# Supplementary material for: Crystal structure of an iridium(III) complex of the [C(dppm)2] PCP pincer ligand system and its conjugate CH acid form
Source: Acta Crystallogr E Crystallogr Commun. 2018 Apr 6;74(Pt 5):620–4. doi: 10.1107/S2056989018004905 (PMC5947474; doi:10.1107/S2056989018004905)
Supplement: Supplementary file 1 [file e-74-00620-sup1.cif]

##############################################################################
#                                                                            #
# This CIF contains the data in a paper accepted for publication in          #
# Acta Crystallographica Section E. It conforms to the requirements of       #
# Notes for Authors for Acta Crystallographica Section E, and has been       #
# peer reviewed under the auspices of the IUCr Commission on Journals.       #
#                                                                            #
# Full details of the Crystallographic Information File format               #
# are given in the paper "The Crystallographic Information File (CIF):       #
# a New Standard Archive File for Crystallography" by S. R. Hall, F. H.      #
# Allen and I. D. Brown [Acta Cryst. (1991), A47, 655-685].                  #
#                                                                            #
# The current version of the core CIF dictionary is obtainable from          #
# ftp://ftp.iucr.org/pub/cif_core.dic.                                       #
#                                                                            #
# Software is freely available for graphical display of the structure(s)     #
# in this CIF. For information consult the CIF software page                 #
# http://www.iucr.org/resources/cif/software.                                #
#                                                                            #
# This file may be used for bona fide research purposes within the           #
# scientific community so long as proper attribution is given to the journal # 
# article from which it was obtained.                                        #
#                                                                            #
##############################################################################
data_global
_audit_creation_method     'form.cif (version 2.0)'
_journal_data_validation_number     ?
_journal_date_recd_electronic     2018-02-14
_journal_date_accepted     2018-03-26
_journal_name_full     'Acta Crystallographica, Section E'
_journal_year     2018
_journal_volume     74
_journal_issue      5
_journal_page_first     0
_journal_page_last     0
_journal_paper_category     GM
_journal_paper_doi     10.1107/S2056989018004905
_journal_coeditor_code     EB2007
_publ_contact_author_name     'Schlapp-Hackl, Inge'
_publ_contact_author_address
;
University of Innsbruck
Faculty of Chemistry and Pharmacy
Innrain 80-82
6020 Innsbruck
Austria
;
_publ_contact_author_email     'inge.hackl@uibk.ac.at'
_publ_contact_author_fax     ?
_publ_contact_author_phone     '0043 512 507 57052'
_publ_section_title
;
Crystal structure of an iridium(III) complex of the [C(dppm)~2~] PCP pincer
ligand system and its conjugate CH acid form
;
_publ_section_title_footnote     .
loop_
    _publ_author_name
    _publ_author_address
    'Reitsamer, Christian'
;
University of Innsbruck
Faculty of Chemistry and Pharmacy
Innrain 80-82
6020 Innsbruck
Austria
;
    'Schlapp-Hackl, Inge'
;
University of Innsbruck
Faculty of Chemistry and Pharmacy
Innrain 80-82
6020 Innsbruck
Austria
;
    'Partl, Gabriel'
;
University of Innsbruck
Faculty of Chemistry and Pharmacy
Innrain 80-82
6020 Innsbruck
Austria
;
    'Schuh, Walter'
;
University of Innsbruck
Faculty of Chemistry and Pharmacy
Innrain 80-82
6020 Innsbruck
Austria
;
    'Kopacka, Holger'
;
University of Innsbruck
Faculty of Chemistry and Pharmacy
Innrain 80-82
6020 Innsbruck
Austria
;
    'Wurst, Klaus'
;
University of Innsbruck
Faculty of Chemistry and Pharmacy
Innrain 80-82
6020 Innsbruck
Austria
;
    'Peringer, Paul'
;
University of Innsbruck
Faculty of Chemistry and Pharmacy
Innrain 80-82
6020 Innsbruck
Austria
;
_publ_section_synopsis
;
The crystal structures of
[Ir^III^(CO)(C(dppm)~2~-<i>\k</i>^3^P,<i>C</i>,<i>P</i>')ClH]Cl and
[Ir^III^(CO)(CH(dppm)~2~-<i>\k</i>^3^P,<i>C</i>,<i>P</i>')ClH]Cl~2~ have been
determined. Both complexes show a slightly distorted octahedral coordinated
Ir^III^ centre. The PCP pincer ligand system is arranged in a
<i>meridional</i> manner.
;
data_complex1
_database_code_depnum_ccdc_archive 'CCDC 1577808'
_audit_creation_method     SHELXL-97
_chemical_name_systematic
;
(Bis{[(diphenylphosphanyl)methyl]diphenylphosphanylidene}methane-\
\k^3^<i>P</i>,<i>C</i>,<i>P</i>')carbonylchloridohydridoiridium(III) chloride
dichloromethane trisolvate
;
_chemical_name_common     ?
_chemical_formula_moiety     '[Ir Cl H (C O) (C51 H44 P4)] Cl, 3C H2 Cl2'
_chemical_formula_sum     'C55 H51 Cl8 Ir O P4'
_chemical_formula_weight     1327.64
_chemical_melting_point     ?
_symmetry_cell_setting     monoclinic
_symmetry_space_group_name_H-M     'P 21/n'
loop_
    _symmetry_equiv_pos_as_xyz
    'x, y, z'
    '-x+1/2, y+1/2, -z+1/2'
    '-x, -y, -z'
    'x-1/2, -y-1/2, z-1/2'
_cell_length_a     12.3477(2)
_cell_length_b     24.7472(5)
_cell_length_c     19.0123(3)
_cell_angle_alpha     90.00
_cell_angle_beta     91.7000(10)
_cell_angle_gamma     90.00
_cell_volume     5807.05(18)
_cell_formula_units_Z     4
_cell_measurement_reflns_used     76576
_cell_measurement_theta_min     1.0
_cell_measurement_theta_max     25.0
_cell_measurement_temperature     233(2)
_exptl_crystal_description     prism
_exptl_crystal_colour     colorless
_exptl_crystal_size_max     0.3
_exptl_crystal_size_mid     0.15
_exptl_crystal_size_min     0.05
_exptl_crystal_density_diffrn     1.519
_exptl_crystal_density_meas     ?
_exptl_crystal_density_method     'not measured'
_exptl_crystal_F_000     2648
_exptl_absorpt_coefficient_mu     2.815
_exptl_absorpt_correction_type     none
_exptl_absorpt_process_details     ?
_exptl_absorpt_correction_T_min     ?
_exptl_absorpt_correction_T_max     ?
_exptl_special_details
;
 All data sets were measured with several scans to increase the number of
 redundant reflections. In our experience this method of averaging redundant
 reflections replaces in a good approximation semi-empirical absorptions
 methods (absorption correction programs like SORTAV lead to no better data
 sets).
;
_diffrn_ambient_temperature     233(2)
_diffrn_radiation_type     MoK\a
_diffrn_radiation_wavelength     0.71073
_diffrn_radiation_source     'fine-focus sealed tube'
_diffrn_radiation_monochromator     graphite
_diffrn_measurement_device_type     'Nonius KappaCCD'
_diffrn_measurement_method     'phi- and omega-scans'
_diffrn_detector_area_resol_mean     ?
_diffrn_reflns_number     33007
_diffrn_reflns_av_R_equivalents     0.0609
_diffrn_reflns_av_sigmaI/netI     0.0502
_diffrn_reflns_theta_min     1.35
_diffrn_reflns_theta_max     25.00
_diffrn_reflns_theta_full     25.00
_diffrn_measured_fraction_theta_max     0.998
_diffrn_measured_fraction_theta_full     0.998
_diffrn_reflns_limit_h_min     -14
_diffrn_reflns_limit_h_max     13
_diffrn_reflns_limit_k_min     -29
_diffrn_reflns_limit_k_max     29
_diffrn_reflns_limit_l_min     -22
_diffrn_reflns_limit_l_max     22
_diffrn_standards_number     0
_diffrn_standards_interval_count     ?
_diffrn_standards_interval_time     ?
_diffrn_standards_decay_%     ?
_refine_special_details
;
 The hydrogen atom at Ir1 were found and must be refined with bond restraint
 of 1.6 angs. and a fixed isotropc displacement parameter of 1.5 times higher
 than Ueq of Ir1.
;
_reflns_number_total     10203
_reflns_number_gt     8088
_reflns_threshold_expression     >2sigma(I)
_refine_ls_structure_factor_coef     Fsqd
_refine_ls_matrix_type     full
_refine_ls_R_factor_all     0.0613
_refine_ls_R_factor_gt     0.0429
_refine_ls_wR_factor_gt     0.0924
_refine_ls_wR_factor_ref     0.0981
_refine_ls_goodness_of_fit_ref     1.056
_refine_ls_restrained_S_all     1.056
_refine_ls_number_reflns     10203
_refine_ls_number_parameters     625
_refine_ls_number_restraints     1
_refine_ls_hydrogen_treatment     constr
_refine_ls_weighting_scheme     calc
_refine_ls_weighting_details
        'calc w=1/[\s^2^(Fo^2^)+(0.0396P)^2^+13.9388P] where P=(Fo^2^+2Fc^2^)/3'
_atom_sites_solution_hydrogens     geom
_atom_sites_solution_primary     direct
_atom_sites_solution_secondary     difmap
_refine_ls_shift/su_max     0.002
_refine_ls_shift/su_mean     0.000
_refine_diff_density_max     1.680
_refine_diff_density_min     -0.911
_refine_ls_extinction_method     none
_refine_ls_extinction_coef     ?
loop_
    _atom_type_symbol
    _atom_type_description
    _atom_type_scat_dispersion_real
    _atom_type_scat_dispersion_imag
    _atom_type_scat_source
    'C' 'C' 0.0033 0.0016
                         'International Tables Vol C Tables 4.2.6.8 and 6.1.1.4'
    'H' 'H' 0.0000 0.0000
                         'International Tables Vol C Tables 4.2.6.8 and 6.1.1.4'
    'P' 'P' 0.1023 0.0942
                         'International Tables Vol C Tables 4.2.6.8 and 6.1.1.4'
    'Cl' 'Cl' 0.1484 0.1585
                         'International Tables Vol C Tables 4.2.6.8 and 6.1.1.4'
    'Ir' 'Ir' -1.4442 7.9887
                         'International Tables Vol C Tables 4.2.6.8 and 6.1.1.4'
    'O' 'O' 0.0106 0.0060
                         'International Tables Vol C Tables 4.2.6.8 and 6.1.1.4'
_computing_data_collection
;
COLLECT Nonius, 1999
;
_computing_cell_refinement
;
DENZO and SCALEPACK (Otwinowski & Minor, 1997)
;
_computing_data_reduction
;
DENZO and SCALEPACK (Otwinowski & Minor, 1997)
;
_computing_structure_solution
;
SHELXS-97 (Sheldrick, 2008)
;
_computing_structure_refinement
;
SHELXL-97 (Sheldrick, 2008)
;
_computing_molecular_graphics
;
CHEMDRAW (Cambridge Soft, 2001)
;
_computing_publication_material     ?
loop_
    _atom_site_type_symbol
    _atom_site_label
    _atom_site_fract_x
    _atom_site_fract_y
    _atom_site_fract_z
    _atom_site_U_iso_or_equiv
    _atom_site_adp_type
    _atom_site_calc_flag
    _atom_site_refinement_flags
    _atom_site_occupancy
    _atom_site_symmetry_multiplicity
    _atom_site_disorder_assembly
    _atom_site_disorder_group
    Ir Ir1 0.086262(15) 0.157429(8) 0.860593(10) 0.02760(8) Uani d D 1 1 . .
    H H1 0.071(4) 0.2193(11) 0.863(3) 0.041 Uiso d D 1 1 . .
    Cl Cl1 0.12882(13) 0.05923(6) 0.85269(8) 0.0467(4) Uani d . 1 1 . .
    Cl Cl2 -0.41779(12) 0.14124(7) 0.72730(9) 0.0543(4) Uani d . 1 1 . .
    P P1 -0.10105(10) 0.14212(5) 0.85315(7) 0.0291(3) Uani d . 1 1 . .
    P P2 -0.04100(10) 0.17204(5) 0.71034(7) 0.0264(3) Uani d . 1 1 . .
    P P3 0.20212(10) 0.15691(5) 0.70266(6) 0.0258(3) Uani d . 1 1 . .
    P P4 0.26873(10) 0.17562(6) 0.84860(7) 0.0285(3) Uani d . 1 1 . .
    O O1 0.0951(4) 0.1610(2) 1.0188(2) 0.0661(14) Uani d . 1 1 . .
    C C1 0.0843(4) 0.1623(2) 0.7473(3) 0.0295(11) Uani d . 1 1 . .
    C C2 -0.1350(4) 0.1327(2) 0.7597(3) 0.0287(11) Uani d . 1 1 . .
    H H2A -0.1294 0.0945 0.7472 0.034 Uiso calc . 1 1 . .
    H H2B -0.2093 0.1448 0.7493 0.034 Uiso calc . 1 1 . .
    C C3 0.3047(4) 0.1398(2) 0.7698(3) 0.0305(11) Uani d . 1 1 . .
    H H3A 0.3056 0.1008 0.7783 0.037 Uiso calc . 1 1 . .
    H H3B 0.3766 0.1510 0.7549 0.037 Uiso calc . 1 1 . .
    C C4 0.0912(4) 0.1583(2) 0.9601(3) 0.0410(14) Uani d . 1 1 . .
    C C101 -0.1556(4) 0.0815(2) 0.8934(3) 0.0378(13) Uani d . 1 1 . .
    C C102 -0.2431(5) 0.0545(3) 0.8631(3) 0.0489(15) Uani d . 1 1 . .
    H H102 -0.2743 0.0671 0.8205 0.059 Uiso calc . 1 1 . .
    C C103 -0.2854(6) 0.0090(3) 0.8950(4) 0.0621(19) Uani d . 1 1 . .
    H H103 -0.3455 -0.0089 0.8743 0.074 Uiso calc . 1 1 . .
    C C104 -0.2387(6) -0.0097(3) 0.9572(4) 0.067(2) Uani d . 1 1 . .
    H H104 -0.2655 -0.0412 0.9783 0.080 Uiso calc . 1 1 . .
    C C105 -0.1535(6) 0.0173(3) 0.9883(4) 0.067(2) Uani d . 1 1 . .
    H H105 -0.1236 0.0053 1.0315 0.080 Uiso calc . 1 1 . .
    C C106 -0.1112(5) 0.0624(3) 0.9563(3) 0.0519(16) Uani d . 1 1 . .
    H H106 -0.0516 0.0803 0.9775 0.062 Uiso calc . 1 1 . .
    C C107 -0.1853(4) 0.1971(2) 0.8843(3) 0.0328(12) Uani d . 1 1 . .
    C C108 -0.1433(5) 0.2475(3) 0.9003(4) 0.0513(16) Uani d . 1 1 . .
    H H108 -0.0686 0.2536 0.8962 0.062 Uiso calc . 1 1 . .
    C C109 -0.2081(6) 0.2891(3) 0.9222(4) 0.0607(19) Uani d . 1 1 . .
    H H109 -0.1780 0.3234 0.9308 0.073 Uiso calc . 1 1 . .
    C C110 -0.3162(5) 0.2806(3) 0.9313(4) 0.0602(19) Uani d . 1 1 . .
    H H110 -0.3604 0.3088 0.9470 0.072 Uiso calc . 1 1 . .
    C C111 -0.3597(5) 0.2303(3) 0.9173(4) 0.064(2) Uani d . 1 1 . .
    H H111 -0.4338 0.2240 0.9242 0.076 Uiso calc . 1 1 . .
    C C112 -0.2951(5) 0.1891(3) 0.8933(4) 0.0522(16) Uani d . 1 1 . .
    H H112 -0.3260 0.1552 0.8829 0.063 Uiso calc . 1 1 . .
    C C201 -0.0556(4) 0.1498(2) 0.6200(3) 0.0307(12) Uani d . 1 1 . .
    C C202 -0.0488(5) 0.0946(2) 0.6065(3) 0.0393(13) Uani d . 1 1 . .
    H H202 -0.0412 0.0700 0.6440 0.047 Uiso calc . 1 1 . .
    C C203 -0.0531(5) 0.0761(3) 0.5384(3) 0.0526(16) Uani d . 1 1 . .
    H H203 -0.0485 0.0388 0.5297 0.063 Uiso calc . 1 1 . .
    C C204 -0.0640(5) 0.1112(3) 0.4826(3) 0.0527(17) Uani d . 1 1 . .
    H H204 -0.0658 0.0979 0.4362 0.063 Uiso calc . 1 1 . .
    C C205 -0.0723(5) 0.1654(3) 0.4949(3) 0.0509(16) Uani d . 1 1 . .
    H H205 -0.0810 0.1895 0.4568 0.061 Uiso calc . 1 1 . .
    C C206 -0.0677(5) 0.1852(2) 0.5635(3) 0.0372(13) Uani d . 1 1 . .
    H H206 -0.0729 0.2225 0.5716 0.045 Uiso calc . 1 1 . .
    C C207 -0.0969(4) 0.2400(2) 0.7139(3) 0.0320(12) Uani d . 1 1 . .
    C C208 -0.0311(5) 0.2827(2) 0.7380(3) 0.0420(14) Uani d . 1 1 . .
    H H208 0.0427 0.2769 0.7491 0.050 Uiso calc . 1 1 . .
    C C209 -0.0760(7) 0.3337(3) 0.7453(4) 0.0604(19) Uani d . 1 1 . .
    H H209 -0.0331 0.3625 0.7627 0.072 Uiso calc . 1 1 . .
    C C210 -0.1832(7) 0.3423(3) 0.7272(4) 0.069(2) Uani d . 1 1 . .
    H H210 -0.2127 0.3771 0.7308 0.083 Uiso calc . 1 1 . .
    C C211 -0.2478(6) 0.3003(3) 0.7038(4) 0.0639(19) Uani d . 1 1 . .
    H H211 -0.3211 0.3066 0.6918 0.077 Uiso calc . 1 1 . .
    C C212 -0.2055(5) 0.2493(2) 0.6978(3) 0.0429(14) Uani d . 1 1 . .
    H H212 -0.2503 0.2206 0.6828 0.051 Uiso calc . 1 1 . .
    C C301 0.2117(4) 0.1022(2) 0.6384(3) 0.0317(12) Uani d . 1 1 . .
    C C302 0.1958(5) 0.0497(2) 0.6616(3) 0.0480(15) Uani d . 1 1 . .
    H H302 0.1760 0.0431 0.7082 0.058 Uiso calc . 1 1 . .
    C C303 0.2094(6) 0.0069(3) 0.6153(4) 0.064(2) Uani d . 1 1 . .
    H H303 0.1995 -0.0288 0.6306 0.077 Uiso calc . 1 1 . .
    C C304 0.2373(6) 0.0170(3) 0.5470(4) 0.070(2) Uani d . 1 1 . .
    H H304 0.2479 -0.0120 0.5160 0.084 Uiso calc . 1 1 . .
    C C305 0.2497(6) 0.0689(3) 0.5237(4) 0.066(2) Uani d . 1 1 . .
    H H305 0.2662 0.0756 0.4766 0.079 Uiso calc . 1 1 . .
    C C306 0.2378(6) 0.1115(3) 0.5701(3) 0.0518(16) Uani d . 1 1 . .
    H H306 0.2478 0.1472 0.5545 0.062 Uiso calc . 1 1 . .
    C C307 0.2528(4) 0.2156(2) 0.6562(2) 0.0294(11) Uani d . 1 1 . .
    C C308 0.1817(5) 0.2551(2) 0.6310(3) 0.0448(15) Uani d . 1 1 . .
    H H308 0.1072 0.2515 0.6385 0.054 Uiso calc . 1 1 . .
    C C309 0.2191(5) 0.2996(3) 0.5952(4) 0.0550(17) Uani d . 1 1 . .
    H H309 0.1702 0.3258 0.5777 0.066 Uiso calc . 1 1 . .
    C C310 0.3276(6) 0.3051(3) 0.5853(3) 0.0532(17) Uani d . 1 1 . .
    H H310 0.3537 0.3358 0.5620 0.064 Uiso calc . 1 1 . .
    C C311 0.3980(5) 0.2664(3) 0.6090(3) 0.0498(16) Uani d . 1 1 . .
    H H311 0.4724 0.2705 0.6014 0.060 Uiso calc . 1 1 . .
    C C312 0.3620(5) 0.2216(2) 0.6438(3) 0.0423(14) Uani d . 1 1 . .
    H H312 0.4116 0.1950 0.6592 0.051 Uiso calc . 1 1 . .
    C C401 0.3590(4) 0.1508(2) 0.9181(3) 0.0320(12) Uani d . 1 1 . .
    C C402 0.3547(5) 0.1748(2) 0.9852(3) 0.0431(14) Uani d . 1 1 . .
    H H402 0.3100 0.2051 0.9917 0.052 Uiso calc . 1 1 . .
    C C403 0.4148(5) 0.1547(3) 1.0413(3) 0.0528(17) Uani d . 1 1 . .
    H H403 0.4107 0.1709 1.0858 0.063 Uiso calc . 1 1 . .
    C C404 0.4810(5) 0.1109(3) 1.0320(3) 0.0548(18) Uani d . 1 1 . .
    H H404 0.5217 0.0971 1.0705 0.066 Uiso calc . 1 1 . .
    C C405 0.4882(6) 0.0872(3) 0.9672(4) 0.0612(19) Uani d . 1 1 . .
    H H405 0.5341 0.0574 0.9613 0.073 Uiso calc . 1 1 . .
    C C406 0.4272(5) 0.1073(3) 0.9099(3) 0.0488(15) Uani d . 1 1 . .
    H H406 0.4328 0.0911 0.8654 0.059 Uiso calc . 1 1 . .
    C C407 0.3075(4) 0.2449(2) 0.8343(3) 0.0332(12) Uani d . 1 1 . .
    C C408 0.2362(5) 0.2876(2) 0.8433(3) 0.0436(14) Uani d . 1 1 . .
    H H408 0.1670 0.2807 0.8607 0.052 Uiso calc . 1 1 . .
    C C409 0.2651(7) 0.3400(3) 0.8272(4) 0.0613(19) Uani d . 1 1 . .
    H H409 0.2156 0.3684 0.8331 0.074 Uiso calc . 1 1 . .
    C C410 0.3658(7) 0.3504(3) 0.8027(4) 0.067(2) Uani d . 1 1 . .
    H H410 0.3851 0.3859 0.7908 0.080 Uiso calc . 1 1 . .
    C C411 0.4388(6) 0.3093(3) 0.7955(4) 0.066(2) Uani d . 1 1 . .
    H H411 0.5089 0.3170 0.7802 0.079 Uiso calc . 1 1 . .
    C C412 0.4104(5) 0.2564(2) 0.8104(3) 0.0483(15) Uani d . 1 1 . .
    H H412 0.4605 0.2283 0.8043 0.058 Uiso calc . 1 1 . .
    C C5 0.1302(10) 0.3639(5) 1.0447(5) 0.115(4) Uani d . 1 1 . .
    H H5A 0.2050 0.3771 1.0441 0.138 Uiso calc . 1 1 . .
    H H5B 0.1056 0.3673 1.0930 0.138 Uiso calc . 1 1 . .
    Cl Cl3 0.1294(3) 0.29711(13) 1.02240(17) 0.1278(10) Uani d . 1 1 . .
    Cl Cl4 0.0511(4) 0.4043(2) 0.9911(3) 0.211(2) Uani d . 1 1 . .
    C C6 -0.0035(10) 0.5119(4) 0.8155(7) 0.125(4) Uani d . 1 1 . .
    H H6A 0.0440 0.5090 0.8576 0.150 Uiso calc . 1 1 . .
    H H6B -0.0163 0.5503 0.8062 0.150 Uiso calc . 1 1 . .
    Cl Cl5 0.0611(3) 0.48306(14) 0.7439(2) 0.1557(14) Uani d . 1 1 . .
    Cl Cl6 -0.1255(4) 0.48058(19) 0.8312(3) 0.204(2) Uani d . 1 1 . .
    C C7 0.5564(14) 0.4630(5) 0.7031(10) 0.171(6) Uani d . 1 1 . .
    H H7A 0.4951 0.4878 0.6961 0.205 Uiso calc . 1 1 . .
    H H7B 0.6196 0.4799 0.6822 0.205 Uiso calc . 1 1 . .
    Cl Cl7 0.5296(4) 0.40838(13) 0.66066(17) 0.1600(16) Uani d . 1 1 . .
    Cl Cl8 0.5822(3) 0.45621(16) 0.7924(3) 0.1825(19) Uani d . 1 1 . .
loop_
    _atom_site_aniso_label
    _atom_site_aniso_U_11
    _atom_site_aniso_U_22
    _atom_site_aniso_U_33
    _atom_site_aniso_U_12
    _atom_site_aniso_U_13
    _atom_site_aniso_U_23
    Ir1 0.02108(11) 0.03984(13) 0.02192(11) -0.00021(9) 0.00161(7) 0.00209(9)
    Cl1 0.0525(9) 0.0430(8) 0.0451(8) 0.0033(7) 0.0104(7) 0.0113(6)
    Cl2 0.0278(7) 0.0736(11) 0.0614(10) 0.0034(7) -0.0001(7) 0.0024(8)
    P1 0.0210(6) 0.0401(8) 0.0262(7) -0.0005(6) 0.0029(5) 0.0042(6)
    P2 0.0223(6) 0.0338(7) 0.0230(7) 0.0004(5) 0.0009(5) 0.0016(5)
    P3 0.0228(6) 0.0337(7) 0.0209(6) -0.0002(5) 0.0016(5) 0.0012(5)
    P4 0.0210(6) 0.0400(7) 0.0247(7) -0.0015(6) 0.0021(5) 0.0004(6)
    O1 0.068(3) 0.104(4) 0.027(3) -0.009(3) 0.004(2) -0.004(2)
    C1 0.024(3) 0.044(3) 0.021(2) -0.002(2) 0.004(2) 0.003(2)
    C2 0.024(3) 0.037(3) 0.025(3) -0.005(2) 0.001(2) 0.000(2)
    C3 0.026(3) 0.038(3) 0.028(3) 0.002(2) 0.002(2) 0.002(2)
    C4 0.022(3) 0.064(4) 0.037(4) -0.003(3) 0.002(2) -0.001(3)
    C101 0.033(3) 0.042(3) 0.039(3) 0.003(3) 0.012(3) 0.010(3)
    C102 0.044(4) 0.056(4) 0.047(4) -0.012(3) 0.005(3) 0.009(3)
    C103 0.047(4) 0.056(4) 0.084(5) -0.016(3) 0.006(4) 0.009(4)
    C104 0.056(5) 0.058(4) 0.087(6) -0.011(4) 0.019(4) 0.028(4)
    C105 0.062(5) 0.071(5) 0.068(5) 0.002(4) 0.008(4) 0.037(4)
    C106 0.045(4) 0.055(4) 0.055(4) 0.000(3) 0.004(3) 0.019(3)
    C107 0.025(3) 0.049(3) 0.024(3) 0.001(2) 0.001(2) -0.001(2)
    C108 0.040(4) 0.056(4) 0.058(4) 0.003(3) 0.018(3) -0.011(3)
    C109 0.053(4) 0.055(4) 0.076(5) 0.001(3) 0.022(4) -0.020(4)
    C110 0.046(4) 0.072(5) 0.063(4) 0.019(4) 0.012(3) -0.021(4)
    C111 0.030(3) 0.086(5) 0.076(5) 0.007(3) 0.011(3) -0.026(4)
    C112 0.033(3) 0.061(4) 0.063(4) 0.000(3) 0.004(3) -0.012(3)
    C201 0.022(3) 0.046(3) 0.024(3) -0.004(2) 0.001(2) -0.003(2)
    C202 0.036(3) 0.044(3) 0.037(3) 0.002(3) -0.006(3) -0.002(3)
    C203 0.054(4) 0.057(4) 0.046(4) 0.001(3) -0.008(3) -0.019(3)
    C204 0.054(4) 0.075(5) 0.028(3) 0.000(3) -0.001(3) -0.015(3)
    C205 0.049(4) 0.071(5) 0.032(3) -0.005(3) -0.005(3) 0.008(3)
    C206 0.037(3) 0.046(3) 0.029(3) -0.001(3) -0.001(2) 0.005(2)
    C207 0.036(3) 0.035(3) 0.025(3) 0.004(2) 0.005(2) 0.005(2)
    C208 0.044(3) 0.037(3) 0.045(3) 0.000(3) -0.010(3) 0.002(3)
    C209 0.081(5) 0.043(4) 0.057(4) -0.001(3) -0.006(4) -0.008(3)
    C210 0.089(6) 0.044(4) 0.075(5) 0.031(4) 0.017(5) 0.000(4)
    C211 0.053(4) 0.063(5) 0.076(5) 0.020(4) 0.010(4) 0.009(4)
    C212 0.033(3) 0.048(4) 0.048(4) 0.007(3) 0.003(3) 0.003(3)
    C301 0.026(3) 0.043(3) 0.027(3) -0.002(2) 0.003(2) -0.005(2)
    C302 0.048(4) 0.039(3) 0.056(4) -0.004(3) 0.000(3) -0.008(3)
    C303 0.069(5) 0.045(4) 0.078(5) 0.000(3) -0.001(4) -0.012(4)
    C304 0.062(5) 0.067(5) 0.082(6) 0.002(4) 0.006(4) -0.042(4)
    C305 0.082(5) 0.074(5) 0.043(4) -0.020(4) 0.022(4) -0.025(4)
    C306 0.068(4) 0.051(4) 0.036(3) -0.012(3) 0.012(3) -0.010(3)
    C307 0.026(3) 0.041(3) 0.021(3) -0.004(2) 0.004(2) -0.002(2)
    C308 0.030(3) 0.049(4) 0.055(4) -0.001(3) -0.001(3) 0.016(3)
    C309 0.052(4) 0.048(4) 0.066(4) 0.006(3) 0.007(3) 0.024(3)
    C310 0.057(4) 0.057(4) 0.045(4) -0.016(3) 0.005(3) 0.013(3)
    C311 0.034(3) 0.067(4) 0.048(4) -0.012(3) 0.006(3) 0.016(3)
    C312 0.037(3) 0.048(3) 0.043(3) 0.000(3) 0.006(3) 0.010(3)
    C401 0.020(2) 0.046(3) 0.030(3) -0.003(2) 0.000(2) 0.005(2)
    C402 0.038(3) 0.057(4) 0.034(3) 0.000(3) -0.008(3) 0.003(3)
    C403 0.048(4) 0.076(5) 0.033(3) -0.010(4) -0.006(3) 0.005(3)
    C404 0.042(4) 0.077(5) 0.044(4) -0.012(3) -0.019(3) 0.021(3)
    C405 0.051(4) 0.070(5) 0.062(5) 0.020(3) -0.019(4) 0.010(4)
    C406 0.043(4) 0.066(4) 0.037(3) 0.010(3) -0.001(3) 0.000(3)
    C407 0.035(3) 0.042(3) 0.023(3) -0.005(2) -0.006(2) -0.001(2)
    C408 0.045(3) 0.042(3) 0.043(3) -0.002(3) -0.008(3) -0.002(3)
    C409 0.073(5) 0.041(4) 0.070(5) 0.001(3) -0.014(4) 0.001(3)
    C410 0.089(6) 0.050(4) 0.063(5) -0.018(4) 0.016(4) 0.002(3)
    C411 0.066(5) 0.072(5) 0.062(5) -0.033(4) 0.025(4) -0.013(4)
    C412 0.053(4) 0.049(4) 0.043(4) -0.011(3) 0.014(3) -0.010(3)
    C5 0.149(11) 0.116(8) 0.080(7) -0.014(7) 0.015(7) 0.006(6)
    Cl3 0.126(2) 0.136(2) 0.124(2) -0.0242(19) 0.0329(19) -0.0336(19)
    Cl4 0.129(3) 0.220(5) 0.283(6) -0.001(3) -0.020(4) 0.108(4)
    C6 0.127(10) 0.090(7) 0.156(11) -0.015(7) -0.019(8) -0.005(7)
    Cl5 0.161(3) 0.121(3) 0.184(4) -0.014(2) -0.012(3) -0.022(2)
    Cl6 0.201(5) 0.178(4) 0.233(5) -0.085(3) 0.028(4) 0.007(3)
    C7 0.224(17) 0.070(7) 0.219(17) -0.005(9) 0.035(14) 0.040(9)
    Cl7 0.274(5) 0.103(2) 0.104(2) 0.013(3) 0.029(3) 0.0201(17)
    Cl8 0.132(3) 0.147(3) 0.268(6) -0.027(2) -0.003(3) -0.093(3)
_geom_special_details
;
 All esds (except the esd in the dihedral angle between two l.s. planes)
 are estimated using the full covariance matrix.  The cell esds are taken
 into account individually in the estimation of esds in distances, angles
 and torsion angles; correlations between esds in cell parameters are only
 used when they are defined by crystal symmetry.  An approximate (isotropic)
 treatment of cell esds is used for estimating esds involving l.s. planes.
;
loop_
    _geom_bond_atom_site_label_1
    _geom_bond_atom_site_label_2
    _geom_bond_site_symmetry_2
    _geom_bond_distance
    _geom_bond_publ_flag
    Ir1 H1 . 1.54(3) ?
    Ir1 C4 . 1.891(6) ?
    Ir1 C1 . 2.157(5) ?
    Ir1 P4 . 2.3154(13) ?
    Ir1 P1 . 2.3438(13) ?
    Ir1 Cl1 . 2.4919(14) ?
    P1 C107 . 1.822(5) ?
    P1 C101 . 1.823(5) ?
    P1 C2 . 1.827(5) ?
    P2 C1 . 1.697(5) ?
    P2 C2 . 1.800(5) ?
    P2 C201 . 1.808(5) ?
    P2 C207 . 1.821(5) ?
    P3 C1 . 1.711(5) ?
    P3 C307 . 1.821(5) ?
    P3 C3 . 1.821(5) ?
    P3 C301 . 1.829(5) ?
    P4 C407 . 1.804(5) ?
    P4 C3 . 1.807(5) ?
    P4 C401 . 1.811(5) ?
    O1 C4 . 1.117(7) ?
    C101 C102 . 1.381(8) ?
    C101 C106 . 1.383(8) ?
    C102 C103 . 1.386(9) ?
    C103 C104 . 1.382(10) ?
    C104 C105 . 1.366(10) ?
    C105 C106 . 1.380(9) ?
    C107 C108 . 1.382(8) ?
    C107 C112 . 1.385(8) ?
    C108 C109 . 1.376(9) ?
    C109 C110 . 1.367(9) ?
    C110 C111 . 1.379(10) ?
    C111 C112 . 1.381(9) ?
    C201 C206 . 1.391(7) ?
    C201 C202 . 1.392(7) ?
    C202 C203 . 1.373(8) ?
    C203 C204 . 1.373(9) ?
    C204 C205 . 1.367(9) ?
    C205 C206 . 1.393(8) ?
    C207 C212 . 1.387(8) ?
    C207 C208 . 1.401(8) ?
    C208 C209 . 1.388(9) ?
    C209 C210 . 1.375(11) ?
    C210 C211 . 1.375(11) ?
    C211 C212 . 1.371(9) ?
    C301 C306 . 1.365(8) ?
    C301 C302 . 1.390(8) ?
    C302 C303 . 1.389(9) ?
    C303 C304 . 1.377(11) ?
    C304 C305 . 1.368(11) ?
    C305 C306 . 1.386(9) ?
    C307 C312 . 1.383(7) ?
    C307 C308 . 1.390(8) ?
    C308 C309 . 1.380(8) ?
    C309 C310 . 1.365(9) ?
    C310 C311 . 1.361(9) ?
    C311 C312 . 1.372(8) ?
    C401 C406 . 1.378(8) ?
    C401 C402 . 1.409(8) ?
    C402 C403 . 1.375(8) ?
    C403 C404 . 1.371(10) ?
    C404 C405 . 1.370(10) ?
    C405 C406 . 1.398(8) ?
    C407 C408 . 1.388(8) ?
    C407 C412 . 1.391(8) ?
    C408 C409 . 1.383(9) ?
    C409 C410 . 1.364(11) ?
    C410 C411 . 1.369(11) ?
    C411 C412 . 1.388(9) ?
    C5 Cl3 . 1.705(11) ?
    C5 Cl4 . 1.714(12) ?
    C6 Cl6 . 1.728(12) ?
    C6 Cl5 . 1.750(13) ?
    C7 Cl7 . 1.602(15) ?
    C7 Cl8 . 1.727(17) ?
loop_
    _geom_angle_atom_site_label_1
    _geom_angle_atom_site_label_2
    _geom_angle_atom_site_label_3
    _geom_angle_site_symmetry_1
    _geom_angle_site_symmetry_3
    _geom_angle
    _geom_angle_publ_flag
    H1 Ir1 C4 . . 87.7(18) ?
    H1 Ir1 C1 . . 88.6(18) ?
    C4 Ir1 C1 . . 176.0(2) ?
    H1 Ir1 P4 . . 85.9(19) ?
    C4 Ir1 P4 . . 95.39(16) ?
    C1 Ir1 P4 . . 82.71(14) ?
    H1 Ir1 P1 . . 92.4(19) ?
    C4 Ir1 P1 . . 93.70(16) ?
    C1 Ir1 P1 . . 88.09(14) ?
    P4 Ir1 P1 . . 170.69(5) ?
    H1 Ir1 Cl1 . . 174(2) ?
    C4 Ir1 Cl1 . . 94.05(19) ?
    C1 Ir1 Cl1 . . 89.43(14) ?
    P4 Ir1 Cl1 . . 88.63(5) ?
    P1 Ir1 Cl1 . . 92.77(5) ?
    C107 P1 C101 . . 104.9(2) ?
    C107 P1 C2 . . 107.1(2) ?
    C101 P1 C2 . . 103.1(2) ?
    C107 P1 Ir1 . . 115.57(18) ?
    C101 P1 Ir1 . . 118.94(18) ?
    C2 P1 Ir1 . . 106.05(16) ?
    C1 P2 C2 . . 107.5(2) ?
    C1 P2 C201 . . 114.4(2) ?
    C2 P2 C201 . . 106.5(2) ?
    C1 P2 C207 . . 117.3(3) ?
    C2 P2 C207 . . 103.2(2) ?
    C201 P2 C207 . . 106.8(2) ?
    C1 P3 C307 . . 119.3(2) ?
    C1 P3 C3 . . 104.7(2) ?
    C307 P3 C3 . . 106.5(2) ?
    C1 P3 C301 . . 117.5(2) ?
    C307 P3 C301 . . 103.6(2) ?
    C3 P3 C301 . . 103.8(2) ?
    C407 P4 C3 . . 105.6(2) ?
    C407 P4 C401 . . 105.8(2) ?
    C3 P4 C401 . . 106.1(2) ?
    C407 P4 Ir1 . . 117.58(18) ?
    C3 P4 Ir1 . . 104.47(17) ?
    C401 P4 Ir1 . . 116.23(17) ?
    P2 C1 P3 . . 125.7(3) ?
    P2 C1 Ir1 . . 113.9(3) ?
    P3 C1 Ir1 . . 120.4(3) ?
    P2 C2 P1 . . 107.8(3) ?
    P4 C3 P3 . . 106.5(3) ?
    O1 C4 Ir1 . . 177.1(6) ?
    C102 C101 C106 . . 118.7(5) ?
    C102 C101 P1 . . 121.1(4) ?
    C106 C101 P1 . . 120.1(5) ?
    C101 C102 C103 . . 120.7(6) ?
    C104 C103 C102 . . 119.5(6) ?
    C105 C104 C103 . . 120.2(6) ?
    C104 C105 C106 . . 120.1(6) ?
    C105 C106 C101 . . 120.8(6) ?
    C108 C107 C112 . . 117.6(5) ?
    C108 C107 P1 . . 122.1(4) ?
    C112 C107 P1 . . 120.3(4) ?
    C109 C108 C107 . . 121.6(6) ?
    C110 C109 C108 . . 120.2(6) ?
    C109 C110 C111 . . 119.4(6) ?
    C110 C111 C112 . . 120.3(6) ?
    C111 C112 C107 . . 120.9(6) ?
    C206 C201 C202 . . 118.8(5) ?
    C206 C201 P2 . . 123.2(4) ?
    C202 C201 P2 . . 118.0(4) ?
    C203 C202 C201 . . 119.9(5) ?
    C204 C203 C202 . . 121.3(6) ?
    C205 C204 C203 . . 119.6(5) ?
    C204 C205 C206 . . 120.2(5) ?
    C201 C206 C205 . . 120.2(5) ?
    C212 C207 C208 . . 119.7(5) ?
    C212 C207 P2 . . 120.6(4) ?
    C208 C207 P2 . . 119.5(4) ?
    C209 C208 C207 . . 119.3(6) ?
    C210 C209 C208 . . 119.9(6) ?
    C209 C210 C211 . . 120.6(6) ?
    C212 C211 C210 . . 120.3(7) ?
    C211 C212 C207 . . 120.1(6) ?
    C306 C301 C302 . . 120.0(5) ?
    C306 C301 P3 . . 122.1(4) ?
    C302 C301 P3 . . 117.8(4) ?
    C303 C302 C301 . . 119.3(6) ?
    C304 C303 C302 . . 119.9(6) ?
    C305 C304 C303 . . 120.6(6) ?
    C304 C305 C306 . . 119.6(7) ?
    C301 C306 C305 . . 120.6(6) ?
    C312 C307 C308 . . 118.3(5) ?
    C312 C307 P3 . . 121.3(4) ?
    C308 C307 P3 . . 120.4(4) ?
    C309 C308 C307 . . 120.9(5) ?
    C310 C309 C308 . . 119.5(6) ?
    C311 C310 C309 . . 120.2(6) ?
    C310 C311 C312 . . 121.0(6) ?
    C311 C312 C307 . . 120.0(5) ?
    C406 C401 C402 . . 118.2(5) ?
    C406 C401 P4 . . 123.1(4) ?
    C402 C401 P4 . . 118.6(4) ?
    C403 C402 C401 . . 121.0(6) ?
    C404 C403 C402 . . 119.8(6) ?
    C405 C404 C403 . . 120.6(6) ?
    C404 C405 C406 . . 120.1(6) ?
    C401 C406 C405 . . 120.4(6) ?
    C408 C407 C412 . . 118.3(5) ?
    C408 C407 P4 . . 122.2(4) ?
    C412 C407 P4 . . 119.4(4) ?
    C409 C408 C407 . . 121.1(6) ?
    C410 C409 C408 . . 119.8(7) ?
    C409 C410 C411 . . 120.2(6) ?
    C410 C411 C412 . . 120.6(7) ?
    C411 C412 C407 . . 119.8(6) ?
    Cl3 C5 Cl4 . . 114.8(7) ?
    Cl6 C6 Cl5 . . 111.8(6) ?
    Cl7 C7 Cl8 . . 116.3(7) ?
loop_
    _geom_hbond_atom_site_label_D
    _geom_hbond_atom_site_label_H
    _geom_hbond_atom_site_label_A
    _geom_hbond_site_symmetry_A
    _geom_hbond_distance_DH
    _geom_hbond_distance_HA
    _geom_hbond_distance_DA
    _geom_hbond_angle_DHA
    C2 H2B Cl2 1_555 0.98 2.60 3.534(5) 160
    C3 H3B Cl2 1_655 0.98 2.62 3.544(5) 157
    C5 H5B Cl2 4_666 0.98 2.59 3.541(10) 165
    C6 H6B Cl2 2_456 0.98 2.47 3.436(10) 169
    C7 H7A Cl1 2_556 0.98 2.50 3.447(15) 163
    C105 H105 Cl1 3_557 0.94 2.72 3.573(8) 151
    C312 H312 Cl2 1_655 0.94 2.78 3.690(6) 163
data_complex2
_database_code_depnum_ccdc_archive 'CCDC 1577807'
_audit_creation_method     SHELXL-97
_chemical_name_systematic
;\
(Bis{[(diphenylphosphanyl)methyl]diphenylphosphanylidene}methane(1+)-\
\k^3^<i>P</i>,<i>C</i>,<i>P</i>')carbonylchloridohydridoiridium(III)
dichloride--hydrochloric acid--water (1/2/5.5)
;
_chemical_name_common     ?
_chemical_formula_moiety     '[Ir Cl H (C51 H44 P4) (C O)] Cl2, 2 H Cl, 5.5H2 O'
_chemical_formula_sum     'C52 H59 Cl5 Ir O6.50 P4'
_chemical_formula_weight     1281.32
_chemical_melting_point     ?
_symmetry_cell_setting     monoclinic
_symmetry_space_group_name_H-M     P21/n
loop_
    _symmetry_equiv_pos_as_xyz
    'x, y, z'
    '-x+1/2, y+1/2, -z+1/2'
    '-x, -y, -z'
    'x-1/2, -y-1/2, z-1/2'
_cell_length_a     19.7138(2)
_cell_length_b     22.7327(2)
_cell_length_c     25.3120(3)
_cell_angle_alpha     90.00
_cell_angle_beta     98.7810(10)
_cell_angle_gamma     90.00
_cell_volume     11210.6(2)
_cell_formula_units_Z     8
_cell_measurement_reflns_used     114911
_cell_measurement_theta_min     1.0
_cell_measurement_theta_max     26.0
_cell_measurement_temperature     233(2)
_exptl_crystal_description     prism
_exptl_crystal_colour     colorless
_exptl_crystal_size_max     0.3
_exptl_crystal_size_mid     0.2
_exptl_crystal_size_min     0.06
_exptl_crystal_density_diffrn     1.518
_exptl_crystal_density_meas     ?
_exptl_crystal_density_method     'not measured'
_exptl_crystal_F_000     5160
_exptl_absorpt_coefficient_mu     2.781
_exptl_absorpt_correction_type     none
_exptl_absorpt_process_details     ?
_exptl_absorpt_correction_T_min     ?
_exptl_absorpt_correction_T_max     ?
_exptl_special_details
;
 All data sets were measured with several scans to increase the number of
 redundant reflections. In our experience this method of averaging redundant
 reflections replaces in a good approximation semi-empirical absorptions
 methods (absorption correction programs like SORTAV lead to no better data
 sets).
;
_diffrn_ambient_temperature     233(2)
_diffrn_radiation_type     MoK\a
_diffrn_radiation_wavelength     0.71073
_diffrn_radiation_source     'fine-focus sealed tube'
_diffrn_radiation_monochromator     graphite
_diffrn_measurement_device_type     'Nonius KappaCCD'
_diffrn_measurement_method     'phi- and omega-scans'
_diffrn_detector_area_resol_mean     ?
_diffrn_reflns_number     68943
_diffrn_reflns_av_R_equivalents     0.0368
_diffrn_reflns_av_sigmaI/netI     0.0328
_diffrn_reflns_theta_min     1.21
_diffrn_reflns_theta_max     26.03
_diffrn_reflns_theta_full     26.03
_diffrn_measured_fraction_theta_max     0.999
_diffrn_measured_fraction_theta_full     0.999
_diffrn_reflns_limit_h_min     -24
_diffrn_reflns_limit_h_max     22
_diffrn_reflns_limit_k_min     -28
_diffrn_reflns_limit_k_max     28
_diffrn_reflns_limit_l_min     -26
_diffrn_reflns_limit_l_max     31
_diffrn_standards_number     0
_diffrn_standards_interval_count     ?
_diffrn_standards_interval_time     ?
_diffrn_standards_decay_%     ?
_refine_special_details
;
 Two molecules in the asymmetric unit. Hydrogen atoms at Ir1 and Ir2 were
 found and refined isotropically. Hydrogens at C1 and C5 were also found
 but refined with bond restraints (d=0.98 angs.).
 Between the molecules is a network of hydrogen bonded water and hydrochloric
 acid molecules and chloride anions. The hydrogen atoms of these molecules
 could only partially found and were omitted. One water molecule (O4 and O4A)
 and one Hydrochloric acid or chloride (Cl10 and Cl1A) have a 1:1 position
 disorder. There are 8 Cl-positions in the network represented 4 chloride
 and 4 acid units.
;
_reflns_number_total     22078
_reflns_number_gt     17290
_reflns_threshold_expression     >2sigma(I)
_refine_ls_structure_factor_coef     Fsqd
_refine_ls_matrix_type     full
_refine_ls_R_factor_all     0.0489
_refine_ls_R_factor_gt     0.0325
_refine_ls_wR_factor_gt     0.0810
_refine_ls_wR_factor_ref     0.0877
_refine_ls_goodness_of_fit_ref     1.041
_refine_ls_restrained_S_all     1.041
_refine_ls_number_reflns     22078
_refine_ls_number_parameters     1268
_refine_ls_number_restraints     2
_refine_ls_hydrogen_treatment     constr
_refine_ls_weighting_scheme     calc
_refine_ls_weighting_details
        'calc w=1/[\s^2^(Fo^2^)+(0.0372P)^2^+17.5174P] where P=(Fo^2^+2Fc^2^)/3'
_atom_sites_solution_hydrogens     geom
_atom_sites_solution_primary     direct
_atom_sites_solution_secondary     difmap
_refine_ls_shift/su_max     0.004
_refine_ls_shift/su_mean     0.000
_refine_diff_density_max     2.031
_refine_diff_density_min     -0.994
_refine_ls_extinction_method     none
_refine_ls_extinction_coef     ?
loop_
    _atom_type_symbol
    _atom_type_description
    _atom_type_scat_dispersion_real
    _atom_type_scat_dispersion_imag
    _atom_type_scat_source
    'C' 'C' 0.0033 0.0016
                         'International Tables Vol C Tables 4.2.6.8 and 6.1.1.4'
    'H' 'H' 0.0000 0.0000
                         'International Tables Vol C Tables 4.2.6.8 and 6.1.1.4'
    'P' 'P' 0.1023 0.0942
                         'International Tables Vol C Tables 4.2.6.8 and 6.1.1.4'
    'Cl' 'Cl' 0.1484 0.1585
                         'International Tables Vol C Tables 4.2.6.8 and 6.1.1.4'
    'Ir' 'Ir' -1.4442 7.9887
                         'International Tables Vol C Tables 4.2.6.8 and 6.1.1.4'
    'O' 'O' 0.0106 0.0060
                         'International Tables Vol C Tables 4.2.6.8 and 6.1.1.4'
_computing_data_collection
;
COLLECT Nonius, 1999
;
_computing_cell_refinement
;
DENZO and SCALEPACK (Otwinowski & Minor, 1997)
;
_computing_data_reduction
;
DENZO and SCALEPACK (Otwinowski & Minor, 1997)
;
_computing_structure_solution
;
SHELXS-97 (Sheldrick, 2008)
;
_computing_structure_refinement
;
SHELXL-97 (Sheldrick, 2008)
;
_computing_molecular_graphics     ?
_computing_publication_material     ?
loop_
    _atom_site_type_symbol
    _atom_site_label
    _atom_site_fract_x
    _atom_site_fract_y
    _atom_site_fract_z
    _atom_site_U_iso_or_equiv
    _atom_site_adp_type
    _atom_site_calc_flag
    _atom_site_refinement_flags
    _atom_site_occupancy
    _atom_site_symmetry_multiplicity
    _atom_site_disorder_assembly
    _atom_site_disorder_group
    Ir Ir1 0.181754(6) 0.912702(6) 0.415090(5) 0.02126(5) Uani d . 1 1 . .
    H H11 0.2558(18) 0.9271(16) 0.4099(14) 0.029(10) Uiso d . 1 1 . .
    Ir Ir2 0.321407(6) 0.410832(6) 0.593150(5) 0.01959(4) Uani d . 1 1 . .
    H H22 0.2500(17) 0.4236(15) 0.6005(14) 0.024(9) Uiso d . 1 1 . .
    P P1 0.21221(5) 0.91856(4) 0.50825(4) 0.0253(2) Uani d . 1 1 . .
    P P2 0.29369(4) 0.82093(4) 0.47570(4) 0.02331(19) Uani d . 1 1 . .
    P P3 0.21933(4) 0.78277(4) 0.36170(3) 0.02198(18) Uani d . 1 1 . .
    P P4 0.16639(5) 0.90008(4) 0.32262(4) 0.02340(19) Uani d . 1 1 . .
    P P5 0.28901(5) 0.41950(4) 0.50063(3) 0.02245(19) Uani d . 1 1 . .
    P P6 0.20630(4) 0.32196(4) 0.53195(3) 0.02165(18) Uani d . 1 1 . .
    P P7 0.27874(4) 0.28207(4) 0.64560(3) 0.02201(18) Uani d . 1 1 . .
    P P8 0.33514(4) 0.39775(4) 0.68539(3) 0.02260(19) Uani d . 1 1 . .
    Cl Cl1 0.06789(4) 0.87577(4) 0.42596(4) 0.0324(2) Uani d . 1 1 . .
    Cl Cl2 0.43463(4) 0.37404(4) 0.58048(4) 0.0325(2) Uani d . 1 1 . .
    O O1 0.13685(16) 1.03896(13) 0.40152(13) 0.0493(8) Uani d . 1 1 . .
    O O2 0.37103(15) 0.53572(12) 0.60789(12) 0.0477(8) Uani d . 1 1 . .
    C C1 0.22006(17) 0.82147(15) 0.42386(13) 0.0227(7) Uani d D 1 1 . .
    H H1 0.1851(14) 0.8033(15) 0.4408(13) 0.029(10) Uiso d D 1 1 . .
    C C2 0.25277(19) 0.84808(16) 0.52990(14) 0.0297(8) Uani d . 1 1 . .
    H H2A 0.2868 0.8537 0.5620 0.036 Uiso calc . 1 1 . .
    H H2B 0.2182 0.8200 0.5382 0.036 Uiso calc . 1 1 . .
    C C3 0.21881(17) 0.83659(15) 0.30985(13) 0.0240(7) Uani d . 1 1 . .
    H H3A 0.2003 0.8190 0.2753 0.029 Uiso calc . 1 1 . .
    H H3B 0.2659 0.8495 0.3082 0.029 Uiso calc . 1 1 . .
    C C4 0.15263(19) 0.99113(18) 0.40750(15) 0.0329(9) Uani d . 1 1 . .
    C C5 0.27997(16) 0.32091(14) 0.58383(13) 0.0199(7) Uani d D 1 1 . .
    H H5 0.3150(13) 0.3018(12) 0.5667(11) 0.010(8) Uiso d D 1 1 . .
    C C6 0.24699(18) 0.34970(16) 0.47778(14) 0.0268(8) Uani d . 1 1 . .
    H H6A 0.2127 0.3563 0.4460 0.032 Uiso calc . 1 1 . .
    H H6B 0.2810 0.3214 0.4688 0.032 Uiso calc . 1 1 . .
    C C7 0.27997(17) 0.33607(16) 0.69767(13) 0.0261(8) Uani d . 1 1 . .
    H H7A 0.2972 0.3182 0.7323 0.031 Uiso calc . 1 1 . .
    H H7B 0.2333 0.3503 0.6987 0.031 Uiso calc . 1 1 . .
    C C8 0.35343(19) 0.48842(17) 0.60151(14) 0.0296(8) Uani d . 1 1 . .
    C C101 0.27332(19) 0.97435(17) 0.53609(16) 0.0337(9) Uani d . 1 1 . .
    C C102 0.2939(2) 1.01953(19) 0.50583(18) 0.0449(11) Uani d . 1 1 . .
    H H102 0.2790 1.0207 0.4688 0.054 Uiso calc . 1 1 . .
    C C103 0.3370(3) 1.0636(2) 0.5305(2) 0.0622(14) Uani d . 1 1 . .
    H H103 0.3511 1.0945 0.5100 0.075 Uiso calc . 1 1 . .
    C C104 0.3587(3) 1.0616(3) 0.5845(2) 0.0651(15) Uani d . 1 1 . .
    H H104 0.3867 1.0919 0.6009 0.078 Uiso calc . 1 1 . .
    C C105 0.3402(3) 1.0163(3) 0.6149(2) 0.0635(15) Uani d . 1 1 . .
    H H105 0.3567 1.0150 0.6518 0.076 Uiso calc . 1 1 . .
    C C106 0.2969(2) 0.9722(2) 0.59107(17) 0.0491(11) Uani d . 1 1 . .
    H H106 0.2836 0.9412 0.6118 0.059 Uiso calc . 1 1 . .
    C C107 0.14144(19) 0.92914(19) 0.54575(15) 0.0351(9) Uani d . 1 1 . .
    C C108 0.1101(2) 0.9837(2) 0.54191(19) 0.0544(13) Uani d . 1 1 . .
    H H108 0.1257 1.0132 0.5207 0.065 Uiso calc . 1 1 . .
    C C109 0.0554(3) 0.9949(3) 0.5694(2) 0.0755(19) Uani d . 1 1 . .
    H H109 0.0335 1.0317 0.5667 0.091 Uiso calc . 1 1 . .
    C C110 0.0343(3) 0.9514(4) 0.6005(2) 0.080(2) Uani d . 1 1 . .
    H H110 -0.0020 0.9590 0.6198 0.096 Uiso calc . 1 1 . .
    C C111 0.0642(3) 0.8977(3) 0.6042(2) 0.0721(17) Uani d . 1 1 . .
    H H111 0.0484 0.8684 0.6255 0.087 Uiso calc . 1 1 . .
    C C112 0.1181(2) 0.8857(2) 0.57654(18) 0.0501(12) Uani d . 1 1 . .
    H H112 0.1386 0.8483 0.5787 0.060 Uiso calc . 1 1 . .
    C C201 0.33327(18) 0.75168(15) 0.49610(14) 0.0281(8) Uani d . 1 1 . .
    C C202 0.40045(19) 0.74022(17) 0.48793(15) 0.0321(8) Uani d . 1 1 . .
    H H202 0.4243 0.7678 0.4701 0.039 Uiso calc . 1 1 . .
    C C203 0.4317(2) 0.68814(18) 0.50623(18) 0.0415(10) Uani d . 1 1 . .
    H H203 0.4769 0.6802 0.5008 0.050 Uiso calc . 1 1 . .
    C C204 0.3967(2) 0.6481(2) 0.5323(2) 0.0554(13) Uani d . 1 1 . .
    H H204 0.4184 0.6129 0.5451 0.066 Uiso calc . 1 1 . .
    C C205 0.3306(3) 0.6586(2) 0.5399(2) 0.0663(16) Uani d . 1 1 . .
    H H205 0.3072 0.6307 0.5577 0.080 Uiso calc . 1 1 . .
    C C206 0.2977(2) 0.71047(19) 0.5213(2) 0.0485(12) Uani d . 1 1 . .
    H H206 0.2519 0.7174 0.5258 0.058 Uiso calc . 1 1 . .
    C C207 0.36260(17) 0.86855(15) 0.46483(14) 0.0265(8) Uani d . 1 1 . .
    C C208 0.37411(18) 0.88632(17) 0.41486(15) 0.0302(8) Uani d . 1 1 . .
    H H208 0.3439 0.8747 0.3842 0.036 Uiso calc . 1 1 . .
    C C209 0.4301(2) 0.9212(2) 0.40997(19) 0.0450(11) Uani d . 1 1 . .
    H H209 0.4376 0.9339 0.3760 0.054 Uiso calc . 1 1 . .
    C C210 0.4749(2) 0.9374(2) 0.4548(2) 0.0542(12) Uani d . 1 1 . .
    H H210 0.5127 0.9615 0.4512 0.065 Uiso calc . 1 1 . .
    C C211 0.4651(2) 0.9188(2) 0.5043(2) 0.0537(13) Uani d . 1 1 . .
    H H211 0.4969 0.9291 0.5344 0.064 Uiso calc . 1 1 . .
    C C212 0.4087(2) 0.88487(19) 0.51046(16) 0.0401(10) Uani d . 1 1 . .
    H H212 0.4013 0.8729 0.5446 0.048 Uiso calc . 1 1 . .
    C C301 0.28957(18) 0.73269(16) 0.36121(14) 0.0275(8) Uani d . 1 1 . .
    C C302 0.28391(19) 0.67840(16) 0.38643(16) 0.0340(9) Uani d . 1 1 . .
    H H302 0.2448 0.6698 0.4021 0.041 Uiso calc . 1 1 . .
    C C303 0.3362(2) 0.63748(18) 0.38809(18) 0.0435(11) Uani d . 1 1 . .
    H H303 0.3330 0.6010 0.4051 0.052 Uiso calc . 1 1 . .
    C C304 0.3928(2) 0.6506(2) 0.3647(2) 0.0519(13) Uani d . 1 1 . .
    H H304 0.4284 0.6228 0.3660 0.062 Uiso calc . 1 1 . .
    C C305 0.3982(2) 0.7031(2) 0.3398(2) 0.0522(12) Uani d . 1 1 . .
    H H305 0.4372 0.7109 0.3238 0.063 Uiso calc . 1 1 . .
    C C306 0.3467(2) 0.74543(18) 0.33777(17) 0.0399(10) Uani d . 1 1 . .
    H H306 0.3507 0.7818 0.3208 0.048 Uiso calc . 1 1 . .
    C C307 0.14376(18) 0.73816(15) 0.34728(14) 0.0278(8) Uani d . 1 1 . .
    C C308 0.09406(19) 0.73260(17) 0.38036(17) 0.0355(9) Uani d . 1 1 . .
    H H308 0.0971 0.7545 0.4121 0.043 Uiso calc . 1 1 . .
    C C309 0.0400(2) 0.6943(2) 0.3658(2) 0.0501(12) Uani d . 1 1 . .
    H H309 0.0064 0.6900 0.3883 0.060 Uiso calc . 1 1 . .
    C C310 0.0342(2) 0.6626(2) 0.3197(2) 0.0577(14) Uani d . 1 1 . .
    H H310 -0.0034 0.6372 0.3103 0.069 Uiso calc . 1 1 . .
    C C311 0.0834(3) 0.6676(2) 0.28666(19) 0.0550(13) Uani d . 1 1 . .
    H H311 0.0793 0.6458 0.2548 0.066 Uiso calc . 1 1 . .
    C C312 0.1387(2) 0.70459(19) 0.30041(17) 0.0424(10) Uani d . 1 1 . .
    H H312 0.1729 0.7073 0.2784 0.051 Uiso calc . 1 1 . .
    C C401 0.19720(18) 0.95858(15) 0.28336(14) 0.0271(8) Uani d . 1 1 . .
    C C402 0.2406(2) 1.00271(19) 0.30682(16) 0.0407(10) Uani d . 1 1 . .
    H H402 0.2550 1.0029 0.3440 0.049 Uiso calc . 1 1 . .
    C C403 0.2623(2) 1.0465(2) 0.27505(19) 0.0490(11) Uani d . 1 1 . .
    H H403 0.2909 1.0768 0.2910 0.059 Uiso calc . 1 1 . .
    C C404 0.2426(2) 1.0462(2) 0.22070(18) 0.0481(11) Uani d . 1 1 . .
    H H404 0.2575 1.0761 0.1995 0.058 Uiso calc . 1 1 . .
    C C405 0.2011(2) 1.0020(2) 0.19749(17) 0.0486(11) Uani d . 1 1 . .
    H H405 0.1877 1.0015 0.1602 0.058 Uiso calc . 1 1 . .
    C C406 0.1787(2) 0.95811(19) 0.22858(16) 0.0385(9) Uani d . 1 1 . .
    H H406 0.1506 0.9278 0.2122 0.046 Uiso calc . 1 1 . .
    C C407 0.07960(18) 0.88841(16) 0.28820(14) 0.0279(8) Uani d . 1 1 . .
    C C408 0.0603(2) 0.84135(19) 0.25456(16) 0.0393(10) Uani d . 1 1 . .
    H H408 0.0919 0.8112 0.2509 0.047 Uiso calc . 1 1 . .
    C C409 -0.0058(2) 0.8386(2) 0.22621(18) 0.0516(12) Uani d . 1 1 . .
    H H409 -0.0189 0.8065 0.2034 0.062 Uiso calc . 1 1 . .
    C C410 -0.0521(2) 0.8828(3) 0.23145(19) 0.0555(13) Uani d . 1 1 . .
    H H410 -0.0967 0.8810 0.2120 0.067 Uiso calc . 1 1 . .
    C C411 -0.0335(2) 0.9290(2) 0.2647(2) 0.0555(13) Uani d . 1 1 . .
    H H411 -0.0653 0.9590 0.2682 0.067 Uiso calc . 1 1 . .
    C C412 0.0319(2) 0.9322(2) 0.29335(17) 0.0422(10) Uani d . 1 1 . .
    H H412 0.0442 0.9642 0.3164 0.051 Uiso calc . 1 1 . .
    C C501 0.35689(18) 0.43210(16) 0.46057(14) 0.0269(8) Uani d . 1 1 . .
    C C502 0.3884(2) 0.48677(19) 0.46588(17) 0.0428(10) Uani d . 1 1 . .
    H H502 0.3748 0.5146 0.4897 0.051 Uiso calc . 1 1 . .
    C C503 0.4395(2) 0.5004(2) 0.4363(2) 0.0528(13) Uani d . 1 1 . .
    H H503 0.4614 0.5372 0.4403 0.063 Uiso calc . 1 1 . .
    C C504 0.4581(2) 0.4597(3) 0.4011(2) 0.0563(14) Uani d . 1 1 . .
    H H504 0.4920 0.4693 0.3801 0.068 Uiso calc . 1 1 . .
    C C505 0.4279(3) 0.4055(2) 0.3963(2) 0.0537(13) Uani d . 1 1 . .
    H H505 0.4417 0.3777 0.3725 0.064 Uiso calc . 1 1 . .
    C C506 0.3774(2) 0.39124(19) 0.42598(17) 0.0397(10) Uani d . 1 1 . .
    H H506 0.3569 0.3538 0.4227 0.048 Uiso calc . 1 1 . .
    C C508 0.2069(2) 0.51871(19) 0.51128(18) 0.0450(11) Uani d . 1 1 . .
    H H508 0.2200 0.5152 0.5484 0.054 Uiso calc . 1 1 . .
    C C507 0.22857(18) 0.47771(16) 0.47726(15) 0.0292(8) Uani d . 1 1 . .
    C C509 0.1657(3) 0.5653(2) 0.4902(2) 0.0627(14) Uani d . 1 1 . .
    H H509 0.1515 0.5935 0.5133 0.075 Uiso calc . 1 1 . .
    C C510 0.1457(2) 0.5704(2) 0.4363(3) 0.0641(15) Uani d . 1 1 . .
    H H510 0.1190 0.6027 0.4225 0.077 Uiso calc . 1 1 . .
    C C511 0.1645(3) 0.5285(3) 0.4022(2) 0.0615(14) Uani d . 1 1 . .
    H H511 0.1489 0.5311 0.3653 0.074 Uiso calc . 1 1 . .
    C C512 0.2067(2) 0.4826(2) 0.42257(17) 0.0469(11) Uani d . 1 1 . .
    H H512 0.2206 0.4544 0.3992 0.056 Uiso calc . 1 1 . .
    C C601 0.16664(17) 0.25250(15) 0.51261(13) 0.0254(8) Uani d . 1 1 . .
    C C602 0.20494(19) 0.20844(17) 0.49293(17) 0.0369(9) Uani d . 1 1 . .
    H H602 0.2517 0.2144 0.4910 0.044 Uiso calc . 1 1 . .
    C C603 0.1733(2) 0.15567(18) 0.4762(2) 0.0479(11) Uani d . 1 1 . .
    H H603 0.1988 0.1256 0.4629 0.057 Uiso calc . 1 1 . .
    C C604 0.1046(2) 0.14712(18) 0.47905(18) 0.0447(11) Uani d . 1 1 . .
    H H604 0.0833 0.1116 0.4669 0.054 Uiso calc . 1 1 . .
    C C605 0.06694(19) 0.19022(17) 0.49950(16) 0.0364(9) Uani d . 1 1 . .
    H H605 0.0205 0.1837 0.5023 0.044 Uiso calc . 1 1 . .
    C C606 0.09772(18) 0.24333(16) 0.51602(15) 0.0306(8) Uani d . 1 1 . .
    H H606 0.0720 0.2731 0.5295 0.037 Uiso calc . 1 1 . .
    C C607 0.13787(17) 0.37044(15) 0.54243(14) 0.0259(8) Uani d . 1 1 . .
    C C608 0.12795(18) 0.38994(17) 0.59230(15) 0.0319(8) Uani d . 1 1 . .
    H H608 0.1584 0.3784 0.6228 0.038 Uiso calc . 1 1 . .
    C C609 0.0731(2) 0.42652(19) 0.59750(18) 0.0423(10) Uani d . 1 1 . .
    H H609 0.0669 0.4406 0.6314 0.051 Uiso calc . 1 1 . .
    C C610 0.0277(2) 0.4421(2) 0.5530(2) 0.0494(12) Uani d . 1 1 . .
    H H610 -0.0090 0.4675 0.5564 0.059 Uiso calc . 1 1 . .
    C C611 0.0354(2) 0.4211(2) 0.5038(2) 0.0498(12) Uani d . 1 1 . .
    H H611 0.0029 0.4306 0.4738 0.060 Uiso calc . 1 1 . .
    C C612 0.09104(19) 0.38598(17) 0.49785(16) 0.0352(9) Uani d . 1 1 . .
    H H612 0.0972 0.3726 0.4638 0.042 Uiso calc . 1 1 . .
    C C701 0.20732(18) 0.23359(16) 0.64540(15) 0.0295(8) Uani d . 1 1 . .
    C C702 0.1496(2) 0.24920(19) 0.66759(17) 0.0411(10) Uani d . 1 1 . .
    H H702 0.1469 0.2859 0.6843 0.049 Uiso calc . 1 1 . .
    C C703 0.0956(2) 0.2087(3) 0.6643(2) 0.0605(15) Uani d . 1 1 . .
    H H703 0.0562 0.2179 0.6794 0.073 Uiso calc . 1 1 . .
    C C704 0.0997(3) 0.1558(2) 0.6392(2) 0.0637(16) Uani d . 1 1 . .
    H H704 0.0627 0.1295 0.6370 0.076 Uiso calc . 1 1 . .
    C C705 0.1562(3) 0.1405(2) 0.61746(19) 0.0538(13) Uani d . 1 1 . .
    H H705 0.1582 0.1039 0.6004 0.065 Uiso calc . 1 1 . .
    C C706 0.2108(2) 0.17939(17) 0.62077(17) 0.0388(10) Uani d . 1 1 . .
    H H706 0.2503 0.1690 0.6063 0.047 Uiso calc . 1 1 . .
    C C707 0.35348(18) 0.23694(15) 0.66079(14) 0.0277(8) Uani d . 1 1 . .
    C C708 0.40532(19) 0.23352(17) 0.62909(16) 0.0346(9) Uani d . 1 1 . .
    H H708 0.4032 0.2560 0.5977 0.042 Uiso calc . 1 1 . .
    C C709 0.4600(2) 0.1961(2) 0.6451(2) 0.0511(12) Uani d . 1 1 . .
    H H709 0.4950 0.1927 0.6239 0.061 Uiso calc . 1 1 . .
    C C710 0.4641(2) 0.1638(2) 0.6913(2) 0.0597(14) Uani d . 1 1 . .
    H H710 0.5022 0.1392 0.7016 0.072 Uiso calc . 1 1 . .
    C C711 0.4130(3) 0.1673(2) 0.7224(2) 0.0560(13) Uani d . 1 1 . .
    H H711 0.4161 0.1453 0.7542 0.067 Uiso calc . 1 1 . .
    C C712 0.3572(2) 0.20293(18) 0.70703(17) 0.0413(10) Uani d . 1 1 . .
    H H712 0.3215 0.2044 0.7277 0.050 Uiso calc . 1 1 . .
    C C801 0.30467(17) 0.45851(15) 0.72259(14) 0.0263(8) Uani d . 1 1 . .
    C C802 0.32467(19) 0.46072(18) 0.77730(15) 0.0338(9) Uani d . 1 1 . .
    H H802 0.3536 0.4314 0.7945 0.041 Uiso calc . 1 1 . .
    C C803 0.3023(2) 0.5058(2) 0.80689(17) 0.0467(11) Uani d . 1 1 . .
    H H803 0.3163 0.5073 0.8441 0.056 Uiso calc . 1 1 . .
    C C804 0.2597(2) 0.5484(2) 0.78201(19) 0.0481(11) Uani d . 1 1 . .
    H H804 0.2450 0.5794 0.8021 0.058 Uiso calc . 1 1 . .
    C C805 0.2384(2) 0.5459(2) 0.72784(18) 0.0490(11) Uani d . 1 1 . .
    H H805 0.2086 0.5748 0.7110 0.059 Uiso calc . 1 1 . .
    C C806 0.2606(2) 0.50079(18) 0.69793(16) 0.0389(10) Uani d . 1 1 . .
    H H806 0.2457 0.4990 0.6609 0.047 Uiso calc . 1 1 . .
    C C807 0.42090(18) 0.38327(17) 0.72028(14) 0.0295(8) Uani d . 1 1 . .
    C C808 0.4713(2) 0.4244(2) 0.71341(17) 0.0417(10) Uani d . 1 1 . .
    H H808 0.4605 0.4561 0.6899 0.050 Uiso calc . 1 1 . .
    C C809 0.5374(2) 0.4186(2) 0.7412(2) 0.0557(13) Uani d . 1 1 . .
    H H809 0.5709 0.4471 0.7375 0.067 Uiso calc . 1 1 . .
    C C810 0.5535(2) 0.3709(3) 0.7742(2) 0.0593(14) Uani d . 1 1 . .
    H H810 0.5984 0.3665 0.7926 0.071 Uiso calc . 1 1 . .
    C C811 0.5045(3) 0.3298(2) 0.78038(19) 0.0580(13) Uani d . 1 1 . .
    H H811 0.5160 0.2973 0.8029 0.070 Uiso calc . 1 1 . .
    C C812 0.4382(2) 0.33597(19) 0.75370(17) 0.0436(10) Uani d . 1 1 . .
    H H812 0.4048 0.3077 0.7584 0.052 Uiso calc . 1 1 . .
    Cl Cl3 0.43500(8) 0.07777(6) 0.35337(6) 0.0683(4) Uani d . 1 1 . .
    Cl Cl4 0.63453(6) 0.10085(5) 0.24013(5) 0.0502(3) Uani d . 1 1 . .
    Cl Cl5 0.36569(5) -0.10478(5) 0.26820(5) 0.0481(3) Uani d . 1 1 . .
    Cl Cl6 0.56146(9) -0.09005(6) 0.14042(6) 0.0753(4) Uani d . 1 1 . .
    Cl Cl7 0.61135(7) -0.23188(6) 0.02459(6) 0.0647(3) Uani d . 1 1 . .
    Cl Cl8 0.18768(7) -0.22306(7) 0.18243(5) 0.0737(4) Uani d . 1 1 . .
    Cl Cl9 0.11836(6) -0.26763(6) 0.01405(5) 0.0558(3) Uani d . 1 1 . .
    Cl Cl10 0.7388(2) 0.2809(2) 0.30806(17) 0.1024(16) Uani d P 0.50 1 . .
    Cl Cl1A 0.7741(3) 0.2425(3) 0.32103(18) 0.130(2) Uani d P 0.50 1 . .
    O O3 0.5264(2) 0.18247(18) 0.3666(2) 0.0951(14) Uani d . 1 1 . .
    O O4 0.6467(4) 0.1744(4) 0.3440(3) 0.075(2) Uani d P 0.50 1 . .
    O O4A 0.6003(4) 0.2120(4) 0.2999(4) 0.090(3) Uani d P 0.50 1 . .
    O O5 0.82515(19) 0.34084(18) 0.39015(14) 0.0707(10) Uani d . 1 1 . .
    O O6 0.43632(19) 0.00727(16) 0.25519(15) 0.0694(10) Uani d . 1 1 . .
    O O7 0.5547(2) -0.01186(16) 0.23911(15) 0.0727(11) Uani d . 1 1 . .
    O O8 0.3074(2) -0.1457(2) 0.15756(16) 0.0925(13) Uani d . 1 1 . .
    O O9 0.3671(2) -0.2327(2) 0.12315(18) 0.0993(14) Uani d . 1 1 . .
    O O10 0.4977(2) -0.2185(2) 0.11123(19) 0.1075(16) Uani d . 1 1 . .
    O O11 0.2902(2) -0.31156(18) 0.15257(17) 0.0886(13) Uani d . 1 1 . .
    O O12 0.18821(18) -0.36714(17) 0.09137(15) 0.0699(10) Uani d . 1 1 . .
    O O13 0.05236(17) -0.24396(15) 0.10971(13) 0.0611(9) Uani d . 1 1 . .
loop_
    _atom_site_aniso_label
    _atom_site_aniso_U_11
    _atom_site_aniso_U_22
    _atom_site_aniso_U_33
    _atom_site_aniso_U_12
    _atom_site_aniso_U_13
    _atom_site_aniso_U_23
    Ir1 0.02149(8) 0.01844(8) 0.02403(8) 0.00296(5) 0.00408(5) -0.00136(5)
    Ir2 0.01927(8) 0.01723(8) 0.02234(7) -0.00200(5) 0.00338(5) 0.00099(5)
    P1 0.0255(5) 0.0254(5) 0.0253(5) 0.0020(4) 0.0047(4) -0.0042(4)
    P2 0.0222(5) 0.0207(5) 0.0265(5) 0.0016(4) 0.0021(3) 0.0008(4)
    P3 0.0200(4) 0.0187(4) 0.0274(5) 0.0008(3) 0.0042(3) -0.0017(3)
    P4 0.0226(5) 0.0231(5) 0.0246(5) 0.0017(4) 0.0041(3) 0.0009(4)
    P5 0.0244(5) 0.0204(5) 0.0231(4) -0.0021(4) 0.0052(3) 0.0025(3)
    P6 0.0210(4) 0.0180(4) 0.0257(4) -0.0011(3) 0.0025(3) 0.0000(3)
    P7 0.0211(4) 0.0183(4) 0.0267(5) 0.0006(3) 0.0039(3) 0.0038(3)
    P8 0.0221(5) 0.0221(5) 0.0233(4) 0.0003(4) 0.0026(3) -0.0001(4)
    Cl1 0.0236(4) 0.0342(5) 0.0405(5) -0.0006(4) 0.0082(4) -0.0009(4)
    Cl2 0.0225(4) 0.0331(5) 0.0431(5) 0.0019(4) 0.0088(4) 0.0024(4)
    O1 0.0575(19) 0.0251(16) 0.063(2) 0.0115(14) 0.0014(15) -0.0042(14)
    O2 0.0563(19) 0.0231(16) 0.062(2) -0.0135(14) 0.0038(15) 0.0009(14)
    C1 0.0216(18) 0.0210(18) 0.0255(18) 0.0034(14) 0.0040(13) 0.0010(14)
    C2 0.033(2) 0.026(2) 0.0299(19) 0.0035(16) 0.0035(15) 0.0023(15)
    C3 0.0248(18) 0.0233(18) 0.0241(18) 0.0004(15) 0.0044(13) 0.0008(14)
    C4 0.030(2) 0.034(2) 0.034(2) 0.0032(17) 0.0036(16) -0.0034(17)
    C5 0.0177(17) 0.0152(17) 0.0269(18) -0.0011(13) 0.0044(13) 0.0009(13)
    C6 0.031(2) 0.0250(19) 0.0246(18) -0.0032(15) 0.0044(14) -0.0008(14)
    C7 0.0265(19) 0.0275(19) 0.0243(18) 0.0016(15) 0.0041(14) 0.0022(15)
    C8 0.031(2) 0.030(2) 0.0268(19) 0.0002(16) 0.0007(15) 0.0055(15)
    C101 0.028(2) 0.032(2) 0.040(2) -0.0001(17) 0.0051(16) -0.0117(17)
    C102 0.041(2) 0.040(3) 0.050(3) -0.009(2) -0.0041(19) 0.001(2)
    C103 0.053(3) 0.048(3) 0.083(4) -0.017(2) 0.000(3) 0.003(3)
    C104 0.046(3) 0.065(4) 0.082(4) -0.020(3) 0.001(3) -0.031(3)
    C105 0.053(3) 0.084(4) 0.051(3) -0.020(3) 0.001(2) -0.029(3)
    C106 0.048(3) 0.061(3) 0.038(2) -0.014(2) 0.0077(19) -0.012(2)
    C107 0.031(2) 0.048(3) 0.0262(19) 0.0023(18) 0.0045(15) -0.0124(18)
    C108 0.053(3) 0.061(3) 0.051(3) 0.022(2) 0.009(2) -0.014(2)
    C109 0.050(3) 0.104(5) 0.072(4) 0.030(3) 0.005(3) -0.042(4)
    C110 0.035(3) 0.144(7) 0.063(4) 0.001(4) 0.012(2) -0.055(4)
    C111 0.052(3) 0.115(5) 0.056(3) -0.025(3) 0.029(3) -0.025(3)
    C112 0.046(3) 0.062(3) 0.046(3) -0.008(2) 0.020(2) -0.010(2)
    C201 0.030(2) 0.0218(19) 0.0320(19) 0.0026(15) 0.0018(15) 0.0021(15)
    C202 0.031(2) 0.028(2) 0.037(2) -0.0013(16) 0.0032(16) -0.0023(16)
    C203 0.032(2) 0.032(2) 0.058(3) 0.0126(18) -0.0019(18) 0.000(2)
    C204 0.050(3) 0.035(3) 0.079(4) 0.016(2) 0.006(2) 0.020(2)
    C205 0.053(3) 0.043(3) 0.107(5) 0.008(2) 0.022(3) 0.039(3)
    C206 0.035(2) 0.033(2) 0.080(3) 0.0074(19) 0.015(2) 0.019(2)
    C207 0.0241(18) 0.0218(19) 0.033(2) 0.0012(15) 0.0032(14) -0.0011(15)
    C208 0.0237(19) 0.030(2) 0.037(2) -0.0011(16) 0.0051(15) -0.0042(16)
    C209 0.037(2) 0.046(3) 0.057(3) -0.009(2) 0.020(2) 0.000(2)
    C210 0.039(3) 0.049(3) 0.075(4) -0.020(2) 0.013(2) -0.010(3)
    C211 0.034(2) 0.054(3) 0.067(3) -0.014(2) -0.009(2) -0.014(2)
    C212 0.036(2) 0.040(2) 0.041(2) -0.0037(19) -0.0050(17) -0.0007(19)
    C301 0.0256(19) 0.0235(19) 0.0323(19) 0.0042(15) 0.0008(14) -0.0092(15)
    C302 0.034(2) 0.025(2) 0.042(2) 0.0051(16) 0.0012(17) -0.0049(17)
    C303 0.045(3) 0.028(2) 0.053(3) 0.0117(19) -0.006(2) -0.0074(19)
    C304 0.039(3) 0.042(3) 0.069(3) 0.021(2) -0.008(2) -0.022(2)
    C305 0.031(2) 0.057(3) 0.073(3) 0.005(2) 0.020(2) -0.019(3)
    C306 0.030(2) 0.036(2) 0.056(3) 0.0007(18) 0.0117(18) -0.0124(19)
    C307 0.0251(18) 0.0210(18) 0.036(2) -0.0013(15) -0.0007(15) 0.0029(15)
    C308 0.028(2) 0.027(2) 0.052(2) 0.0013(16) 0.0080(17) 0.0008(18)
    C309 0.032(2) 0.042(3) 0.077(3) -0.012(2) 0.011(2) -0.001(2)
    C310 0.034(3) 0.041(3) 0.092(4) -0.016(2) -0.010(2) 0.006(3)
    C311 0.062(3) 0.044(3) 0.053(3) -0.013(2) -0.011(2) -0.007(2)
    C312 0.048(3) 0.037(2) 0.040(2) -0.011(2) 0.0022(19) -0.0063(19)
    C401 0.0264(19) 0.0223(19) 0.034(2) 0.0056(15) 0.0077(15) 0.0038(15)
    C402 0.044(2) 0.039(2) 0.039(2) -0.0071(19) 0.0053(18) 0.0050(19)
    C403 0.050(3) 0.041(3) 0.057(3) -0.015(2) 0.009(2) 0.007(2)
    C404 0.050(3) 0.046(3) 0.051(3) -0.003(2) 0.014(2) 0.021(2)
    C405 0.052(3) 0.059(3) 0.036(2) -0.003(2) 0.008(2) 0.019(2)
    C406 0.041(2) 0.042(2) 0.033(2) -0.0042(19) 0.0064(17) 0.0045(18)
    C407 0.0245(19) 0.032(2) 0.0279(19) 0.0016(16) 0.0047(14) 0.0075(16)
    C408 0.030(2) 0.046(3) 0.042(2) -0.0022(18) 0.0018(17) -0.0048(19)
    C409 0.040(3) 0.062(3) 0.049(3) -0.011(2) -0.004(2) -0.006(2)
    C410 0.026(2) 0.086(4) 0.051(3) -0.002(2) -0.0063(19) 0.016(3)
    C411 0.032(2) 0.068(3) 0.067(3) 0.018(2) 0.010(2) 0.013(3)
    C412 0.030(2) 0.046(3) 0.050(3) 0.0087(19) 0.0025(18) -0.001(2)
    C501 0.0252(19) 0.030(2) 0.0261(18) 0.0020(16) 0.0067(14) 0.0079(15)
    C502 0.048(3) 0.039(2) 0.043(2) -0.014(2) 0.0130(19) 0.0024(19)
    C503 0.043(3) 0.057(3) 0.058(3) -0.017(2) 0.008(2) 0.022(2)
    C504 0.037(3) 0.079(4) 0.057(3) 0.007(3) 0.019(2) 0.031(3)
    C505 0.053(3) 0.059(3) 0.056(3) 0.013(2) 0.030(2) 0.009(2)
    C506 0.038(2) 0.041(2) 0.044(2) 0.0016(19) 0.0203(18) 0.0047(19)
    C508 0.043(2) 0.035(2) 0.054(3) 0.0078(19) -0.004(2) -0.008(2)
    C507 0.0265(19) 0.0222(19) 0.038(2) -0.0019(15) 0.0021(15) 0.0069(16)
    C509 0.054(3) 0.041(3) 0.089(4) 0.022(2) -0.001(3) -0.010(3)
    C510 0.040(3) 0.046(3) 0.102(5) 0.013(2) 0.000(3) 0.027(3)
    C511 0.049(3) 0.071(4) 0.062(3) 0.010(3) -0.001(2) 0.033(3)
    C512 0.045(3) 0.056(3) 0.038(2) 0.011(2) 0.0052(19) 0.015(2)
    C601 0.0259(19) 0.0231(19) 0.0269(18) -0.0046(15) 0.0030(14) -0.0013(14)
    C602 0.028(2) 0.029(2) 0.054(3) -0.0029(17) 0.0083(17) -0.0089(18)
    C603 0.050(3) 0.024(2) 0.073(3) -0.0040(19) 0.019(2) -0.015(2)
    C604 0.043(3) 0.027(2) 0.062(3) -0.0133(19) 0.004(2) -0.008(2)
    C605 0.028(2) 0.033(2) 0.047(2) -0.0098(17) 0.0019(17) -0.0022(18)
    C606 0.029(2) 0.027(2) 0.036(2) -0.0036(16) 0.0051(15) 0.0001(16)
    C607 0.0203(18) 0.0218(18) 0.035(2) -0.0017(14) 0.0027(14) 0.0020(15)
    C608 0.0246(19) 0.031(2) 0.040(2) -0.0013(16) 0.0051(16) 0.0049(17)
    C609 0.039(2) 0.034(2) 0.058(3) 0.0068(19) 0.020(2) 0.000(2)
    C610 0.033(2) 0.039(3) 0.077(3) 0.013(2) 0.009(2) 0.005(2)
    C611 0.033(2) 0.041(3) 0.070(3) 0.009(2) -0.009(2) 0.012(2)
    C612 0.030(2) 0.032(2) 0.040(2) 0.0032(17) -0.0048(16) 0.0008(17)
    C701 0.0243(19) 0.027(2) 0.036(2) -0.0053(15) 0.0001(15) 0.0120(16)
    C702 0.031(2) 0.045(3) 0.048(2) -0.0027(19) 0.0084(18) 0.018(2)
    C703 0.030(2) 0.079(4) 0.073(4) -0.004(2) 0.011(2) 0.038(3)
    C704 0.047(3) 0.057(3) 0.079(4) -0.029(3) -0.014(3) 0.037(3)
    C705 0.060(3) 0.036(3) 0.057(3) -0.019(2) -0.018(2) 0.019(2)
    C706 0.039(2) 0.026(2) 0.047(2) -0.0073(17) -0.0048(18) 0.0105(18)
    C707 0.0265(19) 0.0186(18) 0.036(2) 0.0024(15) -0.0016(15) -0.0016(15)
    C708 0.028(2) 0.027(2) 0.050(2) 0.0024(16) 0.0099(17) 0.0015(17)
    C709 0.031(2) 0.042(3) 0.081(4) 0.011(2) 0.011(2) -0.001(2)
    C710 0.043(3) 0.042(3) 0.087(4) 0.019(2) -0.014(3) 0.003(3)
    C711 0.064(3) 0.041(3) 0.057(3) 0.019(2) -0.006(2) 0.015(2)
    C712 0.047(2) 0.035(2) 0.041(2) 0.0095(19) 0.0052(19) 0.0108(19)
    C801 0.0258(19) 0.0237(19) 0.0302(19) -0.0053(15) 0.0070(14) -0.0037(15)
    C802 0.035(2) 0.036(2) 0.029(2) 0.0003(17) 0.0029(16) -0.0040(17)
    C803 0.048(3) 0.057(3) 0.034(2) 0.001(2) 0.0061(19) -0.015(2)
    C804 0.054(3) 0.040(3) 0.053(3) 0.002(2) 0.015(2) -0.020(2)
    C805 0.059(3) 0.039(3) 0.050(3) 0.019(2) 0.009(2) 0.000(2)
    C806 0.046(2) 0.035(2) 0.034(2) 0.0104(19) 0.0016(18) -0.0025(18)
    C807 0.0250(19) 0.034(2) 0.0289(19) 0.0032(16) 0.0017(14) -0.0080(16)
    C808 0.029(2) 0.054(3) 0.041(2) -0.0022(19) -0.0009(17) 0.001(2)
    C809 0.030(2) 0.077(4) 0.060(3) -0.009(2) 0.004(2) -0.011(3)
    C810 0.030(2) 0.089(4) 0.055(3) 0.018(3) -0.006(2) -0.018(3)
    C811 0.052(3) 0.064(3) 0.052(3) 0.024(3) -0.011(2) 0.003(2)
    C812 0.042(2) 0.040(3) 0.045(2) 0.008(2) -0.0066(19) 0.003(2)
    Cl3 0.0781(9) 0.0606(8) 0.0659(8) -0.0066(7) 0.0099(7) -0.0135(7)
    Cl4 0.0385(6) 0.0501(7) 0.0642(7) -0.0033(5) 0.0146(5) -0.0015(5)
    Cl5 0.0346(6) 0.0519(7) 0.0587(7) -0.0043(5) 0.0099(5) 0.0016(5)
    Cl6 0.1048(12) 0.0631(9) 0.0547(8) 0.0212(8) 0.0020(7) -0.0079(6)
    Cl7 0.0642(8) 0.0604(8) 0.0692(8) -0.0040(6) 0.0092(6) -0.0160(7)
    Cl8 0.0698(9) 0.1014(12) 0.0506(7) -0.0067(8) 0.0117(6) -0.0281(7)
    Cl9 0.0499(7) 0.0702(8) 0.0488(7) 0.0051(6) 0.0124(5) 0.0078(6)
    Cl10 0.107(3) 0.121(4) 0.075(2) -0.061(3) 0.000(2) 0.017(2)
    Cl1A 0.151(5) 0.174(5) 0.071(3) -0.081(4) 0.038(3) -0.053(3)
    O3 0.086(3) 0.064(3) 0.142(4) -0.002(2) 0.041(3) -0.014(3)
    O4 0.078(5) 0.082(6) 0.068(5) -0.012(4) 0.017(4) -0.005(4)
    O4A 0.098(6) 0.076(6) 0.108(7) -0.011(5) 0.052(5) -0.019(5)
    O5 0.072(2) 0.082(3) 0.059(2) -0.003(2) 0.0104(18) 0.0081(19)
    O6 0.083(3) 0.052(2) 0.077(3) -0.0134(19) 0.025(2) -0.0074(18)
    O7 0.088(3) 0.057(2) 0.080(3) -0.015(2) 0.034(2) -0.0096(19)
    O8 0.106(3) 0.100(3) 0.070(3) -0.010(3) 0.010(2) -0.003(2)
    O9 0.087(3) 0.122(4) 0.089(3) -0.009(3) 0.014(2) -0.020(3)
    O10 0.092(3) 0.124(4) 0.110(4) -0.035(3) 0.027(3) -0.009(3)
    O11 0.102(3) 0.076(3) 0.084(3) 0.004(2) 0.003(2) 0.012(2)
    O12 0.065(2) 0.078(3) 0.068(2) 0.001(2) 0.0131(18) 0.002(2)
    O13 0.064(2) 0.060(2) 0.061(2) -0.0007(18) 0.0155(17) -0.0009(17)
_geom_special_details
;
 All esds (except the esd in the dihedral angle between two l.s. planes)
 are estimated using the full covariance matrix.  The cell esds are taken
 into account individually in the estimation of esds in distances, angles
 and torsion angles; correlations between esds in cell parameters are only
 used when they are defined by crystal symmetry.  An approximate (isotropic)
 treatment of cell esds is used for estimating esds involving l.s. planes.
;
loop_
    _geom_bond_atom_site_label_1
    _geom_bond_atom_site_label_2
    _geom_bond_site_symmetry_2
    _geom_bond_distance
    _geom_bond_publ_flag
    Ir1 H11 . 1.52(4) ?
    Ir1 C4 . 1.874(4) ?
    Ir1 C1 . 2.207(3) ?
    Ir1 P4 . 2.3316(9) ?
    Ir1 P1 . 2.3466(9) ?
    Ir1 Cl1 . 2.4511(9) ?
    Ir2 H22 . 1.48(3) ?
    Ir2 C8 . 1.874(4) ?
    Ir2 C5 . 2.201(3) ?
    Ir2 P8 . 2.3281(9) ?
    Ir2 P5 . 2.3398(9) ?
    Ir2 Cl2 . 2.4500(9) ?
    P1 C101 . 1.816(4) ?
    P1 C107 . 1.819(4) ?
    P1 C2 . 1.837(4) ?
    P2 C207 . 1.791(4) ?
    P2 C201 . 1.797(4) ?
    P2 C1 . 1.802(3) ?
    P2 C2 . 1.803(4) ?
    P3 C3 . 1.793(3) ?
    P3 C307 . 1.793(4) ?
    P3 C301 . 1.794(3) ?
    P3 C1 . 1.801(3) ?
    P4 C407 . 1.817(4) ?
    P4 C401 . 1.819(4) ?
    P4 C3 . 1.832(3) ?
    P5 C507 . 1.818(4) ?
    P5 C501 . 1.821(4) ?
    P5 C6 . 1.842(4) ?
    P6 C607 . 1.793(4) ?
    P6 C601 . 1.797(3) ?
    P6 C5 . 1.803(3) ?
    P6 C6 . 1.805(4) ?
    P7 C701 . 1.787(4) ?
    P7 C707 . 1.789(3) ?
    P7 C7 . 1.799(4) ?
    P7 C5 . 1.799(3) ?
    P8 C807 . 1.814(4) ?
    P8 C801 . 1.824(4) ?
    P8 C7 . 1.830(4) ?
    O1 C4 . 1.135(5) ?
    O2 C8 . 1.134(4) ?
    C1 H1 . 0.960(18) ?
    C5 H5 . 0.972(17) ?
    C101 C102 . 1.379(6) ?
    C101 C106 . 1.399(6) ?
    C102 C103 . 1.397(6) ?
    C103 C104 . 1.369(8) ?
    C104 C105 . 1.368(8) ?
    C105 C106 . 1.394(6) ?
    C107 C112 . 1.379(6) ?
    C107 C108 . 1.382(6) ?
    C108 C109 . 1.394(7) ?
    C109 C110 . 1.368(9) ?
    C110 C111 . 1.354(9) ?
    C111 C112 . 1.385(7) ?
    C201 C206 . 1.383(5) ?
    C201 C202 . 1.396(5) ?
    C202 C203 . 1.382(5) ?
    C203 C204 . 1.371(6) ?
    C204 C205 . 1.367(7) ?
    C205 C206 . 1.392(6) ?
    C207 C208 . 1.379(5) ?
    C207 C212 . 1.406(5) ?
    C208 C209 . 1.379(5) ?
    C209 C210 . 1.378(7) ?
    C210 C211 . 1.364(7) ?
    C211 C212 . 1.381(6) ?
    C301 C306 . 1.381(5) ?
    C301 C302 . 1.402(5) ?
    C302 C303 . 1.384(5) ?
    C303 C304 . 1.372(7) ?
    C304 C305 . 1.362(7) ?
    C305 C306 . 1.394(6) ?
    C307 C308 . 1.388(5) ?
    C307 C312 . 1.401(5) ?
    C308 C309 . 1.383(6) ?
    C309 C310 . 1.363(7) ?
    C310 C311 . 1.379(7) ?
    C311 C312 . 1.378(6) ?
    C401 C406 . 1.379(5) ?
    C401 C402 . 1.391(5) ?
    C402 C403 . 1.388(6) ?
    C403 C404 . 1.371(6) ?
    C404 C405 . 1.371(6) ?
    C405 C406 . 1.385(6) ?
    C407 C408 . 1.384(5) ?
    C407 C412 . 1.389(5) ?
    C408 C409 . 1.389(6) ?
    C409 C410 . 1.377(7) ?
    C410 C411 . 1.362(7) ?
    C411 C412 . 1.381(6) ?
    C501 C506 . 1.379(5) ?
    C501 C502 . 1.386(5) ?
    C502 C503 . 1.379(6) ?
    C503 C504 . 1.374(7) ?
    C504 C505 . 1.367(7) ?
    C505 C506 . 1.375(6) ?
    C508 C507 . 1.380(6) ?
    C508 C509 . 1.390(6) ?
    C507 C512 . 1.390(5) ?
    C509 C510 . 1.366(8) ?
    C510 C511 . 1.373(8) ?
    C511 C512 . 1.385(6) ?
    C601 C606 . 1.390(5) ?
    C601 C602 . 1.391(5) ?
    C602 C603 . 1.388(5) ?
    C603 C604 . 1.382(6) ?
    C604 C605 . 1.377(6) ?
    C605 C606 . 1.387(5) ?
    C607 C608 . 1.380(5) ?
    C607 C612 . 1.390(5) ?
    C608 C609 . 1.386(5) ?
    C609 C610 . 1.375(6) ?
    C610 C611 . 1.364(7) ?
    C611 C612 . 1.383(6) ?
    C701 C706 . 1.387(6) ?
    C701 C702 . 1.390(6) ?
    C702 C703 . 1.401(6) ?
    C703 C704 . 1.367(8) ?
    C704 C705 . 1.362(8) ?
    C705 C706 . 1.386(6) ?
    C707 C708 . 1.395(5) ?
    C707 C712 . 1.395(5) ?
    C708 C709 . 1.385(6) ?
    C709 C710 . 1.371(7) ?
    C710 C711 . 1.375(7) ?
    C711 C712 . 1.373(6) ?
    C801 C806 . 1.379(5) ?
    C801 C802 . 1.382(5) ?
    C802 C803 . 1.380(6) ?
    C803 C804 . 1.371(6) ?
    C804 C805 . 1.373(6) ?
    C805 C806 . 1.384(6) ?
    C807 C812 . 1.378(6) ?
    C807 C808 . 1.394(6) ?
    C808 C809 . 1.390(6) ?
    C809 C810 . 1.375(7) ?
    C810 C811 . 1.370(7) ?
    C811 C812 . 1.384(6) ?
    Cl10 Cl1A . 1.132(7) ?
    O4 O4A . 1.582(12) ?
loop_
    _geom_angle_atom_site_label_1
    _geom_angle_atom_site_label_2
    _geom_angle_atom_site_label_3
    _geom_angle_site_symmetry_1
    _geom_angle_site_symmetry_3
    _geom_angle
    _geom_angle_publ_flag
    H11 Ir1 C4 . . 94.0(14) ?
    H11 Ir1 C1 . . 83.8(14) ?
    C4 Ir1 C1 . . 177.82(15) ?
    H11 Ir1 P4 . . 85.4(13) ?
    C4 Ir1 P4 . . 91.34(12) ?
    C1 Ir1 P4 . . 88.58(9) ?
    H11 Ir1 P1 . . 88.4(13) ?
    C4 Ir1 P1 . . 94.38(12) ?
    C1 Ir1 P1 . . 85.48(9) ?
    P4 Ir1 P1 . . 171.84(3) ?
    H11 Ir1 Cl1 . . 172.2(14) ?
    C4 Ir1 Cl1 . . 93.78(12) ?
    C1 Ir1 Cl1 . . 88.40(9) ?
    P4 Ir1 Cl1 . . 95.15(3) ?
    P1 Ir1 Cl1 . . 90.28(3) ?
    H22 Ir2 C8 . . 96.4(13) ?
    H22 Ir2 C5 . . 81.4(13) ?
    C8 Ir2 C5 . . 177.84(14) ?
    H22 Ir2 P8 . . 82.3(13) ?
    C8 Ir2 P8 . . 91.23(11) ?
    C5 Ir2 P8 . . 88.47(9) ?
    H22 Ir2 P5 . . 89.4(13) ?
    C8 Ir2 P5 . . 93.98(11) ?
    C5 Ir2 P5 . . 86.03(9) ?
    P8 Ir2 P5 . . 170.65(3) ?
    H22 Ir2 Cl2 . . 171.3(13) ?
    C8 Ir2 Cl2 . . 92.19(12) ?
    C5 Ir2 Cl2 . . 89.97(9) ?
    P8 Ir2 Cl2 . . 96.83(3) ?
    P5 Ir2 Cl2 . . 90.73(3) ?
    C101 P1 C107 . . 102.79(18) ?
    C101 P1 C2 . . 105.11(18) ?
    C107 P1 C2 . . 107.05(19) ?
    C101 P1 Ir1 . . 118.84(14) ?
    C107 P1 Ir1 . . 115.65(12) ?
    C2 P1 Ir1 . . 106.46(12) ?
    C207 P2 C201 . . 105.50(16) ?
    C207 P2 C1 . . 115.43(16) ?
    C201 P2 C1 . . 118.77(16) ?
    C207 P2 C2 . . 110.36(17) ?
    C201 P2 C2 . . 107.84(17) ?
    C1 P2 C2 . . 98.49(16) ?
    C3 P3 C307 . . 108.97(16) ?
    C3 P3 C301 . . 110.25(17) ?
    C307 P3 C301 . . 104.94(17) ?
    C3 P3 C1 . . 107.74(16) ?
    C307 P3 C1 . . 110.47(17) ?
    C301 P3 C1 . . 114.38(16) ?
    C407 P4 C401 . . 102.31(16) ?
    C407 P4 C3 . . 108.39(16) ?
    C401 P4 C3 . . 103.60(16) ?
    C407 P4 Ir1 . . 117.89(12) ?
    C401 P4 Ir1 . . 117.09(12) ?
    C3 P4 Ir1 . . 106.48(11) ?
    C507 P5 C501 . . 101.84(16) ?
    C507 P5 C6 . . 106.49(17) ?
    C501 P5 C6 . . 107.11(17) ?
    C507 P5 Ir2 . . 116.88(13) ?
    C501 P5 Ir2 . . 117.33(12) ?
    C6 P5 Ir2 . . 106.42(11) ?
    C607 P6 C601 . . 105.94(16) ?
    C607 P6 C5 . . 116.17(16) ?
    C601 P6 C5 . . 117.09(16) ?
    C607 P6 C6 . . 109.24(17) ?
    C601 P6 C6 . . 109.00(16) ?
    C5 P6 C6 . . 98.97(16) ?
    C701 P7 C707 . . 105.64(17) ?
    C701 P7 C7 . . 110.21(17) ?
    C707 P7 C7 . . 108.39(16) ?
    C701 P7 C5 . . 114.54(16) ?
    C707 P7 C5 . . 110.39(16) ?
    C7 P7 C5 . . 107.55(16) ?
    C807 P8 C801 . . 104.00(16) ?
    C807 P8 C7 . . 108.19(17) ?
    C801 P8 C7 . . 103.97(16) ?
    C807 P8 Ir2 . . 117.94(12) ?
    C801 P8 Ir2 . . 115.07(12) ?
    C7 P8 Ir2 . . 106.68(11) ?
    H1 C1 P3 . . 106(2) ?
    H1 C1 P2 . . 103(2) ?
    P3 C1 P2 . . 122.08(19) ?
    H1 C1 Ir1 . . 101(2) ?
    P3 C1 Ir1 . . 114.48(16) ?
    P2 C1 Ir1 . . 107.75(16) ?
    P2 C2 P1 . . 107.25(19) ?
    P3 C3 P4 . . 110.41(18) ?
    O1 C4 Ir1 . . 177.2(4) ?
    H5 C5 P7 . . 105.8(18) ?
    H5 C5 P6 . . 103.3(18) ?
    P7 C5 P6 . . 121.55(18) ?
    H5 C5 Ir2 . . 100.6(18) ?
    P7 C5 Ir2 . . 114.63(16) ?
    P6 C5 Ir2 . . 108.07(15) ?
    P6 C6 P5 . . 107.06(18) ?
    P7 C7 P8 . . 109.90(18) ?
    O2 C8 Ir2 . . 177.3(4) ?
    C102 C101 C106 . . 119.8(4) ?
    C102 C101 P1 . . 122.6(3) ?
    C106 C101 P1 . . 117.5(3) ?
    C101 C102 C103 . . 119.8(4) ?
    C104 C103 C102 . . 119.8(5) ?
    C105 C104 C103 . . 121.2(4) ?
    C104 C105 C106 . . 119.6(5) ?
    C105 C106 C101 . . 119.7(4) ?
    C112 C107 C108 . . 119.8(4) ?
    C112 C107 P1 . . 123.3(3) ?
    C108 C107 P1 . . 116.9(3) ?
    C107 C108 C109 . . 120.0(5) ?
    C110 C109 C108 . . 118.8(5) ?
    C111 C110 C109 . . 121.6(5) ?
    C110 C111 C112 . . 120.1(6) ?
    C107 C112 C111 . . 119.6(5) ?
    C206 C201 C202 . . 120.1(3) ?
    C206 C201 P2 . . 119.8(3) ?
    C202 C201 P2 . . 120.1(3) ?
    C203 C202 C201 . . 119.6(4) ?
    C204 C203 C202 . . 120.0(4) ?
    C205 C204 C203 . . 120.7(4) ?
    C204 C205 C206 . . 120.4(4) ?
    C201 C206 C205 . . 119.1(4) ?
    C208 C207 C212 . . 120.0(3) ?
    C208 C207 P2 . . 123.6(3) ?
    C212 C207 P2 . . 116.3(3) ?
    C207 C208 C209 . . 119.8(4) ?
    C210 C209 C208 . . 120.1(4) ?
    C211 C210 C209 . . 120.7(4) ?
    C210 C211 C212 . . 120.4(4) ?
    C211 C212 C207 . . 119.0(4) ?
    C306 C301 C302 . . 120.5(3) ?
    C306 C301 P3 . . 123.4(3) ?
    C302 C301 P3 . . 116.1(3) ?
    C303 C302 C301 . . 119.7(4) ?
    C304 C303 C302 . . 119.5(4) ?
    C305 C304 C303 . . 121.0(4) ?
    C304 C305 C306 . . 121.0(4) ?
    C301 C306 C305 . . 118.4(4) ?
    C308 C307 C312 . . 119.7(3) ?
    C308 C307 P3 . . 124.7(3) ?
    C312 C307 P3 . . 115.5(3) ?
    C309 C308 C307 . . 118.9(4) ?
    C310 C309 C308 . . 121.5(4) ?
    C309 C310 C311 . . 120.1(4) ?
    C312 C311 C310 . . 120.0(4) ?
    C311 C312 C307 . . 119.8(4) ?
    C406 C401 C402 . . 119.1(3) ?
    C406 C401 P4 . . 119.0(3) ?
    C402 C401 P4 . . 121.9(3) ?
    C403 C402 C401 . . 119.6(4) ?
    C404 C403 C402 . . 120.8(4) ?
    C405 C404 C403 . . 119.5(4) ?
    C404 C405 C406 . . 120.4(4) ?
    C401 C406 C405 . . 120.5(4) ?
    C408 C407 C412 . . 119.0(4) ?
    C408 C407 P4 . . 124.0(3) ?
    C412 C407 P4 . . 116.8(3) ?
    C407 C408 C409 . . 120.1(4) ?
    C410 C409 C408 . . 120.0(4) ?
    C411 C410 C409 . . 120.2(4) ?
    C410 C411 C412 . . 120.5(4) ?
    C411 C412 C407 . . 120.2(4) ?
    C506 C501 C502 . . 119.7(3) ?
    C506 C501 P5 . . 124.0(3) ?
    C502 C501 P5 . . 116.3(3) ?
    C503 C502 C501 . . 120.1(4) ?
    C504 C503 C502 . . 119.4(4) ?
    C505 C504 C503 . . 120.5(4) ?
    C504 C505 C506 . . 120.4(4) ?
    C505 C506 C501 . . 119.7(4) ?
    C507 C508 C509 . . 119.5(4) ?
    C508 C507 C512 . . 119.3(4) ?
    C508 C507 P5 . . 122.6(3) ?
    C512 C507 P5 . . 118.1(3) ?
    C510 C509 C508 . . 120.7(5) ?
    C509 C510 C511 . . 120.3(4) ?
    C510 C511 C512 . . 119.6(5) ?
    C511 C512 C507 . . 120.5(5) ?
    C606 C601 C602 . . 120.2(3) ?
    C606 C601 P6 . . 120.2(3) ?
    C602 C601 P6 . . 119.5(3) ?
    C603 C602 C601 . . 119.2(3) ?
    C604 C603 C602 . . 120.3(4) ?
    C605 C604 C603 . . 120.5(4) ?
    C604 C605 C606 . . 119.8(4) ?
    C605 C606 C601 . . 119.9(3) ?
    C608 C607 C612 . . 119.5(3) ?
    C608 C607 P6 . . 123.2(3) ?
    C612 C607 P6 . . 117.2(3) ?
    C607 C608 C609 . . 120.1(4) ?
    C610 C609 C608 . . 119.7(4) ?
    C611 C610 C609 . . 120.6(4) ?
    C610 C611 C612 . . 120.1(4) ?
    C611 C612 C607 . . 119.9(4) ?
    C706 C701 C702 . . 120.5(4) ?
    C706 C701 P7 . . 117.1(3) ?
    C702 C701 P7 . . 122.3(3) ?
    C701 C702 C703 . . 118.0(4) ?
    C704 C703 C702 . . 120.5(5) ?
    C705 C704 C703 . . 121.6(4) ?
    C704 C705 C706 . . 119.2(5) ?
    C705 C706 C701 . . 120.2(4) ?
    C708 C707 C712 . . 120.1(3) ?
    C708 C707 P7 . . 124.1(3) ?
    C712 C707 P7 . . 115.8(3) ?
    C709 C708 C707 . . 118.2(4) ?
    C710 C709 C708 . . 121.4(4) ?
    C709 C710 C711 . . 120.4(4) ?
    C712 C711 C710 . . 119.8(4) ?
    C711 C712 C707 . . 120.2(4) ?
    C806 C801 C802 . . 119.5(3) ?
    C806 C801 P8 . . 121.9(3) ?
    C802 C801 P8 . . 118.6(3) ?
    C803 C802 C801 . . 120.3(4) ?
    C804 C803 C802 . . 119.9(4) ?
    C803 C804 C805 . . 120.1(4) ?
    C804 C805 C806 . . 120.2(4) ?
    C801 C806 C805 . . 119.9(4) ?
    C812 C807 C808 . . 119.0(4) ?
    C812 C807 P8 . . 124.4(3) ?
    C808 C807 P8 . . 116.5(3) ?
    C809 C808 C807 . . 120.3(4) ?
    C810 C809 C808 . . 119.6(4) ?
    C811 C810 C809 . . 120.3(4) ?
    C810 C811 C812 . . 120.4(5) ?
    C807 C812 C811 . . 120.4(4) ?
loop_
    _geom_hbond_atom_site_label_D
    _geom_hbond_atom_site_label_H
    _geom_hbond_atom_site_label_A
    _geom_hbond_site_symmetry_A
    _geom_hbond_distance_DH
    _geom_hbond_distance_HA
    _geom_hbond_distance_DA
    _geom_hbond_angle_DHA
    C1 H1 Cl1 . 0.96(3) 2.82(3) 3.252(3) 109(2)
    C3 H3A Cl8 1_565 0.98 2.51 3.466(4) 164
    C3 H3B Cl5 1_565 0.98 2.57 3.493(4) 158
    C6 H6A O8 2 0.98 2.59 3.431(5) 144
    C6 H6B Cl9 2 0.98 2.82 3.746(4) 158
    C7 H7A Cl1A 4_566 0.98 2.73 3.614(6) 150
    C7 H7B Cl4 4_566 0.98 2.60 3.518(4) 157
    C206 H206 Cl7 4_566 0.94 2.79 3.719(4) 172
    C310 H310 Cl4 2 0.94 2.83 3.714(4) 158
    C602 H602 Cl9 2 0.94 2.62 3.557(4) 179
    C704 H704 Cl1 3_566 0.94 2.82 3.534(6) 134
    C708 H708 Cl2 . 0.94 2.80 3.503(4) 132
    C710 H710 Cl5 3_656 0.94 2.72 3.614(4) 160
    C712 H712 Cl10 4_566 0.94 2.81 3.734(6) 167
