# Supplementary material for: Crystal structure of an iridium(III) complex of the [C(dppm)2] PCP pincer ligand system and its conjugate CH acid form
Source: Acta Crystallogr E Crystallogr Commun. 2018 Apr 6;74(Pt 5):620–4. doi: 10.1107/S2056989018004905 (PMC5947474; doi:10.1107/S2056989018004905)
Supplement: Supplementary file 2 [file e-74-00620-complex1sup2.hkl]

# 
# h,k,l, Fc-squared, Fo-squared, sigma(Fo-squared) and status flag 
# 
data_complex1
_shelx_title ' p in P2(1)/n' 
_shelx_refln_list_code          4 
_shelx_F_calc_maximum      474.98 
_exptl_crystal_F_000      2648.00 
_reflns_d_resolution_high  0.8409 
 
loop_ 
 _symmetry_equiv_pos_as_xyz 
 'x, y, z' 
 '-x+1/2, y+1/2, -z+1/2' 
 '-x, -y, -z' 
 'x-1/2, -y-1/2, z-1/2' 
 
_cell_length_a    12.3477 
_cell_length_b    24.7472 
_cell_length_c    19.0123 
_cell_angle_alpha  90.000 
_cell_angle_beta   91.700 
_cell_angle_gamma  90.000 
 
_shelx_F_squared_multiplier     1.000 
 
loop_ 
 _refln_index_h 
 _refln_index_k 
 _refln_index_l 
 _refln_F_squared_calc 
 _refln_F_squared_meas 
 _refln_F_squared_sigma 
 _refln_observed_status 
   2   0   0    14543.35    14260.60    256.55 o 
   4   0   0    48849.82    43076.50    705.31 o 
   6   0   0   175704.61   170751.56   2954.68 o 
  10   0   0    11771.63     9990.63    584.90 o 
  12   0   0    10736.50    10195.91    475.57 o 
  14   0   0     1084.30     1165.70    247.35 o 
   1   1   0    56836.77    49281.87   1228.75 o 
   2   1   0     5017.45     4586.60     60.31 o 
   3   1   0     8089.93     9705.00    111.48 o 
   4   1   0    10909.87    10522.53    133.10 o 
   5   1   0    24107.13    26677.76    333.84 o 
   6   1   0     3557.84     5824.58  11291.37 o 
   7   1   0    11423.84    15033.69   1268.12 o 
   8   1   0    31879.05    32057.21    750.40 o 
   9   1   0      441.32      793.23    114.58 o 
  10   1   0    15687.08    15526.92    411.34 o 
  11   1   0     3466.69     3674.82    247.92 o 
  12   1   0     1347.09     1309.91     86.24 o 
  13   1   0      135.36       62.53     89.13 o 
  14   1   0     5110.06     5616.32    486.51 o 
   0   2   0    79894.02    71103.54   4613.60 o 
   1   2   0    43199.04    38492.51    727.53 o 
   2   2   0    10781.88     9324.36    114.55 o 
   3   2   0      957.55     1061.02     65.68 o 
   4   2   0    12647.01    13344.65    187.78 o 
   5   2   0     3322.74     4073.18    613.25 o 
   6   2   0     8122.65     8788.59    181.25 o 
   7   2   0    19573.19    24557.13   1064.36 o 
   8   2   0     3703.46     5434.51   1644.00 o 
   9   2   0    24273.44    26033.50    333.55 o 
  10   2   0     3447.02     3854.86    263.02 o 
  11   2   0      176.07      288.30     92.90 o 
  12   2   0     2303.95     2282.88    207.11 o 
  13   2   0     3497.91     3270.44    174.32 o 
  14   2   0        8.32      131.00    245.99 o 
   1   3   0   104259.42    94861.93   1992.65 o 
   2   3   0    21252.56    21391.23    303.81 o 
   3   3   0    12351.19    11378.56    158.98 o 
   4   3   0     7421.39     6486.76    110.37 o 
   5   3   0    58283.13    58657.93    693.17 o 
   6   3   0     1898.13     3351.24    962.97 o 
   7   3   0    33403.11    34804.27    865.53 o 
   8   3   0     5307.61     5966.72    121.96 o 
   9   3   0       62.35      668.15    210.66 o 
  10   3   0      240.43      710.35    134.72 o 
  11   3   0    23725.01    24757.79    360.36 o 
  12   3   0       26.31      148.48     76.13 o 
  13   3   0      506.52      656.53    239.84 o 
  14   3   0      197.02     1022.08    235.57 o 
   1   4   0     1184.44     1787.91     82.36 o 
   2   4   0    71315.52    67025.05   1116.64 o 
   3   4   0     3411.93     3793.62     61.13 o 
   4   4   0     9693.49    10488.01    147.30 o 
   5   4   0     8623.52     7909.02    328.03 o 
   6   4   0    46076.14    44949.47    522.06 o 
   7   4   0     6150.68     7533.90    886.44 o 
   8   4   0     7294.72     8651.41   1239.32 o 
   9   4   0    15462.71    16295.94    236.70 o 
  10   4   0     7830.40     8128.24    151.20 o 
  11   4   0     2198.28     2286.14    106.51 o 
  12   4   0     6890.18     6738.93    184.58 o 
  13   4   0     3342.42     3236.54    541.85 o 
  14   4   0      765.37      472.38    231.57 o 
   1   5   0      127.31      841.62    232.29 o 
   2   5   0    15102.65    16031.57    264.74 o 
   3   5   0    10008.20     9203.54    236.90 o 
   4   5   0    26110.57    26888.45    359.37 o 
   5   5   0     2651.72     2417.31     60.79 o 
   6   5   0     1189.86     3754.51    641.67 o 
   7   5   0     4689.72     4352.16     85.32 o 
   8   5   0    43816.52    42479.83    571.93 o 
   9   5   0     2251.02     1961.18     81.77 o 
  10   5   0    21663.26    20892.50    568.64 o 
  11   5   0     6412.47     6525.72    188.69 o 
  12   5   0     2678.53     2587.75    131.65 o 
  13   5   0       13.25        0.00    111.20 o 
  14   5   0     9484.15     8726.06    587.04 o 
   0   6   0   224638.47   211713.08   7960.37 o 
   1   6   0       32.50       87.52     32.09 o 
   2   6   0      687.65      862.83     55.03 o 
   3   6   0       90.78      130.02     46.98 o 
   4   6   0    18337.21    16469.69    228.65 o 
   5   6   0      390.60      550.80     44.28 o 
   6   6   0    78926.36    75632.63   1090.30 o 
   7   6   0      756.21      783.09     69.91 o 
   8   6   0     8627.48     9120.02    167.51 o 
   9   6   0     3710.78     3872.26    180.10 o 
  10   6   0    10515.79    11022.53    253.27 o 
  11   6   0        6.24       15.61     98.82 o 
  12   6   0    11031.68    10675.69    272.28 o 
  13   6   0      183.94      253.62    224.80 o 
  14   6   0      700.59      766.24    243.97 o 
   1   7   0     9566.93     8953.96    288.35 o 
   2   7   0    37396.66    36600.18    648.24 o 
   3   7   0      310.77      258.93     81.00 o 
   4   7   0    16035.11    14974.60    222.33 o 
   5   7   0    12268.18    11145.44    160.70 o 
   6   7   0     2664.45     2948.46    103.74 o 
   7   7   0    17126.16    16760.18    457.47 o 
   8   7   0    19236.83    19474.93    257.56 o 
   9   7   0     3689.26     3830.66    102.16 o 
  10   7   0     6212.14     6272.15    251.89 o 
  11   7   0     6325.74     6603.09    212.65 o 
  12   7   0     2457.48     2119.04    133.15 o 
  13   7   0     1764.66     1265.20    209.99 o 
  14   7   0     1451.47     1202.38    226.78 o 
   0   8   0      775.66      768.02    110.69 o 
   1   8   0    54206.50    48742.30    965.51 o 
   2   8   0      519.20      582.52    104.15 o 
   3   8   0    62927.54    59016.45    958.10 o 
   4   8   0     1346.44     1380.86     54.04 o 
   5   8   0     1147.15      987.59     58.78 o 
   6   8   0      392.61      505.43     97.38 o 
   7   8   0    14885.00    15530.78    621.46 o 
   8   8   0      322.56      190.43     53.26 o 
   9   8   0    29820.34    29857.09    515.61 o 
  10   8   0     1860.30     1720.89    122.89 o 
  11   8   0     1048.75      917.76     96.16 o 
  12   8   0      201.81        0.00    246.82 o 
  13   8   0     2418.52     2111.11    266.33 o 
  14   8   0       65.99        0.00    253.50 o 
   1   9   0   142642.63   136503.78   4148.24 o 
   2   9   0     4865.36     4753.95    215.20 o 
   3   9   0      124.68      106.95     32.77 o 
   4   9   0    16775.37    15844.66    332.63 o 
   5   9   0    34325.63    33685.18    410.65 o 
   6   9   0     6742.13     6560.47    103.11 o 
   7   9   0    14777.04    14589.89    233.49 o 
   8   9   0     4764.71     5091.19    106.91 o 
   9   9   0      112.63      204.88     78.51 o 
  10   9   0     6912.29     7100.50    411.86 o 
  11   9   0     8016.23     8063.98    205.66 o 
  12   9   0       42.24      125.00    234.99 o 
  13   9   0      721.89      568.18    156.82 o 
   1  10   0    10823.33    10090.99    251.44 o 
   2  10   0     8085.71     8321.20    230.30 o 
   3  10   0    15989.51    15811.21    302.93 o 
   4  10   0    73900.80    72596.38   1159.17 o 
   5  10   0       54.63       61.29     42.05 o 
   6  10   0    46538.96    43715.62    634.31 o 
   7  10   0    15658.65    16097.25    244.84 o 
   8  10   0     3975.16     3979.74    191.60 o 
   9  10   0     7025.96     7067.83    148.19 o 
  10  10   0    18332.21    19466.85    514.68 o 
  11  10   0      224.56      251.48    162.99 o 
  12  10   0     8262.57     9299.07    395.88 o 
  13  10   0     1237.67      688.45    361.46 o 
   1  11   0      462.24      458.76     48.45 o 
   2  11   0    19848.82    17382.57    430.56 o 
   3  11   0     2673.84     2645.46     90.57 o 
   4  11   0    17351.70    16818.87    292.54 o 
   5  11   0     2823.01     3238.75     65.72 o 
   6  11   0     3306.12     3300.80    102.71 o 
   7  11   0       68.41       97.62     39.25 o 
   8  11   0    15805.99    16699.22    536.10 o 
   9  11   0     5500.21     5838.52    217.64 o 
  10  11   0    14038.32    14061.48    671.75 o 
  11  11   0      243.07      346.67     81.64 o 
  12  11   0     1853.97     2047.11    198.31 o 
  13  11   0      103.80        0.00    127.55 o 
   0  12   0    82693.85    85343.38   3756.75 o 
   1  12   0     4486.71     4475.87    109.44 o 
   2  12   0    10292.70     9946.64    198.03 o 
   3  12   0    15748.46    14968.25    280.03 o 
   4  12   0     1432.50     1972.94    188.21 o 
   5  12   0      323.51      312.64     31.76 o 
   6  12   0    16008.81    16384.19    338.09 o 
   7  12   0     1120.84     1049.52     35.84 o 
   8  12   0     5694.09     6167.22    262.34 o 
   9  12   0     7315.12     8105.38    410.72 o 
  10  12   0     3038.63     3118.23     99.28 o 
  11  12   0       26.95        0.00    107.58 o 
  12  12   0     3572.93     3340.06    302.02 o 
  13  12   0       81.77      452.59    229.63 o 
   1  13   0    30364.12    31290.79    831.80 o 
   2  13   0     1128.74     1167.54     58.34 o 
   3  13   0      966.25      639.31     55.59 o 
   4  13   0      795.25      757.99     67.60 o 
   5  13   0    24426.62    22936.57    343.24 o 
   6  13   0       13.00        0.00     82.09 o 
   7  13   0    17976.76    17450.09    313.14 o 
   8  13   0     2104.71     2112.18    119.11 o 
   9  13   0     3632.16     3214.41    239.69 o 
  10  13   0     1283.30     1436.49    155.63 o 
  11  13   0     8585.95     8518.13    437.05 o 
  12  13   0     1397.16     1212.90    301.33 o 
  13  13   0     2171.85     1821.54    272.09 o 
   0  14   0     7721.05     7115.21    263.46 o 
   1  14   0    19486.42    19725.11    375.45 o 
   2  14   0      318.04      454.18     63.51 o 
   3  14   0    14623.15    13919.73    469.06 o 
   4  14   0     7276.19     7165.52    190.49 o 
   5  14   0     3093.08     3100.45     80.99 o 
   6  14   0     1589.12     1867.27    132.18 o 
   7  14   0     7909.28     7199.64    210.87 o 
   8  14   0      510.68      573.04    100.60 o 
   9  14   0    21709.80    21403.58    484.71 o 
  10  14   0     1521.00     1330.84    179.14 o 
  11  14   0      435.77      554.47    186.62 o 
  12  14   0     1081.87      922.73    429.79 o 
   1  15   0    16563.22    15441.32    358.94 o 
   2  15   0    12469.84    12119.24    256.42 o 
   3  15   0     1000.22      833.96     90.93 o 
   4  15   0    12379.25    11622.41    236.78 o 
   5  15   0     4774.59     4897.97    154.68 o 
   6  15   0     3964.79     3862.59    254.45 o 
   7  15   0    14808.83    14710.81    572.22 o 
   8  15   0    15253.12    14270.40    316.93 o 
   9  15   0        9.22       30.46     95.58 o 
  10  15   0     4119.34     4271.00    464.06 o 
  11  15   0     3766.37     4433.02    662.11 o 
  12  15   0       11.48        0.00    255.88 o 
   0  16   0    40343.36    43443.87   1332.03 o 
   1  16   0     7181.66     6955.21    205.67 o 
   2  16   0    13563.12    13781.26    268.43 o 
   3  16   0     3475.39     3380.97    142.03 o 
   4  16   0     3922.22     3779.31    175.36 o 
   5  16   0       17.93       79.38     43.00 o 
   6  16   0    18690.78    18923.62    456.30 o 
   7  16   0     1736.39     1780.34    228.42 o 
   8  16   0     4176.79     4854.64    341.64 o 
   9  16   0     1757.29     1683.66    145.17 o 
  10  16   0     5210.27     5104.93    258.13 o 
  11  16   0       61.40      128.57    313.63 o 
  12  16   0     6214.54     6098.19    467.70 o 
   1  17   0      630.68      570.15     65.88 o 
   2  17   0    23512.09    24726.23    632.02 o 
   3  17   0       36.98       33.66     59.42 o 
   4  17   0     4492.61     4672.73    123.78 o 
   5  17   0      213.62      279.81     41.93 o 
   6  17   0      486.39      425.80     93.53 o 
   7  17   0     2586.16     2684.97    270.43 o 
   8  17   0    11655.94    11520.82    485.29 o 
   9  17   0      154.97       55.99    107.21 o 
  10  17   0     5495.15     5420.86    286.38 o 
  11  17   0     1367.76     1248.85    300.65 o 
   0  18   0     7569.15     6758.82    673.73 o 
   1  18   0     6600.79     6633.82    164.44 o 
   2  18   0      113.14        0.00     76.68 o 
   3  18   0    24440.38    23681.09    541.20 o 
   4  18   0       72.68       71.88     67.26 o 
   5  18   0     2704.62     2978.26    143.80 o 
   6  18   0     4273.78     4594.31    325.71 o 
   7  18   0      580.33      145.10    140.05 o 
   8  18   0       12.31       33.07    143.91 o 
   9  18   0    12799.42    13874.94    580.31 o 
  10  18   0       27.58       72.52    158.65 o 
  11  18   0       21.50      248.52    299.28 o 
   1  19   0    12836.84    12680.64    266.34 o 
   2  19   0       19.81        0.00     69.54 o 
   3  19   0     1555.06     1374.50     81.36 o 
   4  19   0     1175.74     1123.30     67.09 o 
   5  19   0     6374.08     6526.36    177.52 o 
   6  19   0      917.52      911.63    113.16 o 
   7  19   0    11857.67    12803.82    515.02 o 
   8  19   0       14.29       36.15     97.30 o 
   9  19   0     1106.98      920.26    173.80 o 
  10  19   0       47.14        0.00    177.82 o 
  11  19   0     4838.54     4907.10    600.62 o 
   0  20   0    15731.25    15775.65    493.56 o 
   1  20   0    14872.64    15535.64    410.08 o 
   2  20   0       53.86       14.18     90.49 o 
   3  20   0    15825.74    15825.16    615.20 o 
   4  20   0     3880.78     3935.47    191.33 o 
   5  20   0      569.27      434.89     58.94 o 
   6  20   0     3496.46     3240.51    169.53 o 
   7  20   0     5194.21     5624.67    516.99 o 
   8  20   0     1357.10     1105.34    234.73 o 
   9  20   0     7765.15     8884.08    592.14 o 
  10  20   0     5077.51     4912.90    383.93 o 
   1  21   0      225.91      180.32     77.79 o 
   2  21   0    14667.02    14891.01    335.27 o 
   3  21   0       58.66        0.00     73.18 o 
   4  21   0     3875.89     3630.26    130.98 o 
   5  21   0      206.23      233.86     58.67 o 
   6  21   0      110.75        0.00    212.23 o 
   7  21   0      635.73      851.82    114.13 o 
   8  21   0     7515.67     7278.61    392.92 o 
   9  21   0      213.90      313.32    171.45 o 
  10  21   0      357.31      452.31    315.68 o 
   0  22   0    13441.50    14197.98    548.34 o 
   1  22   0       18.53        0.00     84.81 o 
   2  22   0      239.59      135.06     76.86 o 
   3  22   0       83.39        0.00     74.03 o 
   4  22   0     2577.49     2725.61    311.95 o 
   5  22   0       69.84        0.00     67.79 o 
   6  22   0     6068.88     6211.49    227.72 o 
   7  22   0      127.63       53.88    113.49 o 
   8  22   0     1464.93     1041.67    214.77 o 
   9  22   0       23.97      220.74    137.18 o 
   1  23   0     3676.53     3366.55    244.20 o 
   2  23   0     2874.46     2854.36    152.60 o 
   3  23   0     1140.82     1308.56    174.58 o 
   4  23   0     2557.59     2246.51    191.32 o 
   5  23   0     2853.43     2744.09    590.75 o 
   6  23   0      233.50      216.24    157.38 o 
   7  23   0     3018.68     2705.84    167.96 o 
   8  23   0     3201.57     3059.44    223.62 o 
   9  23   0     1211.79     1376.67    229.00 o 
   0  24   0       57.22      174.49    663.48 o 
   1  24   0     1168.33     1231.10    113.86 o 
   2  24   0        1.53       13.25     94.48 o 
   3  24   0    10317.84    11183.18    400.98 o 
   4  24   0      750.79      589.42    115.48 o 
   5  24   0     1759.07     1915.73    191.96 o 
   6  24   0       23.63      151.01    131.90 o 
   7  24   0     1047.29      498.93    182.61 o 
   8  24   0      322.16      205.54    319.98 o 
   1  25   0     4338.56     4592.42    180.11 o 
   2  25   0      657.46      391.92    198.35 o 
   3  25   0       42.17       68.77    170.14 o 
   4  25   0      327.46      395.40    151.61 o 
   5  25   0     1971.55     2740.86    228.20 o 
   6  25   0      222.98        0.00    198.33 o 
   7  25   0     4968.50     6131.30    441.47 o 
   0  26   0      707.64      448.50    183.81 o 
   1  26   0      308.10      504.16    125.39 o 
   2  26   0      572.65      833.42    243.94 o 
   3  26   0     3051.27     3572.83    322.51 o 
   4  26   0     1319.06     1110.19    195.97 o 
   5  26   0      409.97      349.06    144.18 o 
   6  26   0     1807.84     2128.44    254.62 o 
   1  27   0      194.06      260.89    265.12 o 
   2  27   0     5790.81     6506.70    319.15 o 
   3  27   0        0.08        0.00    174.11 o 
   4  27   0     2160.67     2670.94    229.62 o 
   5  27   0       59.62      299.83    322.56 o 
   0  28   0     1702.96     1780.66    256.92 o 
   1  28   0      555.59      304.86    163.99 o 
   2  28   0      419.34      420.58    328.66 o 
   3  28   0     1589.43     1558.70    228.26 o 
   4  28   0     1165.67      842.69    197.99 o 
   1  29   0     1399.68     1696.65    268.58 o 
   2  29   0     1356.35     1193.65    375.81 o 
 -13   0   1       39.71       54.66    107.96 o 
 -11   0   1    17491.56    15504.51    737.96 o 
  -9   0   1    29173.47    28143.47    792.62 o 
  -5   0   1   112412.48   104601.76   1876.94 o 
  -3   0   1     1575.70     1558.10     68.33 o 
  -1   0   1     2187.05     2538.71    226.85 o 
   1   0   1   121851.16   138708.38  13789.55 o 
   3   0   1    21080.41    19681.28    804.92 o 
   5   0   1    66622.98    67962.26   1889.99 o 
   7   0   1    10147.32     9931.77    257.60 o 
   9   0   1     7453.72     9026.33    325.93 o 
  11   0   1     8019.10     7538.11    207.14 o 
  13   0   1     5124.32     5034.51    265.12 o 
 -14   1   1      730.31     1302.78    668.94 o 
 -13   1   1     1230.42     1002.84     96.62 o 
 -12   1   1     1417.72     1510.32    147.15 o 
 -11   1   1      761.62      913.91    134.52 o 
 -10   1   1    11280.75    10534.23    183.88 o 
  -9   1   1     3065.88     2970.09    208.89 o 
  -8   1   1    18404.58    18290.81    522.52 o 
  -7   1   1    40016.92    40814.60   1231.20 o 
  -6   1   1      164.95     1571.91   1756.12 o 
  -5   1   1     3392.08     4743.76    209.97 o 
  -4   1   1     4277.54     6204.84    269.05 o 
  -3   1   1   114875.27   111422.05   1637.37 o 
  -2   1   1     5225.19     6563.05     85.98 o 
  -1   1   1   101085.33    92571.57   1808.86 o 
   0   1   1    10803.36    10454.37    459.64 o 
   1   1   1    15596.89    16509.89    465.12 o 
   2   1   1    21232.02    20491.37    269.40 o 
   3   1   1   146049.95   141813.31   2061.25 o 
   4   1   1    30105.07    30280.66    412.80 o 
   5   1   1    60936.44    62468.10    900.25 o 
   6   1   1     7342.16     8956.53   1960.86 o 
   8   1   1     4956.84     5666.76    104.87 o 
   9   1   1     6208.55     6798.28    279.84 o 
  10   1   1       12.48      463.78     94.29 o 
  11   1   1    15534.95    15823.18    253.81 o 
  12   1   1     5350.20     5184.64    471.20 o 
  13   1   1      746.44      591.68    267.17 o 
  14   1   1     1628.93     2123.68    934.06 o 
 -14   2   1     3272.66     2966.91    286.30 o 
 -13   2   1      221.32      276.79     89.95 o 
 -12   2   1     4601.86     4774.84    178.91 o 
 -11   2   1     6152.35     5962.17    223.48 o 
 -10   2   1       73.35      489.06     77.52 o 
  -9   2   1     5351.42     5221.37    222.89 o 
  -8   2   1    22632.25    25767.53    425.52 o 
  -7   2   1     1033.73     3808.48   2423.02 o 
  -6   2   1    39899.39    40788.61    949.17 o 
  -5   2   1     9570.81     9850.86    164.95 o 
  -4   2   1     3403.20     3705.27     67.93 o 
  -3   2   1     1151.98     1015.58     44.97 o 
  -2   2   1     4924.64     5943.20     75.47 o 
  -1   2   1    10003.37     8843.56    142.93 o 
   0   2   1   215519.73   218627.25  13321.55 o 
   1   2   1    13925.62    12784.54    208.05 o 
   2   2   1     1504.11     1231.74     39.55 o 
   3   2   1     3466.28     3457.72     69.63 o 
   4   2   1   119467.18   118713.37   1524.67 o 
   5   2   1      819.99      787.79     74.95 o 
   6   2   1    40592.20    42343.66    618.77 o 
   7   2   1    14844.87    14512.45    207.11 o 
   8   2   1      509.35     3150.04   1620.61 o 
   9   2   1     1497.01     1502.45    125.22 o 
  10   2   1    30726.66    33634.09    460.98 o 
  11   2   1      356.21      576.00     75.50 o 
  12   2   1     3429.62     3363.68    181.79 o 
  13   2   1     2265.84     2309.59    158.16 o 
  14   2   1      143.87        0.00    348.48 o 
 -14   3   1     4146.90     4245.63    290.17 o 
 -13   3   1       23.89      106.47    134.99 o 
 -12   3   1     4061.82     4073.94    272.44 o 
 -11   3   1      149.14      270.64     74.59 o 
 -10   3   1    59744.55    62693.80   1087.64 o 
  -9   3   1      190.92      460.25     67.72 o 
  -8   3   1    20495.88    21663.15    618.77 o 
  -7   3   1     4090.66     5151.11    153.93 o 
  -6   3   1    21675.42    23838.13   1715.29 o 
  -5   3   1      265.31      338.18    193.70 o 
  -4   3   1   117250.60   111322.59   1387.77 o 
  -3   3   1     3682.09     4128.64     59.65 o 
  -2   3   1    24378.90    24733.94    323.60 o 
  -1   3   1     3714.39     4543.98     84.51 o 
   0   3   1    37325.95    34660.32    718.55 o 
   1   3   1      643.80      447.21     59.51 o 
   2   3   1    80654.18    75398.09   1249.17 o 
   3   3   1    79112.84    73465.13   1147.29 o 
   4   3   1    18895.46    17912.99    340.32 o 
   5   3   1     7030.84     6175.20    154.53 o 
   6   3   1    16106.33    21324.65    800.36 o 
   7   3   1     1412.89     3475.72    398.19 o 
   8   3   1    37435.77    37696.82    473.80 o 
   9   3   1      839.59     1085.65     87.97 o 
  10   3   1     3285.84     3637.31    119.73 o 
  11   3   1       19.08      215.94     73.27 o 
  12   3   1    15255.55    15836.03    752.45 o 
  13   3   1       17.55       28.85    136.66 o 
  14   3   1     6821.86     6471.16    461.22 o 
 -14   4   1     3027.58     2565.53    349.85 o 
 -13   4   1       65.27       93.20    141.34 o 
 -12   4   1     5298.15     5770.98    155.07 o 
 -11   4   1     8639.87     8462.38    236.11 o 
 -10   4   1       15.42      696.11    366.29 o 
  -9   4   1     9702.08     9284.34    220.01 o 
  -8   4   1    26738.43    29748.60   1043.04 o 
  -7   4   1     1271.78     1900.84   1208.55 o 
  -6   4   1    16189.19    16491.15    776.02 o 
  -5   4   1    11662.53    12238.65    154.57 o 
  -4   4   1     5648.52     5469.56     95.47 o 
  -3   4   1      225.39      310.20     22.55 o 
  -2   4   1    66205.80    63273.23    983.28 o 
  -1   4   1     2364.94     1980.60     65.29 o 
   0   4   1    71573.44    64598.36   1401.62 o 
   1   4   1    24589.52    24534.76   1021.18 o 
   2   4   1    10099.25     9271.05    412.71 o 
   3   4   1      768.48      936.92     32.26 o 
   4   4   1    58125.73    54292.70    924.55 o 
   5   4   1    10149.64     9055.03    249.32 o 
   6   4   1    46535.91    45170.38    834.37 o 
   7   4   1    22362.55    22876.78    428.43 o 
   9   4   1     3048.42     3236.93    249.92 o 
  10   4   1    18836.51    19300.91    551.12 o 
  11   4   1     7262.95     7644.34    269.93 o 
  12   4   1     1952.94     1369.23    106.69 o 
  13   4   1     1336.28     1230.14    179.61 o 
  14   4   1     1034.95      864.46    270.05 o 
 -14   5   1        6.99        0.00    233.53 o 
 -13   5   1     4528.26     4183.34    276.10 o 
 -12   5   1       51.09      132.28    121.37 o 
 -11   5   1     2348.80     2905.69    150.50 o 
 -10   5   1     1090.44     1194.79    214.21 o 
  -9   5   1     6408.63     6911.70    186.01 o 
  -8   5   1      187.95      222.16     86.99 o 
  -7   5   1    55400.96    55204.52    975.40 o 
  -6   5   1      856.85     1511.91    203.21 o 
  -5   5   1     4634.78     5619.57    215.94 o 
  -4   5   1       43.11       15.95     28.57 o 
  -3   5   1    86576.62    80045.91   1194.38 o 
  -2   5   1    19544.73    18319.28    315.28 o 
  -1   5   1   225601.98   213334.84   5006.07 o 
   0   5   1     2079.76     2285.27     79.10 o 
   1   5   1     1312.96     1896.72     53.70 o 
   2   5   1      299.42      169.59     87.97 o 
   3   5   1    25071.07    24742.20    405.13 o 
   4   5   1     1611.06     1932.93    107.08 o 
   5   5   1    48038.19    49006.19    718.27 o 
   6   5   1     8100.91     7404.49    635.12 o 
   7   5   1     2140.76     3260.49    259.25 o 
   8   5   1     4102.76     4199.92    275.63 o 
   9   5   1     8949.43     8518.04    165.63 o 
  10   5   1      953.04      651.35    136.05 o 
  11   5   1    27286.72    27625.49    418.75 o 
  12   5   1     1233.85      950.29    110.28 o 
  13   5   1      615.85      174.39    668.26 o 
  14   5   1      150.08      238.40    271.72 o 
 -14   6   1     1039.49     1045.86    304.74 o 
 -13   6   1       12.79      104.17    184.49 o 
 -12   6   1     2497.88     2355.97    203.89 o 
 -11   6   1    22722.42    23267.96    568.08 o 
 -10   6   1      437.44      479.10     69.86 o 
  -9   6   1    16259.00    17812.27    286.48 o 
  -8   6   1     5652.98     6097.58    148.13 o 
  -7   6   1       68.94      336.14     76.54 o 
  -6   6   1    20789.28    20828.61    336.71 o 
  -5   6   1    53821.54    50236.35    607.39 o 
  -4   6   1     4739.12     4292.48     97.92 o 
  -3   6   1     5268.47     4874.91    105.13 o 
  -2   6   1    15283.46    14533.29    290.61 o 
  -1   6   1       43.63       51.06     32.51 o 
   0   6   1    58378.96    56789.05   1416.64 o 
   1   6   1    53814.64    50854.40   1633.76 o 
   2   6   1     6502.38     6630.22    133.01 o 
   3   6   1     7875.26     7684.58    161.23 o 
   4   6   1     6563.13     6162.78    110.36 o 
   5   6   1     2641.26     2983.75    248.23 o 
   6   6   1    12750.70    13193.82    242.50 o 
   7   6   1    25371.99    24955.88    803.16 o 
   8   6   1     2116.29     2073.99    218.50 o 
   9   6   1     9208.53     9906.65    172.58 o 
  10   6   1     9363.52     9866.94    194.41 o 
  11   6   1     8474.94     8790.59    300.81 o 
  12   6   1     1406.10     1203.08    102.33 o 
  13   6   1     5056.62     5889.64    572.60 o 
  14   6   1      100.72       46.10    315.68 o 
 -14   7   1     3861.64     3182.14    392.68 o 
 -13   7   1      888.19      734.73    371.03 o 
 -12   7   1     3471.80     3380.46    141.49 o 
 -11   7   1     1061.29      721.97    125.97 o 
 -10   7   1    22552.00    23471.35    771.25 o 
  -9   7   1     2020.76     2159.93     73.92 o 
  -8   7   1    10737.35    11492.68    190.17 o 
  -7   7   1    28482.16    27882.01    420.54 o 
  -6   7   1    29363.45    28638.38    395.33 o 
  -5   7   1    10261.87     9691.61    227.63 o 
  -4   7   1    28381.04    27701.27    497.66 o 
  -3   7   1    12183.31    12507.09    192.39 o 
  -2   7   1    14484.21    14618.95    261.56 o 
  -1   7   1    68099.04    63073.09   1353.78 o 
   0   7   1    29125.96    25875.86    469.75 o 
   1   7   1    11211.59     9381.60    293.13 o 
   2   7   1    54347.41    50837.23   1030.18 o 
   3   7   1     7710.44     7391.42    164.81 o 
   4   7   1      163.89      159.17    113.55 o 
   5   7   1    10915.34    10684.65    342.88 o 
   6   7   1    14718.58    15009.62    335.41 o 
   7   7   1      576.98      596.60     75.19 o 
   8   7   1    26825.10    26019.02    336.09 o 
   9   7   1      276.59      152.57     92.51 o 
  10   7   1     2633.10     2580.39     98.46 o 
  11   7   1     8860.53     8266.67    189.05 o 
  12   7   1     5606.61     5909.04    366.58 o 
  13   7   1      453.99       96.19    182.19 o 
  14   7   1     5132.72     4470.74    443.61 o 
 -14   8   1     4403.19     3899.72    374.90 o 
 -13   8   1      103.87        0.00    162.92 o 
 -12   8   1     8413.16     7301.06    315.17 o 
 -11   8   1      239.74      311.13     77.37 o 
 -10   8   1      605.77      800.03    124.07 o 
  -9   8   1        2.06       89.18     57.78 o 
  -8   8   1    21830.67    22315.02    343.61 o 
  -7   8   1     7527.83     7039.99    198.44 o 
  -6   8   1    26581.87    27070.01    372.95 o 
  -5   8   1     2866.37     2795.91    240.97 o 
  -4   8   1    14034.28    13588.87    261.81 o 
  -3   8   1     4660.26     5249.06    136.50 o 
  -2   8   1    56563.23    50369.80    940.32 o 
  -1   8   1      729.76      747.79    101.39 o 
   0   8   1    74568.02    70374.91   1563.84 o 
   1   8   1     2164.63     2167.52    111.78 o 
   2   8   1     5942.34     5470.44    206.47 o 
   3   8   1      916.17      714.20     49.48 o 
   4   8   1    31837.18    31485.07    535.04 o 
   5   8   1     2142.76     1945.44    130.91 o 
   6   8   1    20954.77    21095.92    477.71 o 
   7   8   1     3565.19     3682.30    148.98 o 
   8   8   1      245.67      198.62     94.81 o 
   9   8   1        2.55        0.00     67.01 o 
  10   8   1    30154.66    29463.16    446.95 o 
  11   8   1       38.10      146.39    167.27 o 
  12   8   1     1747.94     1749.19    264.31 o 
  13   8   1       44.21      409.97    176.64 o 
  14   8   1     1869.72     1378.26    346.42 o 
 -13   9   1     1313.81      841.06    191.62 o 
 -12   9   1      951.05     1116.70    130.38 o 
 -11   9   1      725.82      485.59     89.19 o 
 -10   9   1    18962.70    19034.65    325.03 o 
  -9   9   1      871.04     1015.41     61.11 o 
  -8   9   1    15216.32    15195.93    240.80 o 
  -7   9   1     5474.86     5865.00    124.78 o 
  -6   9   1     8074.57     8095.65    210.07 o 
  -5   9   1     2388.16     2759.98    149.71 o 
  -4   9   1    35797.09    32908.58    482.74 o 
  -3   9   1     1759.79     1561.86     60.95 o 
  -2   9   1    34489.56    34067.69    553.82 o 
  -1   9   1    14639.96    15434.60    324.49 o 
   0   9   1    56320.77    52639.33   1417.86 o 
   1   9   1     7022.38     6075.97    158.50 o 
   2   9   1    32992.16    30162.80    720.36 o 
   3   9   1      368.45      321.49     95.43 o 
   4   9   1     1364.97     1388.02    173.71 o 
   5   9   1     4572.29     4236.34    133.65 o 
   6   9   1    26449.71    26126.27    390.40 o 
   7   9   1      796.83      825.31     81.31 o 
   8   9   1    12609.19    11548.59    291.61 o 
   9   9   1    10485.48    10254.25    379.51 o 
  10   9   1     2692.67     2831.44    232.56 o 
  11   9   1     3067.68     2907.49    140.44 o 
  12   9   1     7563.97     6726.68    289.76 o 
  13   9   1        8.34      360.55    640.93 o 
 -13  10   1      311.04      815.60    560.98 o 
 -12  10   1      831.07      983.83    161.94 o 
 -11  10   1     3899.34     4091.30    459.86 o 
 -10  10   1     1580.05     1435.34    264.87 o 
  -9  10   1    17804.17    17409.72    280.66 o 
  -8  10   1     4703.55     4589.20    192.52 o 
  -7  10   1     4155.72     4338.95    111.25 o 
  -6  10   1     3820.76     3315.96     73.47 o 
  -5  10   1    14724.31    14134.40    332.82 o 
  -4  10   1     7669.90     7353.41    333.10 o 
  -3  10   1     1612.07     1439.89     60.61 o 
  -2  10   1    20025.43    19134.68    315.37 o 
  -1  10   1      117.52      334.30     48.92 o 
   0  10   1    29787.55    27651.82    486.19 o 
   1  10   1    40699.75    41982.03    830.97 o 
   2  10   1     1005.34      925.99     72.28 o 
   3  10   1     5874.09     6634.99    243.46 o 
   4  10   1     8699.90     7896.27    188.13 o 
   5  10   1    23075.16    22525.85    380.88 o 
   6  10   1     4605.39     4185.09    191.19 o 
   7  10   1    13096.33    12707.22    301.33 o 
   8  10   1      171.11      149.30     77.87 o 
   9  10   1     1229.68     1179.97     61.37 o 
  10  10   1     1973.90     1788.53    222.33 o 
  11  10   1     4552.93     4498.05    179.05 o 
  12  10   1      144.12        0.00    144.20 o 
  13  10   1     4600.85     4202.81    828.15 o 
 -13  11   1     3207.53     2596.29    255.58 o 
 -12  11   1       54.11        0.00    319.78 o 
 -11  11   1     3881.89     3849.24    418.64 o 
 -10  11   1       47.68      153.99    149.56 o 
  -9  11   1     7140.72     7034.40    160.28 o 
  -8  11   1      322.80      400.18    116.84 o 
  -7  11   1    27994.63    26910.71    500.03 o 
  -6  11   1     5120.59     5318.26    133.88 o 
  -5  11   1     4117.70     4229.22     90.50 o 
  -4  11   1    11975.51    11704.64    246.37 o 
  -3  11   1     8709.18     8486.93    163.33 o 
  -2  11   1     1627.50     1944.30     93.79 o 
  -1  11   1    97918.39    96572.06   1638.15 o 
   0  11   1       11.43        0.00     54.39 o 
   1  11   1     4457.48     4295.26    217.57 o 
   2  11   1     9317.77     8505.77    255.72 o 
   3  11   1    22470.29    21146.89    473.75 o 
   4  11   1       87.51        0.00     82.41 o 
   5  11   1    28752.48    28575.39    543.26 o 
   6  11   1        6.73       33.04     79.18 o 
   7  11   1     1606.55     1532.82    168.31 o 
   8  11   1       29.35        0.00    103.62 o 
   9  11   1     8988.62     9253.11    174.93 o 
  10  11   1       97.90      128.05     75.47 o 
  11  11   1    11240.15    11011.79    390.11 o 
  12  11   1      428.10      482.41    175.78 o 
  13  11   1       30.92        0.00    251.45 o 
 -13  12   1      138.81      386.68    437.99 o 
 -12  12   1     1669.91     1160.82    473.52 o 
 -11  12   1     6095.73     6623.73    273.43 o 
 -10  12   1     1555.44     1294.76    296.80 o 
  -9  12   1    11599.82    11538.92    250.09 o 
  -8  12   1     2837.11     2536.83    117.96 o 
  -7  12   1     2355.53     2250.03    143.80 o 
  -6  12   1    15068.85    14240.97    373.59 o 
  -5  12   1    21009.21    20462.00    324.66 o 
  -4  12   1     7772.30     8026.86    205.53 o 
  -3  12   1     4027.70     3927.12    106.02 o 
  -2  12   1    21766.52    22085.32    380.39 o 
  -1  12   1     2577.46     2717.36    175.75 o 
   0  12   1    57450.14    56342.63   1057.29 o 
   1  12   1    22691.36    21503.40    465.97 o 
   2  12   1       10.99        0.00     86.98 o 
   3  12   1    18711.00    16899.10    443.89 o 
   4  12   1    28721.75    27620.48    490.16 o 
   5  12   1     1842.78     1887.60    110.72 o 
   6  12   1     9457.77     9263.99    177.13 o 
   7  12   1    17716.48    17637.36    301.76 o 
   8  12   1       96.71      168.56     82.61 o 
   9  12   1    12826.75    13470.26    415.89 o 
  10  12   1     6704.67     6380.76    496.41 o 
  11  12   1     2489.84     2266.84    360.04 o 
  12  12   1     3617.56     3121.48    234.76 o 
  13  12   1     5407.42     5018.88    382.64 o 
 -13  13   1      728.45      937.52    840.45 o 
 -12  13   1     2331.46     2180.74    224.52 o 
 -11  13   1      547.03      677.05    156.50 o 
 -10  13   1    14123.21    14041.41    501.78 o 
  -9  13   1     6206.28     6421.19    155.04 o 
  -8  13   1    12594.27    12497.26    244.59 o 
  -7  13   1     5396.03     5115.26    115.49 o 
  -6  13   1    14167.36    13926.92    210.90 o 
  -5  13   1     1866.20     1817.81    141.35 o 
  -4  13   1    46567.01    46374.56   1008.14 o 
  -3  13   1     3079.85     3033.89     83.64 o 
  -2  13   1     4068.72     3630.04     98.86 o 
  -1  13   1    12463.30    12547.64    310.81 o 
   0  13   1    22580.09    22284.99    429.23 o 
   1  13   1      748.26      628.29     87.38 o 
   2  13   1    56600.14    56278.60   1372.55 o 
   3  13   1     1500.37     1483.15     60.83 o 
   4  13   1      621.31      480.26    138.97 o 
   5  13   1    17362.35    18102.09    375.20 o 
   6  13   1    10860.08    10886.79    215.99 o 
   7  13   1      965.16     1030.84     85.68 o 
   8  13   1    17159.85    17309.56    300.26 o 
   9  13   1       69.92       37.58    191.49 o 
  10  13   1      264.49      424.86    121.00 o 
  11  13   1     1408.37     1290.97    436.67 o 
  12  13   1     5556.65     5295.56    302.08 o 
  13  13   1      400.92      138.47    428.43 o 
 -12  14   1     5039.37     5391.06    341.85 o 
 -11  14   1       60.93      102.36    177.19 o 
 -10  14   1       42.60      151.18    101.13 o 
  -9  14   1      429.59      377.82     91.13 o 
  -8  14   1    17443.10    17731.81    274.59 o 
  -7  14   1     2551.12     2494.33    116.38 o 
  -6  14   1    15682.33    15003.59    315.06 o 
  -5  14   1     2306.72     2332.28     80.08 o 
  -4  14   1     7423.62     7862.62    218.56 o 
  -3  14   1     5134.37     4991.14    160.17 o 
  -2  14   1    23896.10    22544.25    386.74 o 
  -1  14   1     7011.47     6601.32    159.42 o 
   0  14   1    14580.63    14504.11    394.50 o 
   1  14   1     7335.46     7672.29    169.92 o 
   2  14   1     5440.40     5029.97    176.47 o 
   3  14   1       22.66        0.00     39.48 o 
   4  14   1    18169.69    18243.88    409.41 o 
   5  14   1      940.99     1153.70    104.60 o 
   6  14   1     8921.72     9121.73    221.67 o 
   7  14   1      278.97       86.33     78.02 o 
   8  14   1      250.48        4.84    159.59 o 
   9  14   1      902.84      784.30    127.91 o 
  10  14   1    12243.74    12893.56    615.92 o 
  11  14   1      419.34      168.28    179.25 o 
  12  14   1     1217.85     1520.13    242.81 o 
 -12  15   1      261.75      228.75    180.91 o 
 -11  15   1     1415.46     1460.68    484.46 o 
 -10  15   1     5016.35     5263.20    752.23 o 
  -9  15   1     1162.89      986.91    103.36 o 
  -8  15   1     6047.84     6369.28    118.94 o 
  -7  15   1    16139.02    16696.26    442.42 o 
  -6  15   1      881.60      887.96     52.05 o 
  -5  15   1     1425.51     1622.99    139.65 o 
  -4  15   1     3803.14     3501.90    187.39 o 
  -3  15   1     5715.93     5662.21    307.91 o 
  -2  15   1      215.19      235.25     57.69 o 
  -1  15   1    12634.60    12694.35    259.68 o 
   0  15   1     4267.32     3781.38    128.06 o 
   1  15   1     5564.80     5717.40    157.68 o 
   2  15   1    10124.53     9871.04    268.06 o 
   3  15   1     9315.60     9146.63    190.30 o 
   4  15   1      234.32      295.92    165.07 o 
   5  15   1    12653.85    12897.85    320.17 o 
   6  15   1     5767.19     6026.07    172.95 o 
   7  15   1     4757.29     4538.69    426.85 o 
   8  15   1     8519.34     8705.84    300.22 o 
   9  15   1     5493.95     5742.88    269.07 o 
  10  15   1      487.37      463.11    228.66 o 
  11  15   1     6209.79     6853.45    377.87 o 
  12  15   1     5654.60     6117.40    590.37 o 
 -12  16   1        5.86        0.00    214.72 o 
 -11  16   1     4938.37     4016.27    938.16 o 
 -10  16   1     2572.18     2488.05    319.00 o 
  -9  16   1    10443.21    10927.46    549.14 o 
  -8  16   1      133.68       81.55     78.50 o 
  -7  16   1      338.88      322.16    121.70 o 
  -6  16   1     1410.00     1531.88    216.58 o 
  -5  16   1    13691.28    14334.72    236.47 o 
  -4  16   1     5275.38     4974.52    139.06 o 
  -3  16   1     3376.49     2880.75    105.33 o 
  -2  16   1      879.63      868.97     77.99 o 
  -1  16   1       21.90       25.39     72.21 o 
   0  16   1     1137.16     1283.18     86.99 o 
   1  16   1    26314.14    26510.38    452.32 o 
   2  16   1     4114.12     3904.31    219.14 o 
   3  16   1     5470.77     5004.70    220.92 o 
   4  16   1      387.55      469.17     55.72 o 
   5  16   1     1023.56     1224.60    126.04 o 
   6  16   1     1016.37      780.48    104.86 o 
   7  16   1    22181.99    22537.50    871.84 o 
   8  16   1        5.57        0.00    102.18 o 
   9  16   1     5239.46     5592.03    236.12 o 
  10  16   1      197.53      122.24    204.21 o 
  11  16   1     1866.32     1346.69    328.66 o 
  12  16   1      882.44      718.98    213.61 o 
 -11  17   1     1756.31     1467.40    581.48 o 
 -10  17   1     2649.68     2504.87    309.57 o 
  -9  17   1     2623.44     2399.39    136.83 o 
  -8  17   1       47.60       49.03    116.38 o 
  -7  17   1    21337.18    21066.54    751.75 o 
  -6  17   1     3860.41     3736.20    191.91 o 
  -5  17   1      139.95      143.30     63.51 o 
  -4  17   1     3569.62     3338.80     97.19 o 
  -3  17   1    11886.08    12059.48    277.32 o 
  -2  17   1      273.66      228.74     59.50 o 
  -1  17   1    24793.99    26045.31    527.76 o 
   0  17   1      217.75      161.23     62.96 o 
   1  17   1      708.41      598.36     91.13 o 
   2  17   1     6384.24     6459.87    139.84 o 
   3  17   1     9995.62    10496.75    411.46 o 
   4  17   1      383.01      314.98     48.38 o 
   5  17   1     5773.08     6421.47    278.91 o 
   6  17   1       54.94       77.91     81.89 o 
   7  17   1     3565.69     3404.93    160.17 o 
   8  17   1     3841.05     4113.29    339.51 o 
   9  17   1     3804.75     3651.90    239.09 o 
  10  17   1       73.74        0.00    117.79 o 
  11  17   1     6625.81     6427.02    398.21 o 
 -11  18   1      813.15      300.51    524.09 o 
 -10  18   1     1040.34      890.02    163.14 o 
  -9  18   1     3022.35     2714.16    176.22 o 
  -8  18   1    10311.08    10584.99    472.61 o 
  -7  18   1     3079.94     3154.61    281.52 o 
  -6  18   1     6204.67     6185.19    308.50 o 
  -5  18   1     2248.31     2305.40    148.33 o 
  -4  18   1      121.70      127.10     59.77 o 
  -3  18   1     3195.03     2976.40    138.27 o 
  -2  18   1     7979.13     7418.32    178.55 o 
  -1  18   1     4896.52     4943.89    198.83 o 
   0  18   1     4445.87     4474.69    274.63 o 
   1  18   1    10266.74    10233.49    253.27 o 
   2  18   1      123.55        0.00     59.89 o 
   3  18   1     4854.08     4770.12    272.59 o 
   4  18   1    16547.49    16597.32    723.91 o 
   5  18   1      801.82      897.68    108.62 o 
   6  18   1     5023.15     5238.48    277.73 o 
   7  18   1     8624.58     8554.19    344.79 o 
   8  18   1       47.36        0.00     96.55 o 
   9  18   1     1640.25     1596.10    237.38 o 
  10  18   1     8870.90    10049.70    454.27 o 
  11  18   1      112.22        0.00    258.41 o 
 -11  19   1        5.29        0.00    300.65 o 
 -10  19   1     4138.52     4213.86    389.26 o 
  -9  19   1      753.36      574.23    143.75 o 
  -8  19   1     4270.35     3779.75    179.50 o 
  -7  19   1       18.21       66.26     83.17 o 
  -6  19   1     8912.39     8746.67    188.43 o 
  -5  19   1      108.49      165.84     69.62 o 
  -4  19   1    10397.96    10402.30    480.11 o 
  -3  19   1      712.18      645.31     76.82 o 
  -2  19   1     3716.06     3776.63    212.22 o 
  -1  19   1     2516.20     2915.79    154.89 o 
   0  19   1     4075.07     3612.72    189.40 o 
   1  19   1     1705.71     1573.20     93.01 o 
   2  19   1    41869.19    41948.42    793.53 o 
   3  19   1     1175.78     1226.36     75.54 o 
   4  19   1      335.62      315.77    169.63 o 
   5  19   1       94.99        0.00    100.27 o 
   6  19   1     4691.82     5233.20    327.39 o 
   7  19   1       33.16       83.76    154.05 o 
   8  19   1     8581.98     8846.77    644.96 o 
   9  19   1      761.77      637.24    236.97 o 
  10  19   1       14.38        0.00    178.80 o 
  11  19   1       96.99      252.34    492.65 o 
 -10  20   1        9.78        0.00    196.08 o 
  -9  20   1     2077.61     1483.26    236.06 o 
  -8  20   1     4475.44     4954.73    403.38 o 
  -7  20   1     1202.35     1131.18    263.72 o 
  -6  20   1     5340.71     4959.69    356.43 o 
  -5  20   1     3307.15     2972.80    203.36 o 
  -4  20   1      763.73      880.71     84.00 o 
  -3  20   1     3912.37     3540.09    157.80 o 
  -2  20   1    10170.25    10719.21    261.92 o 
  -1  20   1      240.05      195.77     80.85 o 
   0  20   1     5491.93     6311.44    184.51 o 
   1  20   1     6529.23     7000.39    223.68 o 
   2  20   1     1624.71     1463.56     96.27 o 
   3  20   1     3942.32     3962.71    135.91 o 
   4  20   1     6421.56     7183.78    202.17 o 
   5  20   1     1428.68     1377.59    265.11 o 
   6  20   1      799.45      638.69    166.32 o 
   7  20   1      180.07      278.17    125.17 o 
   8  20   1      864.16      793.12    184.03 o 
   9  20   1      701.28      485.14    143.29 o 
  10  20   1     2515.42     1449.64    262.48 o 
 -10  21   1      581.04      276.91    193.06 o 
  -9  21   1      185.03      139.29    154.82 o 
  -8  21   1      289.50      174.76    111.66 o 
  -7  21   1    13124.78    13713.97    679.72 o 
  -6  21   1       20.97       45.90     58.10 o 
  -5  21   1     1675.27     1794.90    112.87 o 
  -4  21   1     1561.12     1507.17     97.79 o 
  -3  21   1     2810.67     2855.19    144.78 o 
  -2  21   1       90.02        0.00     71.58 o 
  -1  21   1    11775.15    12639.74    324.87 o 
   0  21   1       38.60      165.88     76.35 o 
   1  21   1     4146.73     4318.75    154.90 o 
   2  21   1     3845.76     4033.67    212.64 o 
   3  21   1    20144.98    21226.80    472.09 o 
   4  21   1        3.35        9.96     60.57 o 
   5  21   1     2726.55     2961.64     91.64 o 
   6  21   1      968.24     1279.94    150.59 o 
   7  21   1     1027.97      982.06    159.06 o 
   8  21   1     1926.66     2681.82    246.76 o 
   9  21   1     5117.31     4497.62    248.62 o 
  10  21   1      182.81      173.71    217.19 o 
  -9  22   1     4918.88     4958.36    472.12 o 
  -8  22   1      208.78      139.96    142.51 o 
  -7  22   1       83.62        0.00     93.77 o 
  -6  22   1      586.30      504.79    186.01 o 
  -5  22   1     8068.46     9433.96   1006.49 o 
  -4  22   1      724.60      834.77    133.30 o 
  -3  22   1    12647.95    13073.14    339.11 o 
  -2  22   1       56.13       63.28    105.41 o 
  -1  22   1       86.85        0.00    108.97 o 
   0  22   1     1685.66     1661.95    166.28 o 
   1  22   1    13307.70    14369.44    379.05 o 
   2  22   1       42.88        0.00     85.90 o 
   3  22   1     8324.19     8302.23    252.48 o 
   4  22   1     1045.48     1051.38     89.34 o 
   5  22   1      200.60      166.88     69.54 o 
   6  22   1      375.22      226.28    107.15 o 
   7  22   1     4893.86     4920.48    208.89 o 
   8  22   1        8.50        0.00    141.41 o 
   9  22   1     3212.15     2574.90    556.54 o 
  -9  23   1     1339.17      533.82    254.10 o 
  -8  23   1      364.07      374.18    159.74 o 
  -7  23   1     5964.00     7357.42    424.61 o 
  -6  23   1     1291.37     1259.98    353.67 o 
  -5  23   1       17.16        0.00    204.99 o 
  -4  23   1     5688.80     5873.46   1093.95 o 
  -3  23   1     1645.46     1901.87    127.71 o 
  -2  23   1     2537.49     2427.25    114.58 o 
  -1  23   1     6181.93     6590.64    197.46 o 
   0  23   1     3096.21     3243.26    233.35 o 
   1  23   1      532.45      422.57     78.88 o 
   2  23   1     9853.99     9842.70    405.02 o 
   3  23   1     2914.95     2629.85    325.66 o 
   4  23   1      100.53      166.07    100.66 o 
   5  23   1     1557.71     1953.56    184.99 o 
   6  23   1      328.08      233.06    141.40 o 
   7  23   1      544.37      366.84    122.58 o 
   8  23   1     2952.46     2821.62    218.99 o 
   9  23   1     1302.35     1379.83    256.65 o 
  -8  24   1     6968.95     7535.68    508.21 o 
  -7  24   1      185.69      222.70    136.91 o 
  -6  24   1     1860.12     1756.86    158.94 o 
  -5  24   1      118.60      144.58    312.95 o 
  -4  24   1       80.26      226.82    198.84 o 
  -3  24   1       20.07       98.04    115.12 o 
  -2  24   1     6530.73     7053.73    226.20 o 
  -1  24   1        1.32        0.00     73.28 o 
   0  24   1      974.86     1107.38    114.60 o 
   1  24   1        9.45      100.35     96.16 o 
   2  24   1      182.33      161.53     99.11 o 
   3  24   1       30.76      111.71    245.04 o 
   4  24   1     6404.64     6240.13    632.87 o 
   5  24   1       61.48       26.71    141.85 o 
   6  24   1     1204.32     1114.76    311.24 o 
   7  24   1      814.92      771.15    140.02 o 
   8  24   1      325.47      306.07    317.93 o 
  -7  25   1      684.02      546.95    156.63 o 
  -6  25   1     2091.30     2370.65    374.06 o 
  -5  25   1      157.30       77.81    179.24 o 
  -4  25   1     2812.31     3043.10    448.24 o 
  -3  25   1      461.27      582.10    140.33 o 
  -2  25   1     1355.10     1140.88    131.25 o 
  -1  25   1       51.77      136.20    119.90 o 
   0  25   1     1573.37     1449.01    152.58 o 
   1  25   1        3.77        0.00     93.57 o 
   2  25   1     6259.20     7586.56    295.18 o 
   3  25   1      893.68      712.72    112.14 o 
   4  25   1      386.32      262.58    240.25 o 
   5  25   1      298.51      270.19    162.80 o 
   6  25   1      376.31      637.51    157.77 o 
   7  25   1      309.50       52.40    176.95 o 
  -6  26   1      123.40        0.00    153.91 o 
  -5  26   1     2561.08     2737.47    340.51 o 
  -4  26   1      258.07        0.00    252.14 o 
  -3  26   1     3256.20     3057.06    191.16 o 
  -2  26   1     1636.04     1362.25    155.07 o 
  -1  26   1        3.46        0.00    104.36 o 
   0  26   1      237.63      255.29    109.87 o 
   1  26   1     2283.31     1947.65    263.22 o 
   2  26   1      104.61      290.99    142.99 o 
   3  26   1     4234.68     4985.70    239.88 o 
   4  26   1     1420.12     1803.05    229.14 o 
   5  26   1       18.74        7.31    169.37 o 
   6  26   1       41.65      137.25    151.18 o 
  -5  27   1       54.67      158.70    185.54 o 
  -4  27   1        1.37      147.87    463.96 o 
  -3  27   1     1095.43     1067.04    471.47 o 
  -2  27   1       84.91       19.36    183.81 o 
  -1  27   1     1887.46     2153.87    472.16 o 
   0  27   1      120.76       81.28    171.51 o 
   1  27   1      491.65      584.90    139.96 o 
   2  27   1        8.91       66.49    114.07 o 
   3  27   1     4898.40     6154.65    475.86 o 
   4  27   1        0.65        0.00    168.06 o 
   5  27   1     1806.20     1949.36    262.66 o 
  -4  28   1      147.84      604.74    210.54 o 
  -3  28   1     4275.00     5004.77    645.71 o 
  -2  28   1      197.89       40.38    169.94 o 
  -1  28   1       68.36       78.56    232.32 o 
   0  28   1      135.92       85.17    150.32 o 
   1  28   1     3208.49     3823.05    219.71 o 
   2  28   1      239.93      465.04    165.55 o 
   3  28   1     3249.06     3781.29    396.21 o 
   4  28   1      758.87      919.09    335.49 o 
  -2  29   1     1127.95     1362.76    360.78 o 
  -1  29   1      961.81     1292.38    170.09 o 
   0  29   1      864.27      689.68    166.76 o 
   1  29   1      147.53      373.14    163.12 o 
   2  29   1     5565.90     5815.13    347.57 o 
 -14   0   2     3902.57     4408.61    341.65 o 
 -12   0   2      548.79      662.49    110.01 o 
 -10   0   2     4050.13     4665.33    181.76 o 
  -8   0   2    23533.26    24970.52    399.50 o 
  -4   0   2   113782.66   111814.95   2342.70 o 
  -2   0   2    33909.05    32515.23    593.67 o 
   0   0   2    38649.02    42863.07   2101.13 o 
   4   0   2   101705.14   101630.72   2005.01 o 
   6   0   2      985.23     2295.69   2739.32 o 
   8   0   2      899.24     1673.42    251.45 o 
  10   0   2    29690.91    30376.29    549.01 o 
  12   0   2      225.38      271.95     95.66 o 
  14   0   2     4681.15     5117.87    418.18 o 
 -14   1   2       37.44        0.00    172.97 o 
 -13   1   2      141.06      435.59    158.88 o 
 -12   1   2    12983.73    13553.32    774.21 o 
 -11   1   2     1784.50     2019.23    147.51 o 
 -10   1   2    22844.02    23236.92    321.60 o 
  -9   1   2     2397.21     2876.08     93.52 o 
  -8   1   2     1219.91     1585.32    576.56 o 
  -7   1   2     1967.94     2798.09    559.60 o 
  -6   1   2    37091.12    36244.66   1784.13 o 
  -5   1   2      429.32     1500.83   2040.75 o 
  -4   1   2    53393.01    52003.80   1947.74 o 
  -3   1   2   112465.84   111047.70   2081.58 o 
  -2   1   2     4673.58     4215.13     57.99 o 
  -1   1   2     2808.51     3647.57     76.15 o 
   0   1   2    69969.39    68885.98   1707.51 o 
   1   1   2     4770.20     4547.43     95.67 o 
   2   1   2      988.25     1206.58    162.53 o 
   3   1   2    91128.99    89519.02   1236.71 o 
   4   1   2    15828.83    16512.21    689.31 o 
   5   1   2      115.47      106.66     57.97 o 
   6   1   2    33535.79    31169.48    421.93 o 
   7   1   2     5960.60     6637.60    104.14 o 
   8   1   2     3865.19     4166.97    137.21 o 
   9   1   2     5685.07     5618.50    105.18 o 
  10   1   2      642.74     1173.00    585.70 o 
  11   1   2     1469.27     1404.50    198.83 o 
  12   1   2    11076.02    11790.64    241.72 o 
  13   1   2     1439.26     1262.13    158.59 o 
  14   1   2     1763.40     1785.53    191.59 o 
 -14   2   2      739.32     1161.94    202.94 o 
 -13   2   2     6571.83     6792.44    189.84 o 
 -12   2   2      316.91      518.35    116.38 o 
 -11   2   2    24408.60    25586.37    375.77 o 
 -10   2   2     2843.45     2697.65    128.80 o 
  -9   2   2     8848.12     9142.40    255.64 o 
  -8   2   2     3124.01     2831.38     78.64 o 
  -7   2   2    11144.69    10933.57    182.26 o 
  -6   2   2     2914.00     4977.66   1595.75 o 
  -5   2   2   119817.00   116918.72   1632.93 o 
  -4   2   2    61349.83    58479.16   1004.99 o 
  -3   2   2    14320.93    13140.01    175.81 o 
  -2   2   2     1319.25     1509.57     32.76 o 
  -1   2   2     9648.41    10813.10    201.48 o 
   0   2   2     1605.31     2239.60     46.35 o 
   1   2   2    83852.51    85667.02   1458.36 o 
   2   2   2    37227.61    36103.68    954.13 o 
   3   2   2     1593.21     1946.13     71.80 o 
   4   2   2      944.61      751.69    109.08 o 
   5   2   2    99783.48    97104.94   1286.41 o 
   6   2   2     1959.21     2835.40   1376.61 o 
   7   2   2     2845.64     4043.00    332.56 o 
   8   2   2     1712.35     2038.58    162.34 o 
   9   2   2       41.84      472.72    166.25 o 
  10   2   2     2764.75     3161.74    116.97 o 
  11   2   2    27758.51    28709.33    383.97 o 
  12   2   2       69.34        0.00     91.83 o 
  13   2   2     3162.05     3097.57    199.95 o 
  14   2   2     2404.65     2265.28    235.74 o 
 -14   3   2      153.91      207.66    183.81 o 
 -13   3   2     2097.40     2096.89    175.74 o 
 -12   3   2      568.93     1153.26    260.17 o 
 -11   3   2     8583.78     9466.14    477.74 o 
 -10   3   2      718.93     1108.63     79.59 o 
  -9   3   2    16269.12    16993.46    414.03 o 
  -8   3   2     3360.82     4332.71    160.17 o 
  -7   3   2     3111.72     3514.00    389.23 o 
  -6   3   2     7038.31     7502.64    290.75 o 
  -5   3   2    26192.40    29590.68   5767.19 o 
  -4   3   2    57074.28    54409.81    759.32 o 
  -3   3   2    17140.79    18063.94    233.09 o 
  -2   3   2    23349.50    20235.18    259.46 o 
  -1   3   2    91971.07    85661.02   1391.21 o 
   0   3   2     5774.66     5241.65    167.27 o 
   1   3   2      160.87      199.25     62.73 o 
   2   3   2    29580.67    30270.33    509.01 o 
   3   3   2    53390.18    50306.17    733.11 o 
   4   3   2     5525.90     4935.60    191.13 o 
   5   3   2    22911.26    24541.89    616.68 o 
   6   3   2     2244.45     2065.38     67.66 o 
   7   3   2    11961.47    14039.03    995.72 o 
   8   3   2      464.47      817.93     68.05 o 
   9   3   2    20417.79    20384.90    263.60 o 
  10   3   2      119.61      241.81     63.57 o 
  11   3   2     2463.25     2592.44    153.86 o 
  12   3   2     1183.21     1325.00    147.61 o 
  13   3   2     5877.57     5667.24    329.66 o 
  14   3   2        2.71       29.77    239.52 o 
 -14   4   2     3323.80     3395.92    264.15 o 
 -13   4   2     1471.56     1623.12    309.45 o 
 -12   4   2      479.05      505.19    102.96 o 
 -11   4   2    19656.34    19422.13    780.91 o 
 -10   4   2     4205.06     4274.40    107.24 o 
  -9   4   2      832.43      775.87     58.34 o 
  -8   4   2     4650.13     5175.04    272.27 o 
  -7   4   2     7861.21     8651.00    153.51 o 
  -6   4   2      139.20     1216.78   1230.64 o 
  -5   4   2    25731.58    26396.99   1057.66 o 
  -4   4   2     7732.79     7565.50    125.86 o 
  -3   4   2    41081.52    40193.06    723.32 o 
  -2   4   2     6652.90     6733.64    111.24 o 
  -1   4   2    22370.26    21347.39    342.74 o 
   0   4   2     1007.54     1108.45     39.01 o 
   1   4   2    45682.18    46564.38   1962.43 o 
   2   4   2    63243.96    61360.84   1446.51 o 
   3   4   2     9531.10     8026.24    135.91 o 
   4   4   2    28522.16    28407.09    364.88 o 
   5   4   2    25007.63    23577.66    566.61 o 
   6   4   2      231.54      434.92     70.12 o 
   7   4   2    21020.37    20845.13    749.04 o 
   8   4   2     2382.12     3041.65    227.18 o 
   9   4   2      326.55      472.72     68.69 o 
  10   4   2    13942.27    14160.15    235.41 o 
  11   4   2    17105.07    16262.33    655.07 o 
  12   4   2       55.02       14.01     96.80 o 
  13   4   2     3319.74     2617.51    298.60 o 
  14   4   2     1398.32     1331.18    325.08 o 
 -14   5   2      246.12      496.95    245.41 o 
 -13   5   2      210.94      196.83    220.01 o 
 -12   5   2    16180.05    15562.83    295.22 o 
 -11   5   2       36.53      118.59    120.13 o 
 -10   5   2    27343.92    27391.54    439.96 o 
  -9   5   2     1523.58     1570.18    115.59 o 
  -8   5   2      449.77      377.28     75.18 o 
  -7   5   2     1910.10     1861.10    170.57 o 
  -6   5   2    51727.63    50482.16    720.23 o 
  -5   5   2      312.30      711.34    205.34 o 
  -4   5   2     6209.09     6909.84    322.50 o 
  -3   5   2     1024.98     1046.79     64.50 o 
  -2   5   2    11801.13    10128.88    271.89 o 
  -1   5   2      958.71     1066.91     36.77 o 
   0   5   2    45315.16    44738.88    786.17 o 
   1   5   2    17151.55    14955.72    330.11 o 
   2   5   2     4303.44     3781.89    108.03 o 
   3   5   2    22153.42    21410.88    356.21 o 
   4   5   2     4877.62     4916.61    109.28 o 
   5   5   2     2250.45     2098.12    102.98 o 
   6   5   2    43370.93    44403.01    851.37 o 
   7   5   2       54.79      363.39    197.47 o 
   8   5   2    10179.36    10743.25    186.94 o 
   9   5   2      588.66      422.16    144.92 o 
  10   5   2     2960.53     3274.24    123.90 o 
  11   5   2       18.57        0.00     69.87 o 
  12   5   2    17494.05    16684.92    635.78 o 
  13   5   2     1158.15      693.35    628.63 o 
  14   5   2      886.85      861.74    293.93 o 
 -14   6   2     5273.72     4119.55    884.18 o 
 -13   6   2     1358.20      989.98    187.74 o 
 -12   6   2     1028.62      890.58    107.48 o 
 -11   6   2     3121.56     2658.44    224.08 o 
 -10   6   2    18027.25    17868.74    323.69 o 
  -9   6   2     2732.76     2958.82    200.60 o 
  -8   6   2    22767.73    22187.42    605.70 o 
  -7   6   2    16701.23    16041.79    431.19 o 
  -6   6   2      411.84      579.50    163.91 o 
  -5   6   2    15546.97    14833.04    198.54 o 
  -4   6   2    68875.55    65930.00    923.51 o 
  -3   6   2    10463.31    11305.30    290.75 o 
  -2   6   2    64297.52    61906.87   1004.53 o 
  -1   6   2    21151.29    20636.59    347.58 o 
   0   6   2    45095.39    40738.77    819.90 o 
   1   6   2      591.12      334.54     48.39 o 
   2   6   2     1158.84     1300.26     41.37 o 
   3   6   2    13418.21    11920.68    241.30 o 
   4   6   2    24241.41    22848.63    402.47 o 
   5   6   2     1702.03     1653.73     50.34 o 
   6   6   2     4670.87     4600.44    185.74 o 
   7   6   2      546.89      527.04     48.15 o 
   8   6   2     2431.24     2986.98     81.73 o 
   9   6   2      113.62      222.58     64.04 o 
  10   6   2    20931.60    21025.54    327.46 o 
  11   6   2     4290.06     4284.12    215.16 o 
  12   6   2      898.01      983.46    167.61 o 
  13   6   2      586.64     1366.29    307.29 o 
  14   6   2     5136.52     3285.97    406.15 o 
 -14   7   2      140.90      711.37    355.31 o 
 -13   7   2     1590.10     1232.99    152.93 o 
 -12   7   2     3084.97     2553.01    169.37 o 
 -11   7   2     5654.27     5503.92    419.55 o 
 -10   7   2     9268.35     8803.17    298.04 o 
  -9   7   2     6551.30     6385.13    165.89 o 
  -8   7   2     2074.78     2458.25    112.83 o 
  -7   7   2     4286.00     4207.58     97.64 o 
  -6   7   2    18169.98    16999.23    250.12 o 
  -5   7   2     9461.16     9138.08    312.16 o 
  -4   7   2     2751.38     2115.34    111.09 o 
  -3   7   2    25735.37    24626.08    386.13 o 
  -2   7   2     7314.91     7105.38    132.32 o 
  -1   7   2      528.54      411.07     52.13 o 
   0   7   2    59752.55    54254.07   1074.07 o 
   1   7   2    16524.05    14780.61    302.39 o 
   2   7   2    12109.46    11134.59    228.14 o 
   3   7   2    29775.30    30022.35    575.92 o 
   4   7   2     2798.13     3063.60    118.62 o 
   5   7   2     4512.64     4012.63     73.51 o 
   6   7   2    25496.71    25889.80    531.20 o 
   7   7   2     4385.77     4836.00    146.64 o 
   8   7   2      903.20      969.45     59.78 o 
   9   7   2     7334.46     7047.26    138.80 o 
  10   7   2      449.32      457.03    103.98 o 
  11   7   2     5134.86     5518.13    337.49 o 
  12   7   2     5363.67     5383.30    402.39 o 
  13   7   2     4240.49     4320.25    285.73 o 
  14   7   2      182.52       41.32    321.02 o 
 -14   8   2      416.77      250.37    271.02 o 
 -13   8   2     4718.80     4111.94    290.50 o 
 -12   8   2       39.52      213.30    125.81 o 
 -11   8   2    16550.94    15462.55    286.73 o 
 -10   8   2     2660.50     2596.27    328.35 o 
  -9   8   2    12114.60    11617.74    453.37 o 
  -8   8   2      136.97       27.26     82.25 o 
  -7   8   2    20268.11    21077.61    334.34 o 
  -6   8   2     1822.25     1687.09     66.28 o 
  -5   8   2    44911.70    43655.16    629.92 o 
  -4   8   2    14059.12    14240.77    341.44 o 
  -3   8   2    14718.80    12621.80    212.74 o 
  -2   8   2    12476.11    11837.11    214.07 o 
  -1   8   2    62136.10    58090.64   1026.57 o 
   0   8   2     4923.12     4881.82    203.26 o 
   1   8   2    72116.95    69498.54   1293.87 o 
   2   8   2    18462.36    17476.33    645.41 o 
   3   8   2      464.87      649.92     67.18 o 
   4   8   2     1183.94     1141.73     81.35 o 
   5   8   2    73750.27    70732.16   1283.14 o 
   6   8   2     1521.84     1328.90     75.16 o 
   7   8   2    23477.96    24693.34    853.70 o 
   8   8   2      277.52      210.67     65.76 o 
   9   8   2      597.96      841.23     56.72 o 
  10   8   2      391.11      276.68     66.52 o 
  11   8   2    23823.09    25042.78    468.45 o 
  12   8   2      664.34      484.27    256.92 o 
  13   8   2     5953.15     6475.34    406.56 o 
  14   8   2        3.89        0.00    273.45 o 
 -13   9   2     1105.28      735.00    215.02 o 
 -12   9   2     3551.18     3162.81    248.04 o 
 -11   9   2     2347.33     2106.73    530.24 o 
 -10   9   2     3821.75     3794.21    311.99 o 
  -9   9   2     5378.74     5725.75    134.88 o 
  -8   9   2      178.04      130.89     86.59 o 
  -7   9   2    20287.78    19876.82    301.24 o 
  -6   9   2    16509.48    16713.71    226.94 o 
  -5   9   2    13855.51    12722.96    233.15 o 
  -4   9   2    36885.96    35883.71    507.79 o 
  -3   9   2    29367.30    26933.87    432.22 o 
  -2   9   2     5449.08     5843.93    145.62 o 
  -1   9   2    51672.50    52667.92    844.34 o 
   0   9   2    22716.16    21403.66    794.60 o 
   1   9   2     7689.00     7501.72    208.85 o 
   2   9   2    21062.19    18779.08    508.10 o 
   3   9   2    41254.13    39156.03    797.06 o 
   4   9   2      211.29      148.77     77.35 o 
   5   9   2     7369.17     7156.90    167.36 o 
   6   9   2     5807.25     6326.89    137.82 o 
   7   9   2     6650.63     5952.39    117.36 o 
   8   9   2      570.46      688.73     64.69 o 
   9   9   2     2182.89     2311.91     77.63 o 
  10   9   2      229.38       21.51    120.71 o 
  11   9   2     1890.49     1875.02    164.31 o 
  12   9   2     1473.31     1149.30    169.28 o 
  13   9   2     2699.55     2865.24    276.79 o 
 -13  10   2      500.86      706.13    322.16 o 
 -12  10   2      116.06      102.95    148.84 o 
 -11  10   2     3971.49     3784.65    163.04 o 
 -10  10   2      720.20      680.26     73.66 o 
  -9  10   2     4082.96     4687.21    119.68 o 
  -8  10   2    22744.36    22696.90    312.50 o 
  -7  10   2       97.50      163.43     43.48 o 
  -6  10   2     4179.87     4032.70    182.68 o 
  -5  10   2    19510.70    17959.21    254.87 o 
  -4  10   2    16296.92    16339.90    318.84 o 
  -3  10   2     3737.42     3898.32    117.76 o 
  -2  10   2    22097.18    20434.37    388.84 o 
  -1  10   2      262.29      169.73     49.12 o 
   0  10   2    58268.71    59818.56    942.47 o 
   1  10   2     8900.80     8174.11    258.84 o 
   2  10   2    30138.52    29047.87    531.87 o 
   3  10   2      834.02     1092.54     78.42 o 
   4  10   2    43895.45    43367.16   1376.34 o 
   5  10   2     5327.57     4646.44    140.85 o 
   6  10   2      663.77      836.67    198.84 o 
   7  10   2     4428.22     4158.57    147.86 o 
   8  10   2     3642.05     3653.08     81.67 o 
   9  10   2     1551.32     1593.78     59.35 o 
  10  10   2    15219.00    15205.14    763.24 o 
  11  10   2     2261.07     1854.75    310.58 o 
  12  10   2      102.93      116.91    157.59 o 
  13  10   2     1081.20     1378.22    223.88 o 
 -13  11   2       17.53      137.04    256.49 o 
 -12  11   2    11498.87    11889.26    419.71 o 
 -11  11   2       23.56        0.00     84.35 o 
 -10  11   2     3716.78     3747.17    374.94 o 
  -9  11   2      341.73      109.15    100.15 o 
  -8  11   2     3846.76     3906.05     86.66 o 
  -7  11   2      210.32      167.11     45.36 o 
  -6  11   2    21291.70    20923.44    447.56 o 
  -5  11   2     2240.79     2172.11     61.31 o 
  -4  11   2    12488.33    12967.13    222.50 o 
  -3  11   2      688.01      756.09     79.89 o 
  -2  11   2      226.58      195.20     45.28 o 
  -1  11   2      163.12      231.27     43.74 o 
   0  11   2    69093.72    65764.08   1375.09 o 
   1  11   2      354.79      280.72     98.11 o 
   2  11   2     9770.87     8064.45    215.86 o 
   3  11   2     9170.23     8531.30    156.27 o 
   4  11   2    17599.95    16788.72    357.02 o 
   5  11   2      100.15       36.81     89.78 o 
   6  11   2    42431.01    42579.25    686.96 o 
   7  11   2       99.78      234.98     71.87 o 
   8  11   2      261.17      352.51     81.30 o 
   9  11   2     3623.62     3813.91    147.70 o 
  10  11   2     2303.65     2549.66    208.50 o 
  11  11   2       73.14      161.25    245.99 o 
  12  11   2    10911.20    11520.41    492.67 o 
  13  11   2      243.86      157.21    232.32 o 
 -13  12   2     2885.01     3275.78    405.36 o 
 -12  12   2      308.61      264.11    164.20 o 
 -11  12   2     1440.79     1418.25    118.56 o 
 -10  12   2     3071.56     3029.39    252.82 o 
  -9  12   2     2149.92     2296.57    201.19 o 
  -8  12   2    16666.95    16408.59    285.62 o 
  -7  12   2    13768.28    13645.09    327.04 o 
  -6  12   2       46.13       41.08     59.17 o 
  -5  12   2    21760.26    21305.75    397.46 o 
  -4  12   2    29332.23    28619.50    494.94 o 
  -3  12   2     1858.02     1523.58     61.54 o 
  -2  12   2     8512.33     8117.12    217.05 o 
  -1  12   2    40666.45    38487.66    692.42 o 
   0  12   2     1389.86      915.79     71.06 o 
   1  12   2    35760.76    33311.54    598.30 o 
   2  12   2    13393.64    12458.64    333.90 o 
   3  12   2     4023.24     4000.14    275.76 o 
   4  12   2    23241.04    23374.15    479.53 o 
   5  12   2    17221.55    16440.41    335.25 o 
   6  12   2      210.24      256.27    109.67 o 
   7  12   2     2872.55     3247.14    220.02 o 
   8  12   2     4222.45     3933.74    144.95 o 
   9  12   2     2351.36     1939.91    177.97 o 
  10  12   2    10289.12     9671.49    326.01 o 
  11  12   2     5274.52     5218.09    287.43 o 
  12  12   2     1754.56     1834.28    218.40 o 
  13  12   2     1656.70     1688.59    459.17 o 
 -13  13   2     3515.48     2708.89    419.30 o 
 -12  13   2     1911.92     1926.82    291.77 o 
 -11  13   2      464.38      198.43    343.62 o 
 -10  13   2       87.12        0.00    170.81 o 
  -9  13   2     9145.40     9487.07    214.86 o 
  -8  13   2     1108.25     1075.04    101.39 o 
  -7  13   2     6282.36     6555.31    143.01 o 
  -6  13   2      388.18      372.64     43.31 o 
  -5  13   2     4396.53     4368.47    104.59 o 
  -4  13   2       43.64        0.00     42.90 o 
  -3  13   2    25970.99    25013.79    400.62 o 
  -2  13   2      439.62      254.40     70.81 o 
  -1  13   2     1687.92     1571.49     70.81 o 
   0  13   2      180.24      161.73     96.46 o 
   1  13   2     5277.00     5515.26    133.85 o 
   2  13   2      267.96      360.18     75.23 o 
   3  13   2    35724.25    34681.77    898.56 o 
   4  13   2      758.14      739.30     71.44 o 
   5  13   2     5056.54     5598.12    162.88 o 
   6  13   2     5557.02     5175.61    278.52 o 
   7  13   2     1178.95     1103.18    210.45 o 
   8  13   2      175.18      383.87    100.79 o 
   9  13   2    16061.88    15822.40    525.35 o 
  10  13   2       49.88       71.07    149.78 o 
  11  13   2     1873.47     1898.77    374.75 o 
  12  13   2     2385.91     2002.72    455.76 o 
  13  13   2     2090.84     1814.80    732.49 o 
 -12  14   2       20.86        0.00    218.65 o 
 -11  14   2    13137.95    13939.37    482.15 o 
 -10  14   2       26.94        0.00    276.72 o 
  -9  14   2     1048.55     1241.62    111.82 o 
  -8  14   2     1251.46     1499.33    102.18 o 
  -7  14   2    10789.54    10329.12    299.23 o 
  -6  14   2       42.22        0.00     41.83 o 
  -5  14   2    17142.46    16415.55    428.79 o 
  -4  14   2      184.47      188.20     62.92 o 
  -3  14   2       63.52        7.03     60.90 o 
  -2  14   2     2782.92     2981.16    136.69 o 
  -1  14   2     4155.70     3770.57    108.73 o 
   0  14   2       25.08        0.00     61.95 o 
   1  14   2     5112.63     5201.30    281.22 o 
   2  14   2      647.83      474.98     67.99 o 
   3  14   2      100.28        0.00     60.52 o 
   4  14   2      775.79      820.66     82.65 o 
   5  14   2    15215.36    14938.59    432.69 o 
   6  14   2      149.55      165.91    131.96 o 
   7  14   2     6146.54     5773.93    247.92 o 
   8  14   2     1045.12      701.63    109.62 o 
   9  14   2     1586.66     1404.50    242.95 o 
  10  14   2      615.54      690.35    130.86 o 
  11  14   2    10587.39    12255.93    474.49 o 
  12  14   2     1950.90     1729.53    214.55 o 
 -12  15   2     4534.87     4731.66    481.76 o 
 -11  15   2       37.37        0.00    183.95 o 
 -10  15   2     6842.07     6750.12    292.09 o 
  -9  15   2     6641.61     6822.01    297.26 o 
  -8  15   2       80.93       13.39     49.08 o 
  -7  15   2     9356.76     9325.71    430.79 o 
  -6  15   2    14014.36    13985.89    229.01 o 
  -5  15   2     7000.93     7041.36    175.55 o 
  -4  15   2    15317.04    15331.16    326.72 o 
  -3  15   2    16071.18    15031.51    391.42 o 
  -2  15   2     1278.57     1268.13    109.28 o 
  -1  15   2    14234.57    14395.37    400.93 o 
   0  15   2     7553.27     7217.44    293.76 o 
   1  15   2      138.48      224.97     94.58 o 
   2  15   2     6603.92     6365.58    196.81 o 
   3  15   2     4890.10     4739.47    182.65 o 
   4  15   2     3298.85     3448.02    131.57 o 
   5  15   2     5239.14     5390.30    166.86 o 
   6  15   2     1831.57     1594.54    120.99 o 
   7  15   2      581.71      764.88    174.09 o 
   8  15   2     5005.75     4559.02    301.80 o 
   9  15   2     4089.38     3984.21    179.41 o 
  10  15   2     2563.72     2534.79    419.44 o 
  11  15   2     1321.35     1117.87    207.04 o 
  12  15   2     4078.09     3893.37    381.48 o 
 -12  16   2      424.82     1296.89    396.31 o 
 -11  16   2      323.82      229.07    258.29 o 
 -10  16   2     4692.58     4907.30    242.06 o 
  -9  16   2      270.18        0.00    130.97 o 
  -8  16   2    11973.24    12763.63    361.56 o 
  -7  16   2     1885.34     1684.70    359.70 o 
  -6  16   2      954.33      930.63     54.64 o 
  -5  16   2      758.25      938.66     59.41 o 
  -4  16   2    15829.89    16044.63    535.13 o 
  -3  16   2       47.95        0.00     94.21 o 
  -2  16   2    12590.50    13271.61    402.19 o 
  -1  16   2     1307.51     1267.99    183.38 o 
   0  16   2     3022.82     2772.25    207.11 o 
   1  16   2       36.82        0.00     57.95 o 
   2  16   2    14394.07    15030.75    332.69 o 
   3  16   2      575.36      531.78     88.42 o 
   4  16   2    14363.35    13971.85    298.28 o 
   5  16   2      176.72      167.35    158.57 o 
   6  16   2      540.18      424.14    134.52 o 
   7  16   2      371.94      245.16    122.81 o 
   8  16   2     5829.71     5798.12    365.99 o 
   9  16   2     1916.61     1731.46    149.37 o 
  10  16   2    10137.65    10049.92    736.97 o 
  11  16   2       11.07      217.50    232.20 o 
  12  16   2       23.75       75.32    143.49 o 
 -11  17   2      170.58       89.82    360.78 o 
 -10  17   2     2112.47     2257.92    327.53 o 
  -9  17   2     1015.71      980.14    209.68 o 
  -8  17   2      249.31      138.92     62.92 o 
  -7  17   2      410.16      452.51     55.12 o 
  -6  17   2    15392.83    15092.48    340.03 o 
  -5  17   2      692.09      497.38     84.60 o 
  -4  17   2     1495.35     1238.42    100.75 o 
  -3  17   2      964.14     1060.79     78.22 o 
  -2  17   2      915.98      712.84     65.65 o 
  -1  17   2      154.45      202.90     59.12 o 
   0  17   2     9360.02    10191.34    216.79 o 
   1  17   2       91.04        0.00     70.57 o 
   2  17   2     8358.43     8019.20    171.28 o 
   3  17   2     3468.39     3593.38    255.83 o 
   4  17   2     5225.22     5258.05    114.45 o 
   5  17   2      268.69      286.83     98.75 o 
   6  17   2    14714.41    15658.61    370.47 o 
   7  17   2       13.88        0.00    112.50 o 
   8  17   2     5722.26     6036.31    405.23 o 
   9  17   2     4688.57     4288.08    355.35 o 
  10  17   2     1237.80     1220.05    230.27 o 
  11  17   2      718.66      483.22    226.17 o 
 -11  18   2     3169.59     1107.74   1475.91 o 
 -10  18   2     1637.64     1646.47    187.66 o 
  -9  18   2     1943.38     2083.71    286.90 o 
  -8  18   2     1095.82     1066.97    157.01 o 
  -7  18   2     9879.69     9961.33    275.68 o 
  -6  18   2     1128.11     1010.04     66.30 o 
  -5  18   2    17837.93    18771.57    372.12 o 
  -4  18   2     8932.26     9270.01    403.17 o 
  -3  18   2     1415.92     1406.72     83.76 o 
  -2  18   2    15345.15    15485.66    386.36 o 
  -1  18   2     3506.00     3838.00    131.76 o 
   0  18   2       30.52        0.00     66.48 o 
   1  18   2    17885.46    18118.49    352.32 o 
   2  18   2    14787.41    15885.29    309.50 o 
   3  18   2      139.48       96.41     58.08 o 
   4  18   2     3459.47     3162.07    195.41 o 
   5  18   2     4908.40     5479.10    316.78 o 
   6  18   2     3480.24     3569.19    242.95 o 
   7  18   2     5772.17     5373.97    213.35 o 
   8  18   2     1081.48     1008.07    199.81 o 
   9  18   2      227.85      430.41    221.27 o 
  10  18   2      344.65      269.93    155.39 o 
  11  18   2     4181.15     4176.19    388.28 o 
 -11  19   2      167.42      245.99    531.60 o 
 -10  19   2      110.56      109.45    162.61 o 
  -9  19   2     4930.09     5303.89    197.84 o 
  -8  19   2       47.80        0.00    157.60 o 
  -7  19   2     8384.45     8215.77    464.13 o 
  -6  19   2     1041.36     1105.23     68.13 o 
  -5  19   2      139.47       70.52     57.32 o 
  -4  19   2     1360.62     1366.88     86.97 o 
  -3  19   2    21109.46    21895.84    443.52 o 
  -2  19   2      633.73      720.93     84.74 o 
  -1  19   2     3347.35     4063.71    275.53 o 
   0  19   2       40.32       67.78     73.89 o 
   1  19   2       54.03       17.60     85.45 o 
   2  19   2      545.52      577.56     64.55 o 
   3  19   2    36188.02    36393.86   1388.96 o 
   4  19   2        0.02        0.00     72.67 o 
   5  19   2      161.68      120.18    118.55 o 
   6  19   2      569.01      346.46    116.03 o 
   7  19   2      602.48      552.86    237.09 o 
   8  19   2        4.36        0.00    128.75 o 
   9  19   2     7436.91     8021.53    824.74 o 
  10  19   2      225.08      239.60    442.77 o 
  11  19   2     1491.04     1322.47    235.05 o 
 -10  20   2       25.72        0.00    223.79 o 
  -9  20   2     1091.61      870.64    157.83 o 
  -8  20   2     3840.99     4106.81    192.78 o 
  -7  20   2      422.62      273.34     76.33 o 
  -6  20   2      537.01      421.12     75.88 o 
  -5  20   2     4876.32     4733.31    369.65 o 
  -4  20   2     1838.50     1911.25     96.83 o 
  -3  20   2     1088.89      881.28    149.74 o 
  -2  20   2      166.72       89.85     88.81 o 
  -1  20   2     4930.16     5124.10    376.69 o 
   0  20   2      469.95      267.99    157.22 o 
   1  20   2    11513.60    11884.68    535.47 o 
   2  20   2     3106.27     3262.91    142.36 o 
   3  20   2     1852.81     2096.16    189.75 o 
   4  20   2     6044.17     5992.46    328.82 o 
   5  20   2     8649.18     9218.92    326.96 o 
   6  20   2       33.40        0.00    257.38 o 
   7  20   2     3011.24     3223.36    278.12 o 
   8  20   2     1324.66     1127.57    147.67 o 
   9  20   2      404.94       94.29    153.49 o 
  10  20   2     2723.83     2389.27    359.38 o 
 -10  21   2     1067.25     1059.93   1044.76 o 
  -9  21   2     1709.95     1747.28    373.83 o 
  -8  21   2       64.20        0.00    169.24 o 
  -7  21   2      940.20     1040.74    201.39 o 
  -6  21   2     8315.25     8703.44    312.34 o 
  -5  21   2      577.98      448.21    112.24 o 
  -4  21   2    10423.12     9765.47    655.20 o 
  -3  21   2     2170.67     2267.16    217.10 o 
  -2  21   2     2671.13     2946.67    156.79 o 
  -1  21   2      484.52      567.58     93.81 o 
   0  21   2    10181.53    10551.42    384.60 o 
   1  21   2     1205.17     1272.20     93.76 o 
   2  21   2    12764.15    12667.42    283.84 o 
   3  21   2     1550.70     1671.28     93.85 o 
   4  21   2     6542.88     6615.97    909.32 o 
   5  21   2       44.72       83.54    189.04 o 
   6  21   2     4924.59     5168.52    297.61 o 
   7  21   2      165.75      329.72    195.96 o 
   8  21   2      719.83     1185.88    218.07 o 
   9  21   2      335.63      359.08    195.24 o 
  10  21   2     1128.13      682.42    255.50 o 
  -9  22   2      125.42        0.00    203.00 o 
  -8  22   2     8156.05     8852.29    578.94 o 
  -7  22   2     1004.34     1055.76    183.78 o 
  -6  22   2      449.35      141.05     86.87 o 
  -5  22   2      694.86      582.29    107.94 o 
  -4  22   2     7534.96     8237.03    387.32 o 
  -3  22   2       98.18      171.96     94.18 o 
  -2  22   2     5528.13     5636.12    364.87 o 
  -1  22   2     1046.71      975.14     97.13 o 
   0  22   2       23.25      129.58     92.39 o 
   1  22   2     1795.73     1844.56    108.47 o 
   2  22   2     8014.56     8527.85    286.01 o 
   3  22   2       38.68      218.07     82.68 o 
   4  22   2     7254.03     7436.95    415.52 o 
   5  22   2     2484.91     2069.14    136.30 o 
   6  22   2      290.54        8.30    138.18 o 
   7  22   2      104.39       44.96     99.40 o 
   8  22   2     3915.61     3996.82    248.10 o 
   9  22   2      574.02        0.00    216.56 o 
  -9  23   2      763.58      427.42    450.97 o 
  -8  23   2      475.40      487.43    180.67 o 
  -7  23   2     3160.16     3406.29    310.66 o 
  -6  23   2     2644.67     3134.25    349.98 o 
  -5  23   2       27.04       94.30     86.79 o 
  -4  23   2      138.64       94.92    101.62 o 
  -3  23   2     5182.36     5523.18    194.95 o 
  -2  23   2      990.95      963.05    101.69 o 
  -1  23   2      752.31      727.04     93.13 o 
   0  23   2     2011.15     2275.02    199.30 o 
   1  23   2      686.29      498.83     85.38 o 
   2  23   2     1704.74     1892.38    188.77 o 
   3  23   2     8905.25     9539.09    498.87 o 
   4  23   2      566.61      262.82     87.72 o 
   5  23   2       80.64       88.99    126.42 o 
   6  23   2     1887.39     1543.49    160.58 o 
   7  23   2      334.65      214.73    135.47 o 
   8  23   2     1328.06     1121.61    188.40 o 
   9  23   2     3121.54     3239.39    524.77 o 
  -8  24   2      646.15      589.94    375.48 o 
  -7  24   2     5302.52     5730.51    268.34 o 
  -6  24   2       22.02      219.22    144.93 o 
  -5  24   2     2915.38     3515.09    478.31 o 
  -4  24   2     1886.99     2294.14    678.51 o 
  -3  24   2      214.16      244.80    141.77 o 
  -2  24   2       25.96      132.89     88.03 o 
  -1  24   2     2357.78     2582.45    257.46 o 
   0  24   2      212.13      353.55    156.77 o 
   1  24   2     7976.99     9220.34    574.59 o 
   2  24   2       11.44        0.00    140.24 o 
   3  24   2      453.14      446.83    135.94 o 
   4  24   2      235.84      338.03    217.54 o 
   5  24   2     1348.09     1146.36    146.50 o 
   6  24   2       19.30      132.65    122.13 o 
   7  24   2     3384.02     3547.59    228.40 o 
   8  24   2      241.50      390.19    202.17 o 
  -7  25   2     4804.61     5057.38    856.08 o 
  -6  25   2     1425.48     1479.56    262.41 o 
  -5  25   2      443.82      534.00    174.28 o 
  -4  25   2     1234.27     1329.96    196.79 o 
  -3  25   2     4917.95     6004.54    578.75 o 
  -2  25   2      212.46       35.03    139.59 o 
  -1  25   2     1875.25     2219.77    141.51 o 
   0  25   2      872.00      788.68     96.46 o 
   1  25   2       17.83        0.00     89.08 o 
   2  25   2     2310.85     2751.80    142.99 o 
   3  25   2     6449.70     7766.82    700.47 o 
   4  25   2      107.16      160.05    147.49 o 
   5  25   2      932.63     1205.33    282.81 o 
   6  25   2       23.17      434.74    157.47 o 
   7  25   2      293.98      426.16    231.65 o 
  -6  26   2       27.32        0.00    240.75 o 
  -5  26   2      523.98      332.55    360.78 o 
  -4  26   2     1277.03     1218.04    221.21 o 
  -3  26   2       14.23      141.19    123.11 o 
  -2  26   2     1408.48     1599.21    229.59 o 
  -1  26   2      122.73      164.04    115.97 o 
   0  26   2      140.40       90.33    122.10 o 
   1  26   2     1367.38     1570.36    238.40 o 
   2  26   2     3698.43     4369.17    233.15 o 
   3  26   2      123.12        0.00    170.93 o 
   4  26   2     3046.89     4011.04    255.74 o 
   5  26   2      639.43      735.88    157.61 o 
   6  26   2       25.21       33.17    131.00 o 
  -5  27   2       44.43      258.60    186.77 o 
  -4  27   2     1253.78     1307.00    576.70 o 
  -3  27   2      133.24      215.94    189.16 o 
  -2  27   2      680.34      571.86    206.30 o 
  -1  27   2      597.66      971.53    168.81 o 
   0  27   2     1627.12     1755.13    161.72 o 
   1  27   2       10.15       40.15    123.58 o 
   2  27   2     4157.22     5135.64    321.80 o 
   3  27   2       21.00      126.90    171.54 o 
   4  27   2      615.52      782.25    287.13 o 
   5  27   2       18.50       80.43    212.64 o 
  -4  28   2     1479.17     1465.83    568.50 o 
  -3  28   2       11.53       56.13    245.18 o 
  -2  28   2     3115.30     3515.38    240.49 o 
  -1  28   2      363.48      428.93    159.81 o 
   0  28   2       34.25        0.00    144.96 o 
   1  28   2     1085.42     1068.99    167.89 o 
   2  28   2     3921.11     5060.31    781.40 o 
   3  28   2      544.06      261.89    182.02 o 
   4  28   2     2337.68     2690.19    249.21 o 
  -2  29   2       63.51      232.84    396.99 o 
  -1  29   2      111.11        0.00    133.28 o 
   0  29   2      304.55      483.90    150.24 o 
   1  29   2      101.61      259.30    266.50 o 
   2  29   2      251.74        0.00    180.73 o 
 -13   0   3    19366.59    18428.26    525.98 o 
 -11   0   3    10411.88    11169.52    425.69 o 
  -9   0   3      805.69     1124.04    213.19 o 
  -7   0   3    14521.49    14167.69    280.15 o 
  -5   0   3    37175.14    43386.40   2010.25 o 
  -3   0   3    50549.64    48736.63   1337.89 o 
  -1   0   3    99589.61    92465.98   2241.20 o 
   1   0   3    22754.91    23793.79    433.40 o 
   3   0   3     1199.19     1902.95    220.02 o 
   5   0   3   153588.58   158826.00   2865.67 o 
   9   0   3     5713.32     6052.51    320.46 o 
  11   0   3    32068.03    30880.76   1680.22 o 
  13   0   3     1387.02     1132.90    204.99 o 
 -14   1   3      325.99      648.04    149.01 o 
 -13   1   3       19.24      211.10    153.46 o 
 -12   1   3     4996.17     5603.30    706.75 o 
 -11   1   3    17878.36    18865.11    821.55 o 
 -10   1   3      451.53      361.64     72.98 o 
  -9   1   3     8203.73     9156.93    136.42 o 
  -8   1   3     1537.72     2075.86    191.72 o 
  -7   1   3      780.88     2555.57    556.44 o 
  -6   1   3    17687.62    17373.78    195.53 o 
  -5   1   3    79969.46    81553.36   2959.93 o 
  -3   1   3     1655.49     1980.99     99.22 o 
  -2   1   3    18875.47    17080.27    250.41 o 
  -1   1   3      140.47      607.38     87.38 o 
   0   1   3    20157.36    21357.14    736.53 o 
   1   1   3    19278.43    22987.06    859.81 o 
   2   1   3      210.32      326.86     47.54 o 
   3   1   3    10233.75    10136.49    162.30 o 
   4   1   3     6924.20     6659.96    109.62 o 
   5   1   3     1027.77     2051.80    529.62 o 
   6   1   3    18729.54    20241.11   1040.69 o 
   7   1   3    31812.41    32278.80    417.64 o 
   8   1   3     1180.12      977.64     48.94 o 
   9   1   3     4966.75     5383.93    230.59 o 
  10   1   3      907.06      783.29    142.22 o 
  11   1   3      977.85     1222.37     85.00 o 
  12   1   3     2300.11     2098.24    141.12 o 
  13   1   3     9183.54     8872.24    366.25 o 
  14   1   3      107.04        0.00    202.25 o 
 -14   2   3     1868.72     1386.19    205.67 o 
 -13   2   3     4663.48     4782.05    755.57 o 
 -12   2   3     2451.63     2956.79    393.56 o 
 -11   2   3     2507.27     2887.75    183.40 o 
 -10   2   3     5346.88     5202.94    169.14 o 
  -9   2   3      664.73      740.70     97.64 o 
  -8   2   3     1096.98      830.93     60.14 o 
  -7   2   3     6308.29     5893.58    101.39 o 
  -6   2   3     3179.01     8791.50   1305.40 o 
  -5   2   3      243.08      588.25   3931.58 o 
  -4   2   3    90968.05    83920.65   1138.46 o 
  -3   2   3     3016.48     2359.15     90.86 o 
  -2   2   3    28270.05    26641.69    447.21 o 
  -1   2   3      763.90      519.98     58.19 o 
   0   2   3    64987.95    64450.20   1922.79 o 
   1   2   3     5076.87     5243.15    154.25 o 
   2   2   3    64201.57    62196.52    893.85 o 
   3   2   3     2050.34     2428.99    115.59 o 
   4   2   3    18223.94    18531.00    307.34 o 
   5   2   3    30109.87    29987.97    398.24 o 
   6   2   3    26317.16    26203.84    486.22 o 
   7   2   3     2135.95     3175.59   1341.10 o 
   8   2   3      487.79      630.26     64.30 o 
   9   2   3       82.42      255.64    141.45 o 
  10   2   3     2367.52     2722.65    255.64 o 
  11   2   3     5506.91     6691.74    327.96 o 
  12   2   3     4075.99     3750.57    168.30 o 
  13   2   3       65.53      352.04    238.47 o 
  14   2   3     3791.74     4096.49    287.23 o 
 -14   3   3     2172.11     1922.84    253.30 o 
 -13   3   3        1.66        0.00    186.29 o 
 -12   3   3    21211.22    20108.39    378.25 o 
 -11   3   3      750.97     1656.10    318.56 o 
 -10   3   3     5307.34     5445.16    116.35 o 
  -9   3   3       57.22        0.00    108.49 o 
  -8   3   3     2477.33     2533.29    169.83 o 
  -7   3   3      421.23      740.73    114.00 o 
  -6   3   3    54781.62    52206.85    731.66 o 
  -5   3   3      739.25      886.76    221.31 o 
  -4   3   3    16038.18    15289.96    256.48 o 
  -3   3   3     5576.73     4992.11     85.12 o 
  -2   3   3     2796.66     2586.84     79.69 o 
  -1   3   3    21482.53    22333.83    347.50 o 
   0   3   3    87296.02    87421.94   1693.82 o 
   1   3   3    14815.22    14023.20    286.21 o 
   2   3   3    11117.82    12560.93    208.40 o 
   3   3   3      271.21      256.14     56.23 o 
   4   3   3    32821.77    31330.42    480.03 o 
   5   3   3    15770.13    15002.53    264.54 o 
   6   3   3    15078.93    13793.99   1106.36 o 
   7   3   3     3270.49     3433.40     92.20 o 
   8   3   3      245.46      317.94    105.12 o 
   9   3   3      649.61      750.09     80.16 o 
  10   3   3    14557.75    14049.52    358.01 o 
  11   3   3       97.61      276.65     85.23 o 
  12   3   3     8898.10     9014.66    338.37 o 
  13   3   3       26.28      326.83    319.78 o 
  14   3   3      449.46       72.68    291.53 o 
 -14   4   3      976.49      657.01    210.22 o 
 -13   4   3     4249.11     3955.92    548.47 o 
 -12   4   3     1836.37     1631.18    112.63 o 
 -11   4   3     4883.82     5435.87    127.32 o 
 -10   4   3    12766.38    13505.94    198.69 o 
  -9   4   3      212.01      349.76     52.72 o 
  -8   4   3     3142.37     3248.28    217.96 o 
  -7   4   3    20307.33    21270.35    297.39 o 
  -6   4   3     1174.42     1406.27   2066.19 o 
  -5   4   3    12209.83    13285.98   1984.33 o 
  -4   4   3    26222.87    24999.08    323.45 o 
  -3   4   3    18233.44    15914.54    208.46 o 
  -2   4   3     4020.00     3939.02    145.96 o 
  -1   4   3    66689.55    64661.39    888.17 o 
   0   4   3     3267.11     3469.69    157.01 o 
   1   4   3     9554.11     9597.01    226.88 o 
   2   4   3    15932.12    16346.02    274.39 o 
   3   4   3    14481.16    14887.32    365.52 o 
   4   4   3     4179.73     4469.29     83.79 o 
   5   4   3    40936.29    41135.86    537.88 o 
   6   4   3     4127.42     4815.80    245.11 o 
   7   4   3     3087.79     4102.86    703.25 o 
   8   4   3     2134.50     2560.71     80.78 o 
   9   4   3     2953.13     3231.50    158.27 o 
  10   4   3     4333.53     5583.48    246.56 o 
  11   4   3    26392.82    26684.08    717.60 o 
  12   4   3     3824.62     3339.78    175.19 o 
  13   4   3     1291.46     1196.92    169.65 o 
  14   4   3     3096.56     2338.84    323.75 o 
 -14   5   3      487.28      215.03    215.30 o 
 -13   5   3      133.52      179.42    168.23 o 
 -12   5   3      996.85     1035.43    338.41 o 
 -11   5   3    32043.65    31810.25    692.74 o 
 -10   5   3      714.51      755.46    115.19 o 
  -9   5   3    12367.85    12653.52    222.70 o 
  -8   5   3      355.04      379.68     92.90 o 
  -7   5   3     1033.00     1671.34    220.33 o 
  -6   5   3      416.71      313.53     74.56 o 
  -5   5   3    76731.82    75619.99   1419.21 o 
  -4   5   3     6923.27     6941.19    172.79 o 
  -3   5   3     5812.99     5153.56     93.55 o 
  -2   5   3     1961.64     1896.92     97.05 o 
  -1   5   3        4.69       18.39     30.20 o 
   0   5   3     9826.99     9201.63    166.30 o 
   1   5   3    29444.39    27941.10    572.42 o 
   2   5   3    22825.13    19848.72    398.70 o 
   3   5   3    33931.85    31843.29    609.33 o 
   4   5   3    10183.48     9409.16    228.10 o 
   5   5   3        4.05      459.85    150.26 o 
   6   5   3     2006.74     1979.30     69.70 o 
   7   5   3    24810.81    26407.18    357.92 o 
   8   5   3        4.08        4.24     58.86 o 
   9   5   3     5223.54     5421.98    135.91 o 
  10   5   3     3962.78     4531.70    197.81 o 
  11   5   3      494.17      641.44    106.12 o 
  12   5   3      618.15      688.22    111.33 o 
  13   5   3    11300.85    11067.99    512.80 o 
  14   5   3        9.62        0.00    258.29 o 
 -14   6   3     1947.02     1768.87    209.72 o 
 -13   6   3     8339.79     8357.18    385.36 o 
 -12   6   3      456.07      407.38    123.01 o 
 -11   6   3    11612.54    12285.67    229.93 o 
 -10   6   3     3380.06     3636.05    143.92 o 
  -9   6   3      284.75      126.36     56.64 o 
  -8   6   3      505.78      684.54     57.98 o 
  -7   6   3    22676.39    22467.42    271.02 o 
  -6   6   3     4898.79     4497.48    112.50 o 
  -5   6   3    39731.25    39593.62   1616.81 o 
  -4   6   3     2214.06     1981.06    150.70 o 
  -3   6   3    11236.72    10720.41    158.39 o 
  -2   6   3      588.99      620.74     60.86 o 
  -1   6   3    30914.35    29388.92    461.45 o 
   0   6   3    12722.27    11882.16    224.02 o 
   1   6   3    10446.75     9185.32    326.18 o 
   2   6   3    15376.94    13377.90    236.26 o 
   3   6   3    17593.96    18148.55    643.31 o 
   4   6   3     3471.02     3393.00     84.34 o 
   5   6   3    63264.39    58520.38    714.53 o 
   6   6   3     5124.45     5527.45    112.25 o 
   7   6   3     7410.06     6938.02    129.29 o 
   8   6   3      792.38      922.03    194.65 o 
   9   6   3      689.10     1010.67    115.81 o 
  10   6   3      472.50      436.49    106.10 o 
  11   6   3    37924.17    37000.57    935.56 o 
  12   6   3       98.63       25.18    157.37 o 
  13   6   3      508.75      371.20    229.54 o 
  14   6   3      599.60      402.50    231.43 o 
 -14   7   3      916.29      890.52    456.44 o 
 -13   7   3       17.12      208.53    246.67 o 
 -12   7   3    10100.29    10634.76    287.32 o 
 -11   7   3     7843.57     7171.27    266.06 o 
 -10   7   3     2716.76     3242.77    224.43 o 
  -9   7   3      869.41      888.51     69.96 o 
  -8   7   3     3034.66     2950.09    100.01 o 
  -7   7   3      325.55      357.48    121.14 o 
  -6   7   3    14169.23    13819.95    342.03 o 
  -5   7   3    40448.11    37199.90    965.73 o 
  -4   7   3       79.92      177.32     60.65 o 
  -3   7   3     5294.83     4630.69    109.87 o 
  -2   7   3    14703.95    14179.51    250.99 o 
  -1   7   3       18.16       64.75    112.04 o 
   0   7   3      399.97      470.96     53.45 o 
   1   7   3     8402.33     8233.44    203.63 o 
   2   7   3      533.58      442.16     66.18 o 
   3   7   3     8069.76     8230.81    287.67 o 
   4   7   3    17045.37    15531.67    339.46 o 
   5   7   3      762.65      954.07     49.24 o 
   6   7   3    38949.27    38245.24    489.48 o 
   7   7   3     5461.38     5784.51    128.58 o 
   8   7   3       80.23       26.29     77.23 o 
   9   7   3      304.40      151.71     58.77 o 
  10   7   3    10305.46    10798.37    225.78 o 
  11   7   3      570.27      691.50    198.09 o 
  12   7   3     6633.46     7241.54    303.75 o 
  13   7   3     4215.61     3712.30    701.38 o 
  14   7   3      610.08      359.31    235.76 o 
 -14   8   3     3226.49     2355.79    282.83 o 
 -13   8   3        5.65        0.00    232.32 o 
 -12   8   3     3229.60     3034.93    222.96 o 
 -11   8   3      287.64      220.76     88.57 o 
 -10   8   3    18024.25    17723.67    467.48 o 
  -9   8   3      349.34      258.54    167.39 o 
  -8   8   3     3795.31     3789.20    315.21 o 
  -7   8   3      745.63      733.75     83.24 o 
  -6   8   3     2968.27     3162.38    125.85 o 
  -5   8   3      246.89      345.72     74.95 o 
  -4   8   3    40309.32    38602.21    552.23 o 
  -3   8   3     3015.18     3183.34     82.22 o 
  -2   8   3     4567.57     4897.35     91.46 o 
  -1   8   3      698.87      653.23     36.76 o 
   0   8   3    12104.04    11204.15    199.15 o 
   1   8   3      278.38      133.41     35.50 o 
   2   8   3    20690.58    20103.89    573.67 o 
   3   8   3     2558.30     2533.34    119.75 o 
   4   8   3     2924.03     2956.23    408.61 o 
   5   8   3      191.79      135.55     95.66 o 
   6   8   3    19677.42    19460.75    274.07 o 
   7   8   3      117.10      180.84    116.39 o 
   8   8   3     7630.43     7762.62    126.68 o 
   9   8   3     3266.54     3231.45    115.12 o 
  10   8   3     1439.85     1433.56    158.19 o 
  11   8   3       10.31        0.00     92.24 o 
  12   8   3     3677.19     3800.43    333.69 o 
  13   8   3       48.44       90.83    173.87 o 
 -13   9   3       27.34       70.69    213.10 o 
 -12   9   3    12716.64    12488.59    463.55 o 
 -11   9   3     6446.86     5861.06    179.49 o 
 -10   9   3       66.95       37.22     73.36 o 
  -9   9   3     5705.72     5580.30    131.82 o 
  -8   9   3      592.40      564.45     69.23 o 
  -7   9   3     1433.77     1490.81     82.84 o 
  -6   9   3    24840.54    24169.16    447.76 o 
  -5   9   3     7115.04     6497.72    148.53 o 
  -4   9   3     2070.40     1933.12     85.21 o 
  -3   9   3     4179.71     3855.47    168.25 o 
  -2   9   3      753.37      771.42     54.84 o 
  -1   9   3     1252.30      878.50     56.02 o 
   0   9   3    23040.72    24604.89    398.97 o 
   1   9   3     9062.11     9042.66    191.96 o 
   2   9   3     1696.63     1596.27     63.75 o 
   3   9   3    11120.80    11071.27    297.43 o 
   4   9   3    31055.04    29934.54    592.84 o 
   5   9   3     3348.11     3051.13    134.29 o 
   6   9   3    17262.35    17006.29    290.28 o 
   7   9   3     2419.01     2524.03     61.43 o 
   8   9   3     2018.52     1975.51     66.84 o 
   9   9   3     3145.67     3421.63     90.71 o 
  10   9   3     7830.42     8002.48    332.64 o 
  11   9   3      411.18      120.69    201.00 o 
  12   9   3     5507.26     5321.71    259.39 o 
  13   9   3     1667.70     1225.19    255.88 o 
 -13  10   3     8233.02     8577.47    461.93 o 
 -12  10   3      168.89        0.00    176.13 o 
 -11  10   3     2021.44     1932.94    153.83 o 
 -10  10   3     4700.69     4937.33    351.21 o 
  -9  10   3     1110.24     1159.57     81.07 o 
  -8  10   3      547.41      443.74     61.16 o 
  -7  10   3    12378.99    11798.37    194.69 o 
  -6  10   3     1073.31     1209.32     73.77 o 
  -5  10   3    35770.87    34716.93    533.01 o 
  -4  10   3    23399.10    21574.75    391.15 o 
  -3  10   3    21258.68    20740.29    388.58 o 
  -2  10   3     7121.02     7446.61    153.95 o 
  -1  10   3    31309.41    29601.92    426.18 o 
   0  10   3     2488.64     2600.29    159.18 o 
   1  10   3     4762.14     4777.18    156.96 o 
   2  10   3     3567.04     3404.68    118.01 o 
   3  10   3    23583.06    21038.47    910.95 o 
   4  10   3     5917.88     5126.07    393.62 o 
   5  10   3    58093.20    54626.11   1485.48 o 
   6  10   3     2267.96     2196.02     94.84 o 
   7  10   3     1987.26     1861.23    242.57 o 
   8  10   3     1197.67     1071.61     85.24 o 
   9  10   3     8463.90     8864.07    662.81 o 
  10  10   3       56.51       51.50    103.82 o 
  11  10   3     8492.93     8221.30    318.29 o 
  12  10   3     4193.35     4805.44    481.35 o 
  13  10   3     1070.45     1335.13    313.63 o 
 -13  11   3       19.56        0.00    273.01 o 
 -12  11   3      366.75        0.00    258.97 o 
 -11  11   3     7206.41     6724.71    568.46 o 
 -10  11   3      349.61      378.17    274.00 o 
  -9  11   3     6326.95     6308.92    161.20 o 
  -8  11   3       30.98       68.04     90.82 o 
  -7  11   3     4209.08     4027.86    102.63 o 
  -6  11   3        7.60        0.00     46.46 o 
  -5  11   3    42012.23    41056.60    771.25 o 
  -4  11   3     2481.26     2144.66     74.59 o 
  -3  11   3    40311.93    38783.38    864.44 o 
  -2  11   3     2114.45     2491.96    161.54 o 
  -1  11   3     1230.60     1476.72     53.28 o 
   0  11   3      323.76      512.69     76.61 o 
   1  11   3    63190.11    60411.61    958.38 o 
   2  11   3       77.39       65.80     37.27 o 
   3  11   3    31240.50    29427.35   1528.58 o 
   4  11   3     3742.64     3796.96    160.55 o 
   5  11   3     5667.64     5495.28    151.66 o 
   6  11   3     2782.05     2972.64    125.08 o 
   7  11   3    14475.33    14529.49    450.97 o 
   8  11   3      200.59      398.83     74.84 o 
   9  11   3     6153.18     5975.60    268.43 o 
  10  11   3      438.38      320.63    121.16 o 
  11  11   3     1053.91      750.03    162.39 o 
  12  11   3       28.00      439.28    194.70 o 
  13  11   3     6283.07     5670.98    483.77 o 
 -13  12   3     6145.89     6097.99    493.77 o 
 -12  12   3     1323.26     1221.01    171.54 o 
 -11  12   3     6891.70     6926.55    339.98 o 
 -10  12   3      692.27      485.12    160.41 o 
  -9  12   3     3434.27     3553.13    115.66 o 
  -8  12   3     8337.65     8420.62    301.00 o 
  -7  12   3     1246.41     1556.44    166.25 o 
  -6  12   3      550.03      632.97     64.25 o 
  -5  12   3    11783.79    11670.52    155.99 o 
  -4  12   3    11602.95    10967.45    194.65 o 
  -3  12   3     6194.77     6425.86    128.74 o 
  -2  12   3       74.17       45.45     47.43 o 
  -1  12   3    10302.81     9555.81    285.54 o 
   0  12   3      240.65      131.03     50.63 o 
   1  12   3     3014.64     2674.78    105.42 o 
   2  12   3     9361.67     9668.44    195.88 o 
   3  12   3      257.63      253.68     31.13 o 
   4  12   3       83.82      180.82     98.79 o 
   5  12   3    21602.69    21667.69    449.38 o 
   6  12   3     1250.27     1349.25    247.35 o 
   7  12   3       45.02      131.58    127.32 o 
   8  12   3      984.20     1078.12    136.60 o 
   9  12   3     1006.38     1002.17    105.13 o 
  10  12   3     1499.30     1496.31    120.65 o 
  11  12   3     5677.15     5659.71    654.37 o 
  12  12   3       51.50        0.00    369.66 o 
  13  12   3      286.37      806.02    356.00 o 
 -13  13   3      323.02        0.00    204.30 o 
 -12  13   3     6803.88     6384.17    742.74 o 
 -11  13   3      223.05        0.00    146.38 o 
 -10  13   3      715.01      722.28     95.27 o 
  -9  13   3      141.13       71.66    108.73 o 
  -8  13   3    10812.79    10896.87    232.25 o 
  -7  13   3     4805.05     4852.17    126.37 o 
  -6  13   3    16310.85    16948.33    531.19 o 
  -5  13   3     4628.56     4267.44     93.30 o 
  -4  13   3      168.51       21.36     44.79 o 
  -3  13   3      799.61      606.90     78.30 o 
  -2  13   3    17639.90    17628.74    330.43 o 
  -1  13   3     6352.96     5799.91    185.56 o 
   0  13   3    11230.58    11678.04    208.04 o 
   1  13   3      102.58       51.63     65.14 o 
   2  13   3     6246.68     5774.40    146.05 o 
   3  13   3      161.47      106.77    104.00 o 
   4  13   3    26047.41    26278.66    523.53 o 
   5  13   3     2592.35     2538.70    217.37 o 
   6  13   3     9251.53     9446.89    247.37 o 
   7  13   3      194.72      252.54    136.32 o 
   8  13   3      206.43       82.85    121.88 o 
   9  13   3     1205.27     1214.14    128.56 o 
  10  13   3     8283.24     8563.25    791.47 o 
  11  13   3        1.21        0.00    152.30 o 
  12  13   3     5208.50     5345.93    320.49 o 
 -12  14   3      984.00     1070.74    404.51 o 
 -11  14   3       11.10        0.00    147.94 o 
 -10  14   3     8287.61     8497.79    353.27 o 
  -9  14   3      489.93      384.33     67.01 o 
  -8  14   3     2944.85     3359.15    206.35 o 
  -7  14   3     8126.54     8634.46    177.19 o 
  -6  14   3     2704.51     2648.11    123.08 o 
  -5  14   3     3440.58     3413.23    154.79 o 
  -4  14   3    35110.33    35562.32   1008.14 o 
  -3  14   3       12.03        0.00     51.02 o 
  -2  14   3     5897.94     6011.76    214.88 o 
  -1  14   3     2847.48     2722.98    137.71 o 
   0  14   3     6827.89     7056.09    140.15 o 
   1  14   3    13239.00    14043.46    258.99 o 
   2  14   3    27747.36    28360.40   1073.68 o 
   3  14   3     2643.30     2636.91    119.97 o 
   4  14   3     9882.33     9694.60    211.55 o 
   5  14   3      772.76      873.61     80.25 o 
   6  14   3     2741.62     2616.50    133.33 o 
   7  14   3     1299.99     1456.03    151.89 o 
   8  14   3     8506.37     9113.34    504.52 o 
   9  14   3     1106.66     1242.45    205.56 o 
  10  14   3     4174.75     4072.03    403.18 o 
  11  14   3     1175.40     1081.68    179.15 o 
  12  14   3     3222.35     3117.42   1046.81 o 
 -12  15   3     5951.09     6631.62    547.32 o 
 -11  15   3     5872.79     6192.57    382.64 o 
 -10  15   3       29.34        1.75    147.35 o 
  -9  15   3     6270.12     6555.56    168.33 o 
  -8  15   3     5750.90     6188.75    208.69 o 
  -7  15   3     1302.83     1435.87    133.62 o 
  -6  15   3     5967.62     5727.89    111.88 o 
  -5  15   3    10917.77    11065.47    179.59 o 
  -4  15   3     8014.46     7755.56    214.61 o 
  -3  15   3     7070.49     7035.75    158.33 o 
  -2  15   3     9299.58     8414.12    259.61 o 
  -1  15   3      749.28      588.99     60.87 o 
   0  15   3      736.00      644.83     59.20 o 
   1  15   3     3073.41     2942.35     86.29 o 
   2  15   3       74.70       93.37     47.47 o 
   3  15   3    10494.19     9794.56    495.67 o 
   4  15   3     9873.47     9472.95    411.73 o 
   5  15   3      459.86      211.67    151.29 o 
   6  15   3     5120.64     5679.47    173.42 o 
   7  15   3     6971.00     6490.09    222.69 o 
   8  15   3        8.16        0.00    104.44 o 
   9  15   3     4235.88     4533.53    212.75 o 
  10  15   3     2752.81     2906.38    461.82 o 
  11  15   3       42.13       13.53    182.48 o 
  12  15   3     2647.29     3453.81    608.81 o 
 -12  16   3       59.60      710.63    399.04 o 
 -11  16   3     3125.10     2911.02    237.85 o 
 -10  16   3      747.01      981.18    163.91 o 
  -9  16   3      251.17      312.69     91.89 o 
  -8  16   3        4.45        0.00     71.71 o 
  -7  16   3    18297.51    18615.04    372.41 o 
  -6  16   3       56.01      122.52     90.79 o 
  -5  16   3     4758.51     4474.95    198.63 o 
  -4  16   3     2504.57     2147.75     92.76 o 
  -3  16   3    10112.83    10210.36    427.94 o 
  -2  16   3     2608.41     2641.17     94.18 o 
  -1  16   3    18705.87    18615.53    560.18 o 
   0  16   3       71.94      126.55     64.59 o 
   1  16   3    10098.70    10245.03    179.60 o 
   2  16   3      276.27      339.31     80.87 o 
   3  16   3     5739.73     5616.15    125.45 o 
   4  16   3     1322.42     1689.35    154.05 o 
   5  16   3    19779.02    18695.50    377.80 o 
   6  16   3     2031.37     1807.00    120.77 o 
   7  16   3     2691.63     3236.63    215.04 o 
   8  16   3        8.60       28.19     91.57 o 
   9  16   3     3669.18     3356.71    310.75 o 
  10  16   3        1.76       61.91    197.87 o 
  11  16   3    10035.46    10128.42    557.57 o 
  12  16   3     1728.45     1673.23    292.41 o 
 -11  17   3     2396.77     2213.55    301.31 o 
 -10  17   3       57.22        0.00    132.79 o 
  -9  17   3     5604.17     5342.52    236.11 o 
  -8  17   3     2974.02     3149.09    140.64 o 
  -7  17   3      509.55      360.81    112.64 o 
  -6  17   3     2040.26     2061.39     87.94 o 
  -5  17   3     8206.05     8160.76    308.36 o 
  -4  17   3     1501.02     1491.42    112.69 o 
  -3  17   3    11576.41    11541.82    268.60 o 
  -2  17   3     4350.73     4410.84    145.47 o 
  -1  17   3      215.59       99.14     70.02 o 
   0  17   3     2094.06     2002.84     87.65 o 
   1  17   3     3374.78     3541.11    140.32 o 
   2  17   3     8343.82     8686.92    208.94 o 
   3  17   3    16044.16    15975.28    642.25 o 
   4  17   3     2999.97     3019.90    144.78 o 
   5  17   3      385.23      358.01     92.63 o 
   6  17   3      306.55       72.04    159.77 o 
   7  17   3     6602.02     7334.17    278.52 o 
   8  17   3        1.42        0.00    118.72 o 
   9  17   3     1120.66      845.48    336.38 o 
  10  17   3     3111.43     2894.03    263.74 o 
  11  17   3       29.83       19.71    223.93 o 
 -11  18   3      476.05      424.94    280.94 o 
 -10  18   3     2920.36     2936.85    250.11 o 
  -9  18   3      185.23       95.36     89.50 o 
  -8  18   3     3257.60     2885.45    221.09 o 
  -7  18   3      119.20      136.69     61.08 o 
  -6  18   3     1359.12     1161.99    105.53 o 
  -5  18   3      855.07      568.91     88.76 o 
  -4  18   3    17170.32    17130.02    814.64 o 
  -3  18   3     1174.35     1250.46     92.91 o 
  -2  18   3      106.29       64.03     77.42 o 
  -1  18   3     3670.41     3346.43    190.29 o 
   0  18   3     1995.07     2009.02    140.64 o 
   1  18   3       24.05        0.73     92.92 o 
   2  18   3    13114.78    13642.74    377.70 o 
   3  18   3     5248.91     5151.28    328.24 o 
   4  18   3     1989.14     1826.88     66.15 o 
   5  18   3     5324.84     5881.97    187.14 o 
   6  18   3     2182.77     2040.35    343.38 o 
   7  18   3       18.44        0.00    185.02 o 
   8  18   3     4782.25     4708.00    446.42 o 
   9  18   3       25.62      124.89    137.29 o 
  10  18   3     1312.65      992.80    217.12 o 
  11  18   3      773.94      423.09    457.81 o 
 -11  19   3      200.33      445.94    334.54 o 
 -10  19   3       12.38        0.00    172.53 o 
  -9  19   3       10.72      181.49     99.73 o 
  -8  19   3     3789.53     3348.11    244.39 o 
  -7  19   3     1925.37     1758.34    139.65 o 
  -6  19   3     9341.59     9390.67    257.54 o 
  -5  19   3      123.83        0.00     94.68 o 
  -4  19   3     1222.86     1253.08     87.30 o 
  -3  19   3       41.60      148.07     68.92 o 
  -2  19   3    17265.45    17155.21    652.16 o 
  -1  19   3     6734.51     6608.12    247.86 o 
   0  19   3     4156.02     4762.15    211.85 o 
   1  19   3      905.73      793.57     90.61 o 
   2  19   3     2867.69     2741.78    101.84 o 
   3  19   3      267.04      134.96     61.14 o 
   4  19   3    20419.20    20387.22    805.83 o 
   5  19   3      137.15       94.72    157.61 o 
   6  19   3     4173.90     4088.65    193.11 o 
   7  19   3      543.16      471.86    190.83 o 
   8  19   3      488.05      699.39    136.30 o 
   9  19   3      812.27      587.24    190.78 o 
  10  19   3     3847.31     3688.09    399.04 o 
 -10  20   3     2318.28     2509.63    326.61 o 
  -9  20   3      420.73      905.89    237.43 o 
  -8  20   3     2403.14     2303.55    273.39 o 
  -7  20   3     3200.72     3072.03    189.36 o 
  -6  20   3       78.26       57.74    138.27 o 
  -5  20   3     4544.59     3849.88    300.41 o 
  -4  20   3    10851.45    11172.58    436.61 o 
  -3  20   3     2980.62     3397.78    250.38 o 
  -2  20   3     6196.25     6353.87    202.88 o 
  -1  20   3     3662.23     3421.00    122.39 o 
   0  20   3     3343.55     3585.52    119.44 o 
   1  20   3     1501.86     1394.83    113.42 o 
   2  20   3    11784.70    13057.37    255.54 o 
   3  20   3       34.69        8.63     78.70 o 
   4  20   3     1020.62      895.93     91.52 o 
   5  20   3     2971.33     3111.01    198.81 o 
   6  20   3     7303.66     6782.26    262.73 o 
   7  20   3       51.49        0.00    115.01 o 
   8  20   3     2913.13     2378.09    213.50 o 
   9  20   3     2523.31     2878.35    268.16 o 
  10  20   3      158.80      454.56    217.79 o 
 -10  21   3       12.76      385.10    328.62 o 
  -9  21   3     3813.30     4157.23    296.00 o 
  -8  21   3      624.50      453.25    331.66 o 
  -7  21   3     1603.83     1327.38    461.76 o 
  -6  21   3      832.24      911.13    117.56 o 
  -5  21   3     1969.54     1777.81    178.71 o 
  -4  21   3     1267.78     1159.45    102.24 o 
  -3  21   3    12684.76    12785.32    350.99 o 
  -2  21   3     1253.56     1063.61     95.67 o 
  -1  21   3      388.85      360.07    138.27 o 
   0  21   3       44.16        0.00     76.73 o 
   1  21   3     7051.51     7217.90    395.09 o 
   2  21   3      143.57      121.41     71.27 o 
   3  21   3    11762.34    12228.96    273.63 o 
   4  21   3     2774.55     3524.87    347.45 o 
   5  21   3     1528.17     1800.31    218.59 o 
   6  21   3      786.93      881.92    168.23 o 
   7  21   3     5072.59     5139.15    215.71 o 
   8  21   3      120.88      295.20    274.00 o 
   9  21   3     1187.81      899.87    205.93 o 
  10  21   3      420.05      401.87    240.46 o 
  -9  22   3      676.68      494.43    441.41 o 
  -8  22   3      149.47       25.80    144.84 o 
  -7  22   3     5577.06     5840.73    573.66 o 
  -6  22   3       93.31      186.82     95.10 o 
  -5  22   3     2305.81     2387.18    129.52 o 
  -4  22   3      383.47      172.98     87.18 o 
  -3  22   3     2137.09     1749.61    108.10 o 
  -2  22   3      324.24      176.30     74.96 o 
  -1  22   3     6005.64     6094.24    213.82 o 
   0  22   3      961.86      885.63     98.37 o 
   1  22   3      860.31      847.35     83.10 o 
   2  22   3      772.28      824.91    153.80 o 
   3  22   3      608.27      692.34    175.16 o 
   4  22   3       18.33        0.00     52.89 o 
   5  22   3     6488.26     6794.21    920.05 o 
   6  22   3      609.35      339.18    146.05 o 
   7  22   3      700.36      575.54    160.41 o 
   8  22   3      331.77      510.53    213.74 o 
   9  22   3     1052.58      952.92    249.05 o 
  -9  23   3     2120.61     2047.86    545.95 o 
  -8  23   3     1613.70     1584.92    346.19 o 
  -7  23   3     1161.65      820.67    143.71 o 
  -6  23   3     3070.54     3220.60    307.07 o 
  -5  23   3     2389.57     2441.63    329.95 o 
  -4  23   3      116.70       99.64    113.35 o 
  -3  23   3     1983.07     2233.81    163.72 o 
  -2  23   3     2633.03     3062.19    152.67 o 
  -1  23   3      494.16      310.53     88.87 o 
   0  23   3     3624.90     3694.76    161.60 o 
   1  23   3     1794.89     1890.79    108.66 o 
   2  23   3      189.20      257.15    114.60 o 
   3  23   3     1660.90     1610.80    103.67 o 
   4  23   3     4047.14     4366.40    217.59 o 
   5  23   3      212.51      254.48    140.20 o 
   6  23   3      695.04      524.30    270.04 o 
   7  23   3     1503.89     1686.57    271.91 o 
   8  23   3      154.43      219.94    271.95 o 
  -8  24   3     3518.51     3433.87    519.30 o 
  -7  24   3       10.82        0.00    301.52 o 
  -6  24   3      423.85      539.58    139.28 o 
  -5  24   3      378.04      762.82    301.33 o 
  -4  24   3     7424.71     8019.11    718.31 o 
  -3  24   3      642.27      654.63    149.92 o 
  -2  24   3      989.27      790.42     98.13 o 
  -1  24   3       36.68       69.85     78.41 o 
   0  24   3     1357.70     1751.68    240.37 o 
   1  24   3      299.49      185.32     92.52 o 
   2  24   3     7842.43     9492.46    295.07 o 
   3  24   3       30.15        0.00    102.78 o 
   4  24   3     1045.44     1290.26    204.03 o 
   5  24   3      282.47      602.71    138.94 o 
   6  24   3     1585.18     1809.49    191.42 o 
   7  24   3      122.83       29.21    173.20 o 
   8  24   3     7573.10     8181.78    582.26 o 
  -7  25   3        6.94      231.88    224.95 o 
  -6  25   3     2637.34     2481.47    361.79 o 
  -5  25   3      193.45      406.03    168.74 o 
  -4  25   3      492.69      599.74    128.57 o 
  -3  25   3       50.44      156.56    117.04 o 
  -2  25   3     4504.16     5071.90    304.16 o 
  -1  25   3      657.32      575.14    102.51 o 
   0  25   3     1449.84     1507.03    128.68 o 
   1  25   3     1052.51     1178.59    164.48 o 
   2  25   3      101.40        5.41     97.04 o 
   3  25   3     1653.49     1516.35    181.16 o 
   4  25   3     6288.32     7215.40    319.99 o 
   5  25   3      552.09      596.61    179.73 o 
   6  25   3      567.23      651.28    163.78 o 
   7  25   3     1051.28     1113.37    183.63 o 
  -6  26   3       26.18        0.00    197.16 o 
  -5  26   3      903.02     1032.03    310.22 o 
  -4  26   3     2407.04     3592.86    267.01 o 
  -3  26   3     1162.15     1453.02    237.47 o 
  -2  26   3      703.83      608.17    123.09 o 
  -1  26   3     2150.08     2221.97    165.92 o 
   0  26   3       50.22      198.00     98.81 o 
   1  26   3     1559.14     1615.45    151.54 o 
   2  26   3     1639.93     1973.24    157.16 o 
   3  26   3      160.97       59.30    182.17 o 
   4  26   3     1093.38     1089.73    226.90 o 
   5  26   3     1094.39     1278.92    192.67 o 
   6  26   3      229.63      316.19    167.98 o 
  -5  27   3     1228.67     1498.31    239.84 o 
  -4  27   3       55.51      329.52    202.12 o 
  -3  27   3     2643.44     2569.90    282.20 o 
  -2  27   3       20.52       53.84    133.29 o 
  -1  27   3      420.74      339.59    128.32 o 
   0  27   3       10.07      100.64    168.90 o 
   1  27   3      749.75      791.86    186.32 o 
   2  27   3      641.62      461.99    518.29 o 
   3  27   3     6635.14     7536.93    370.73 o 
   4  27   3      200.75        0.00    167.81 o 
   5  27   3      271.82      652.36    221.08 o 
  -4  28   3      765.07      920.57    515.20 o 
  -3  28   3      722.51      464.73    244.62 o 
  -2  28   3       14.90        0.00    149.98 o 
  -1  28   3     1626.92     1676.65    174.27 o 
   0  28   3     1040.55      850.96    157.54 o 
   1  28   3      777.15      791.08    194.90 o 
   2  28   3      711.62      511.50    210.41 o 
   3  28   3      532.46      797.47    251.37 o 
   4  28   3      132.40      246.47    299.45 o 
  -1  29   3      139.72      146.12    160.67 o 
   0  29   3      978.77      891.06    173.01 o 
   1  29   3      224.73      381.61    191.30 o 
 -14   0   4      144.16       68.33    259.65 o 
 -12   0   4    11178.96    11153.07    287.21 o 
 -10   0   4     9083.21     9754.36    457.12 o 
  -8   0   4        5.33       50.23     61.24 o 
  -6   0   4     5963.75     6842.04    143.33 o 
  -4   0   4    22897.65    22409.98    558.25 o 
  -2   0   4    29395.63    32847.52    669.87 o 
   0   0   4    33562.95    33258.20    573.02 o 
   2   0   4    23810.84    28547.79    483.32 o 
   4   0   4      767.05      668.79    211.82 o 
   6   0   4    44867.79    48885.02   1887.94 o 
  10   0   4     7706.86     7591.01    214.76 o 
  12   0   4     6849.96     7295.40    285.47 o 
  14   0   4     1349.65      833.62    397.68 o 
 -14   1   4     2191.37     1848.43    195.04 o 
 -13   1   4      136.98      174.29    175.75 o 
 -12   1   4     6498.40     7570.37    552.50 o 
 -11   1   4    10503.32    10562.50    588.83 o 
 -10   1   4     2639.02     2828.52     89.28 o 
  -9   1   4      368.59      426.68     60.00 o 
  -8   1   4     2164.06     2398.14    118.74 o 
  -7   1   4      142.98     1011.34    658.81 o 
  -6   1   4     7443.96     8275.48    234.33 o 
  -5   1   4    21026.44    19741.43    263.16 o 
  -4   1   4     1413.54     1553.76     86.97 o 
  -3   1   4     3638.74     3839.84    226.84 o 
  -2   1   4    17997.18    18695.48    297.90 o 
  -1   1   4    32871.92    30206.38    443.40 o 
   0   1   4     2529.84     3140.03    184.23 o 
   1   1   4    95028.48   113342.07   1517.86 o 
   2   1   4     6329.66     5966.06    131.43 o 
   3   1   4     9003.62     8768.79    202.77 o 
   4   1   4    31101.02    28330.59    442.27 o 
   5   1   4     3363.71     3684.40    101.98 o 
   6   1   4    18978.01    21066.95   1043.45 o 
   7   1   4    17541.28    19531.46    393.17 o 
   8   1   4     8650.18    10294.33    254.65 o 
   9   1   4       17.30     1110.47    477.94 o 
  10   1   4     8838.21    10081.47    196.86 o 
  11   1   4     3599.30     3724.68    181.08 o 
  12   1   4     1185.33     1170.02    116.44 o 
  13   1   4     2567.53     2271.82    270.02 o 
  14   1   4     2259.35     2153.31    284.93 o 
 -14   2   4       14.03      234.84    160.38 o 
 -13   2   4     6854.59     6358.82    372.43 o 
 -12   2   4     3376.67     4655.25    688.20 o 
 -11   2   4       15.22      249.85     68.33 o 
 -10   2   4      616.68      732.61    120.32 o 
  -9   2   4     9352.17     9133.79    203.31 o 
  -8   2   4     1778.74     2058.38     69.74 o 
  -7   2   4    19630.07    19455.49    291.51 o 
  -6   2   4     8921.59     9371.57    233.49 o 
  -5   2   4     3885.01     8829.64   3593.86 o 
  -4   2   4      655.11      808.64     47.88 o 
  -3   2   4    87420.98    79705.56   1163.52 o 
  -2   2   4      267.62      193.73     49.90 o 
  -1   2   4    42181.80    42735.70    749.19 o 
   0   2   4    21127.88    21175.87    837.72 o 
   1   2   4      180.53      517.71    224.73 o 
   2   2   4      102.65       79.85     26.45 o 
   3   2   4    96589.45    95489.88   1665.38 o 
   4   2   4      719.77      838.40    104.35 o 
   5   2   4    72637.67    72475.78   1019.34 o 
   6   2   4     7152.28     6557.31    327.51 o 
   8   2   4      226.17     1422.85    689.04 o 
   9   2   4    10122.51    10404.70    174.80 o 
  10   2   4      678.24     1061.14    184.04 o 
  11   2   4    12685.05    14437.36    283.24 o 
  12   2   4     3604.52     3506.96    169.50 o 
  13   2   4      219.07      241.98    198.08 o 
  14   2   4       73.42      103.55    288.55 o 
 -14   3   4       79.62      500.40    478.99 o 
 -13   3   4     1006.22     1082.49    105.97 o 
 -12   3   4       14.96      466.78    195.70 o 
 -11   3   4    37324.30    37110.50    776.77 o 
 -10   3   4       76.08      178.63     59.88 o 
  -9   3   4     3284.64     3907.44    151.18 o 
  -8   3   4      518.84      756.64     57.23 o 
  -7   3   4    12182.36    12669.77    445.83 o 
  -6   3   4     6023.61     7021.44    164.49 o 
  -5   3   4   108725.50   101204.94   1360.86 o 
  -4   3   4     6762.36     6989.99    119.55 o 
  -3   3   4    15578.02    14696.64    235.05 o 
  -2   3   4      988.17     1116.44    141.21 o 
  -1   3   4   190849.19   187154.97   3395.79 o 
   0   3   4     4004.30     4762.39    188.57 o 
   1   3   4     7626.00     9235.41    142.98 o 
   2   3   4    17715.78    16826.63    506.34 o 
   3   3   4     3165.06     3577.61     70.57 o 
   4   3   4      779.79     1004.59     88.29 o 
   5   3   4    18818.57    16831.73    388.34 o 
   6   3   4      449.21      713.69    562.80 o 
   7   3   4    13608.99    13642.84    241.40 o 
   8   3   4     1556.53     1788.06     99.40 o 
   9   3   4      875.01     1674.69    314.61 o 
  10   3   4      619.21      542.71     69.63 o 
  11   3   4    17883.10    17327.31    294.10 o 
  12   3   4       21.73        8.57    114.94 o 
  13   3   4     9644.64    10356.80    453.60 o 
  14   3   4       66.16        0.00    227.72 o 
 -14   4   4      206.77      310.37    183.63 o 
 -13   4   4     7621.89     7132.07    426.76 o 
 -12   4   4     5087.62     5313.09    312.05 o 
 -11   4   4        1.12      199.07     96.26 o 
 -10   4   4     6892.47     6825.53    132.66 o 
  -9   4   4     4759.75     5167.31    182.06 o 
  -8   4   4     1060.68     1259.31     60.82 o 
  -7   4   4    11701.34    12194.60    504.96 o 
  -6   4   4    12373.92    12391.85    303.87 o 
  -5   4   4      287.79     1942.11   4302.61 o 
  -4   4   4     8362.24     8310.73    233.59 o 
  -3   4   4     5817.41     5470.18     96.64 o 
  -2   4   4    10060.99     9982.34    172.93 o 
  -1   4   4     5437.83     6217.85    102.77 o 
   0   4   4      797.56      494.72     42.41 o 
   1   4   4     1335.94     1185.74     38.19 o 
   2   4   4    21913.90    21090.29    376.43 o 
   3   4   4     9588.50    10005.99    167.80 o 
   4   4   4      100.96      243.96     68.44 o 
   5   4   4    31245.71    30504.56    870.56 o 
   6   4   4    30685.97    31885.66    432.65 o 
   7   4   4     7967.61     7980.01    150.42 o 
   8   4   4      130.39      550.51    178.45 o 
   9   4   4     3328.80     3391.38    108.74 o 
  10   4   4      149.42      274.27    169.44 o 
  11   4   4    12297.89    12740.45    514.46 o 
  12   4   4     4331.08     4269.61    275.95 o 
  13   4   4      584.09      769.75    186.09 o 
  14   4   4      223.38      553.52    196.67 o 
 -14   5   4     4462.25     3935.84    255.21 o 
 -13   5   4        3.60      269.80    138.52 o 
 -12   5   4     4251.86     4272.75    201.95 o 
 -11   5   4     2027.96     1954.03    324.28 o 
 -10   5   4     4413.76     4669.96    109.87 o 
  -9   5   4      605.06      525.30     55.24 o 
  -8   5   4     3890.12     4322.22    126.44 o 
  -7   5   4       45.49       36.01     57.54 o 
  -6   5   4     2220.93     2740.26    258.20 o 
  -5   5   4    15311.28    14311.70    169.64 o 
  -4   5   4    15927.17    14576.08    235.91 o 
  -3   5   4     2748.01     2303.90     57.40 o 
  -2   5   4    24070.92    21867.74    325.55 o 
  -1   5   4      103.10      213.16     51.09 o 
   0   5   4     6145.76     6415.74    122.92 o 
   1   5   4     5287.73     5373.08    262.34 o 
   2   5   4    18582.97    17509.52    607.14 o 
   3   5   4     1454.24     1921.50    129.83 o 
   4   5   4    37776.20    37210.13    543.91 o 
   5   5   4     2977.71     3251.79    161.21 o 
   6   5   4     3504.23     3504.85    206.25 o 
   7   5   4       29.47       32.91     45.58 o 
   8   5   4     9079.66     8765.65    211.25 o 
   9   5   4      458.59      468.02    115.98 o 
  10   5   4    17136.93    18154.74    316.64 o 
  11   5   4     2637.07     2521.41    326.31 o 
  12   5   4     2094.17     2127.95    247.02 o 
  13   5   4       33.18        0.00    419.89 o 
  14   5   4     3649.29     2731.62    433.21 o 
 -14   6   4       65.74      401.59    295.18 o 
 -13   6   4     1286.96     1172.48    168.37 o 
 -12   6   4     7726.68     7813.19    274.77 o 
 -11   6   4      221.63      453.93    179.50 o 
 -10   6   4    16368.61    17644.96    393.32 o 
  -9   6   4     2790.03     2790.55     76.86 o 
  -8   6   4     2337.59     2509.34     70.33 o 
  -7   6   4      993.11     1073.24    100.99 o 
  -6   6   4    34410.71    33781.05    617.19 o 
  -5   6   4      515.97      715.86    252.87 o 
  -4   6   4    12750.63    11736.72    245.18 o 
  -3   6   4      449.31      346.32     27.42 o 
  -2   6   4     2441.88     2506.73     76.93 o 
  -1   6   4     2588.65     2965.75    105.73 o 
   0   6   4     1438.82     1337.93     45.24 o 
   1   6   4      320.75      553.84     41.03 o 
   2   6   4     1516.87     1495.84    106.81 o 
   3   6   4     2793.52     2397.03     61.17 o 
   4   6   4     6847.40     7008.74    113.08 o 
   5   6   4    14693.65    14576.26    188.17 o 
   6   6   4    24897.30    24052.98    318.02 o 
   7   6   4        4.25       44.85     81.43 o 
   8   6   4      225.40      280.08     69.56 o 
   9   6   4     5033.65     4961.63    119.20 o 
  10   6   4     2541.46     2816.60    129.79 o 
  11   6   4     2987.36     3090.27    275.95 o 
  12   6   4     9960.03    10089.44    694.16 o 
  13   6   4       38.77       61.54    205.50 o 
  14   6   4      908.11     1025.41    315.98 o 
 -14   7   4     2765.61     1803.52    348.48 o 
 -13   7   4      868.77     1069.42    168.27 o 
 -12   7   4     3414.89     3159.96    143.14 o 
 -11   7   4    26047.15    26624.52    445.82 o 
 -10   7   4     3497.28     3432.81    108.37 o 
  -9   7   4     3233.57     3439.46     99.57 o 
  -8   7   4      576.91      822.57    114.01 o 
  -7   7   4    24884.73    23997.60    447.17 o 
  -6   7   4    12713.54    12553.96    229.01 o 
  -5   7   4    81458.51    78494.58   1144.84 o 
  -4   7   4     2584.86     2530.79     94.48 o 
  -3   7   4      279.47      186.96     29.91 o 
  -2   7   4    15069.64    13882.88    220.45 o 
  -1   7   4     1545.25     1518.24     96.26 o 
   0   7   4    16286.81    15440.36    261.70 o 
   1   7   4    39268.31    37716.12    652.22 o 
   2   7   4     6368.12     6781.06    190.35 o 
   3   7   4     3439.11     2954.14     63.68 o 
   4   7   4    28936.61    27374.00    392.33 o 
   5   7   4     3693.64     3356.14    107.21 o 
   6   7   4     3840.63     3432.01     71.95 o 
   7   7   4    30324.96    31876.09    431.90 o 
   8   7   4     3096.58     3344.65     90.99 o 
   9   7   4       67.26       55.79     56.39 o 
  10   7   4     4567.03     4102.08    137.80 o 
  11   7   4     6031.17     6571.56    193.23 o 
  12   7   4     1204.03      937.66    186.27 o 
  13   7   4     7772.56     6844.82    566.69 o 
 -13   8   4    10981.48    10453.51    612.23 o 
 -12   8   4      131.66      151.17    116.12 o 
 -11   8   4       49.36       80.28    121.90 o 
 -10   8   4       81.21       33.08     59.06 o 
  -9   8   4     6770.45     7101.74    207.70 o 
  -8   8   4        7.23        0.00     57.29 o 
  -7   8   4     8676.71     8842.20    318.76 o 
  -6   8   4      722.87      750.78     59.81 o 
  -5   8   4      978.68     1121.89     59.28 o 
  -4   8   4      470.73      380.78     84.82 o 
  -3   8   4    25224.49    23272.49    523.11 o 
  -2   8   4    15694.04    15687.22    350.51 o 
  -1   8   4    21277.62    19632.52    367.48 o 
   0   8   4     1452.08     1560.94     62.08 o 
   1   8   4      133.74      129.45     38.98 o 
   2   8   4     1213.47     1030.50     76.32 o 
   3   8   4    31287.62    30477.39    525.94 o 
   4   8   4     3957.88     4292.01    257.79 o 
   5   8   4    27792.51    27409.79    486.36 o 
   6   8   4     2548.43     2481.77     87.60 o 
   7   8   4     2612.92     2795.20     87.93 o 
   8   8   4      287.81      283.76     45.26 o 
   9   8   4    11486.54    11583.45    485.03 o 
  10   8   4        5.40        0.00     80.87 o 
  11   8   4     9610.01     9657.45    373.05 o 
  12   8   4     1348.14     1024.24    179.49 o 
  13   8   4      415.61      230.87    215.17 o 
 -13   9   4     1146.35      878.60    227.32 o 
 -12   9   4      480.75      332.27    164.67 o 
 -11   9   4    10996.79    10580.36    562.35 o 
 -10   9   4      392.70      516.31    144.24 o 
  -9   9   4      941.23      992.86     59.56 o 
  -8   9   4      196.25      205.82     59.59 o 
  -7   9   4      232.29      213.20     74.56 o 
  -6   9   4     2563.72     2742.39    115.79 o 
  -5   9   4    49357.63    46876.88    658.17 o 
  -4   9   4     2366.96     2350.88     74.66 o 
  -3   9   4    42093.53    39480.88    653.44 o 
  -2   9   4     4813.19     5008.58    244.00 o 
  -1   9   4     5627.74     5975.22    116.61 o 
   0   9   4     4454.91     4795.74    160.84 o 
   1   9   4    17510.00    16341.05    492.97 o 
   2   9   4       73.48      103.86     76.02 o 
   3   9   4     1103.08      884.44     37.99 o 
   4   9   4      150.97      356.45    183.12 o 
   5   9   4    15127.76    13571.49    481.72 o 
   6   9   4      784.69      734.94     81.40 o 
   7   9   4    11743.15    10926.56    162.95 o 
   8   9   4     1396.65     1414.57    268.06 o 
   9   9   4       10.19        0.00     78.51 o 
  10   9   4     3764.01     3454.06    310.87 o 
  11   9   4     5426.68     5448.12    286.14 o 
  12   9   4      360.04      248.41    159.04 o 
  13   9   4     6970.47     6992.31    374.54 o 
 -13  10   4     1535.77     1544.40    447.56 o 
 -12  10   4     6905.51     6931.23    570.55 o 
 -11  10   4     1607.65     1460.92    125.80 o 
 -10  10   4     3977.66     3846.75    118.35 o 
  -9  10   4     2066.53     2096.10    217.17 o 
  -8  10   4       15.01       20.52    118.35 o 
  -7  10   4      843.27      767.30    112.04 o 
  -6  10   4     8011.48     7935.94    224.82 o 
  -5  10   4      955.63      871.88     64.90 o 
  -4  10   4    44488.36    44310.12    647.05 o 
  -3  10   4     2236.55     2337.49     79.90 o 
  -2  10   4     5895.56     6454.07    119.44 o 
  -1  10   4      333.89      328.07     35.32 o 
   0  10   4    21140.80    20041.21    351.77 o 
   1  10   4      775.55      960.98    174.65 o 
   2  10   4    27024.35    26197.09    491.44 o 
   3  10   4     8550.41     7903.49    226.00 o 
   4  10   4     1676.72     1527.08    113.30 o 
   5  10   4    10888.59    10832.11    265.47 o 
   6  10   4    22539.29    22663.62    470.94 o 
   7  10   4     3131.03     3497.19    109.62 o 
   8  10   4      338.85      277.70     80.92 o 
   9  10   4      635.02      636.42     60.14 o 
  10  10   4      513.15      489.33     54.15 o 
  11  10   4      764.67      847.13    164.88 o 
  12  10   4     4557.32     3935.27    319.73 o 
  13  10   4      356.73      503.94    424.33 o 
 -13  11   4      163.14      333.50    423.64 o 
 -12  11   4     5660.31     5419.10    371.18 o 
 -11  11   4      795.22      661.49    131.44 o 
 -10  11   4     4261.74     3989.70    372.82 o 
  -9  11   4     3678.64     3910.24    241.76 o 
  -8  11   4     8184.15     8499.11    189.36 o 
  -7  11   4     3283.50     3326.08     94.97 o 
  -6  11   4    16192.39    16249.43    312.64 o 
  -5  11   4     2013.18     2108.13     88.57 o 
  -4  11   4    16810.05    16330.10    351.70 o 
  -3  11   4     7174.51     6598.97    146.24 o 
  -2  11   4    61514.43    56032.92   1033.59 o 
  -1  11   4     6371.62     6394.18    118.37 o 
   0  11   4     1214.71     1284.23    115.72 o 
   1  11   4       10.78      179.22     96.85 o 
   2  11   4    23352.56    21372.94    477.20 o 
   3  11   4     3864.43     4104.52    263.33 o 
   4  11   4    38835.09    36607.26    758.63 o 
   5  11   4     2111.72     2383.76    151.81 o 
   6  11   4     1761.03     2082.43    145.54 o 
   7  11   4     4119.95     3937.49    208.81 o 
   8  11   4     6636.50     5961.61    280.15 o 
   9  11   4       18.95      120.14    101.95 o 
  10  11   4    11904.39    11908.18    392.54 o 
  11  11   4        6.34        0.00    127.31 o 
  12  11   4      830.17      853.29    182.42 o 
  13  11   4       40.12      211.20    246.67 o 
 -13  12   4     1898.63     1749.46    332.17 o 
 -12  12   4     2782.55     2020.50    375.13 o 
 -11  12   4      379.93      404.16    185.45 o 
 -10  12   4     4927.50     4567.91    212.61 o 
  -9  12   4     2174.72     2037.24    163.52 o 
  -8  12   4     1131.34     1003.47    144.98 o 
  -7  12   4     1519.52     1891.07    170.73 o 
  -6  12   4     5837.58     5466.33    110.97 o 
  -5  12   4    10577.74    11167.12    252.47 o 
  -4  12   4    18193.79    16556.74    334.14 o 
  -3  12   4     7407.47     6919.16    179.50 o 
  -2  12   4      765.51      616.64     63.60 o 
  -1  12   4    10905.54     9838.25    205.59 o 
   0  12   4    14772.64    13515.51    235.37 o 
   1  12   4     3553.84     3010.23     82.22 o 
   2  12   4     4382.61     4138.36    152.44 o 
   3  12   4     9420.32     9048.01    171.14 o 
   4  12   4      135.59      111.73     66.60 o 
   5  12   4     5257.83     4893.20    223.03 o 
   6  12   4    10119.21     9597.73    237.99 o 
   7  12   4     3179.05     3118.00    115.96 o 
   8  12   4      223.99      323.74     91.42 o 
   9  12   4     6134.30     5835.04    483.87 o 
  10  12   4      209.67        0.00    131.37 o 
  11  12   4      957.05      970.52    193.21 o 
  12  12   4     6179.91     6291.90   1018.79 o 
  13  12   4       29.95        0.00    340.96 o 
 -12  13   4     3392.58     2986.49    293.64 o 
 -11  13   4    14666.71    14965.84   1527.52 o 
 -10  13   4     1702.39     1328.53    160.23 o 
  -9  13   4     2362.33     2124.68    222.00 o 
  -8  13   4     1322.14     1128.88     73.33 o 
  -7  13   4     7192.59     7149.46    140.73 o 
  -6  13   4     2271.72     2228.22    116.77 o 
  -5  13   4    29744.76    28405.97    456.68 o 
  -4  13   4     5155.23     4983.60    170.52 o 
  -3  13   4     1936.18     1606.19     68.45 o 
  -2  13   4       44.24       47.25     56.81 o 
  -1  13   4    23994.48    24412.42    489.49 o 
   0  13   4      937.61      781.50     93.13 o 
   1  13   4    35257.68    34846.77    600.49 o 
   2  13   4     8772.54     8794.24    166.47 o 
   3  13   4     7289.06     6692.69    216.98 o 
   4  13   4     1602.06     1726.06    142.39 o 
   5  13   4    18482.87    17864.68    451.09 o 
   6  13   4     1141.89     1133.51    312.91 o 
   7  13   4    22387.00    22634.03    431.83 o 
   8  13   4     1111.12     1097.52    110.83 o 
   9  13   4      340.27      301.12     92.13 o 
  10  13   4     2765.19     2459.02    273.27 o 
  11  13   4     2824.23     2606.00    341.13 o 
  12  13   4       91.62       97.90    176.97 o 
 -12  14   4      794.40      144.24    342.13 o 
 -11  14   4       18.40        0.00    141.57 o 
 -10  14   4       36.32      141.01     97.09 o 
  -9  14   4     7017.24     7225.09    177.85 o 
  -8  14   4      204.23       76.64    133.70 o 
  -7  14   4     4833.36     5010.00    111.47 o 
  -6  14   4      915.16      947.59    168.81 o 
  -5  14   4     1734.44     1766.39    116.55 o 
  -4  14   4     1226.84     1162.61     60.86 o 
  -3  14   4    13474.15    12440.54    210.53 o 
  -2  14   4     3270.51     3286.09     84.42 o 
  -1  14   4     5699.14     6005.68    126.86 o 
   0  14   4     2663.24     2838.37     95.76 o 
   1  14   4     2704.09     2359.74     90.60 o 
   2  14   4     3531.84     3557.76    103.72 o 
   3  14   4    11626.99    11164.32    390.88 o 
   4  14   4     5603.07     5862.51    364.66 o 
   5  14   4    18498.84    18077.33    363.84 o 
   6  14   4     2460.90     2521.88    402.76 o 
   7  14   4     1835.24     1997.25    209.53 o 
   8  14   4      126.36      117.88    236.67 o 
   9  14   4    10795.09    11533.33    634.71 o 
  10  14   4      379.43      100.93    303.70 o 
  11  14   4     3707.61     3270.08    263.84 o 
  12  14   4       23.86       95.89    205.02 o 
 -12  15   4      456.84      375.02    465.32 o 
 -11  15   4     2843.65     2817.86    292.13 o 
 -10  15   4     1590.62     1415.51    187.31 o 
  -9  15   4       51.49        0.00     98.23 o 
  -8  15   4     5730.15     5106.87    144.10 o 
  -7  15   4      759.70      741.91    154.25 o 
  -6  15   4     1090.71     1053.19     73.28 o 
  -5  15   4     6172.32     6231.66    135.62 o 
  -4  15   4      257.90      177.46     54.89 o 
  -3  15   4      249.89      254.43     47.41 o 
  -2  15   4     4224.01     3967.99    102.23 o 
  -1  15   4      141.24        5.16     46.45 o 
   0  15   4       35.98       53.57     65.34 o 
   1  15   4     2998.52     3237.44    107.90 o 
   2  15   4      116.41      131.47     98.62 o 
   3  15   4     5650.04     5431.95    135.66 o 
   4  15   4     7812.74     7756.91    219.46 o 
   5  15   4      120.38      278.81    112.43 o 
   6  15   4     2083.89     1783.51    140.99 o 
   7  15   4     3236.02     3615.36    352.21 o 
   8  15   4     3576.77     4048.18    189.80 o 
   9  15   4       73.51        8.60    155.16 o 
  10  15   4     2934.94     3132.03    385.52 o 
  11  15   4      773.75      784.25    233.09 o 
  12  15   4      112.60       94.56    211.82 o 
 -12  16   4     6040.35     5970.62    740.69 o 
 -11  16   4      409.74      336.30    265.07 o 
 -10  16   4     5737.03     5523.75    217.83 o 
  -9  16   4      150.04      135.97     69.31 o 
  -8  16   4       38.24        0.00    142.41 o 
  -7  16   4      277.23      232.50     72.30 o 
  -6  16   4    14761.17    14907.24    494.06 o 
  -5  16   4      143.87      135.76     43.20 o 
  -4  16   4    13031.92    12768.92    240.11 o 
  -3  16   4     1777.70     1677.13     70.62 o 
  -2  16   4     4319.21     4262.50    124.65 o 
  -1  16   4       72.42       98.64     48.69 o 
   0  16   4     8168.18     8520.48    164.48 o 
   1  16   4     3525.02     3640.61    134.52 o 
   2  16   4     9300.63     9201.74    186.55 o 
   3  16   4        7.04        0.00     56.40 o 
   4  16   4      165.10       57.63    123.87 o 
   5  16   4     3197.74     3905.54    216.53 o 
   6  16   4    15961.54    15603.24    375.45 o 
   7  16   4      722.07      675.01    169.13 o 
   8  16   4     1853.48     1788.42    153.31 o 
   9  16   4       23.09        0.00    115.66 o 
  10  16   4       37.75        0.00    165.70 o 
  11  16   4        5.48      212.02    218.74 o 
 -11  17   4     3684.49     3377.16    291.31 o 
 -10  17   4     2655.29     2389.69    183.05 o 
  -9  17   4     2153.79     1969.61    215.40 o 
  -8  17   4     4074.99     4698.45    148.57 o 
  -7  17   4     3519.06     3940.12    182.06 o 
  -6  17   4     2904.70     2738.33     98.48 o 
  -5  17   4     1500.97     1577.76     68.16 o 
  -4  17   4     7419.12     7688.49    166.92 o 
  -3  17   4      127.45       77.33     70.82 o 
  -2  17   4    20527.44    20556.81    364.24 o 
  -1  17   4    26673.87    26334.52    481.66 o 
   0  17   4      186.71      146.34     56.75 o 
   1  17   4     1117.47     1328.54     71.21 o 
   2  17   4     6054.86     5788.10    214.59 o 
   3  17   4     1522.76     1507.26    118.74 o 
   4  17   4    19067.99    19677.09    455.04 o 
   5  17   4     4125.45     4386.83    169.19 o 
   6  17   4     1091.67     1655.72    187.33 o 
   7  17   4     5737.13     5942.17    371.13 o 
   8  17   4     6774.53     6927.24    335.96 o 
   9  17   4     1731.46     1640.89    203.34 o 
  10  17   4     5567.79     6084.30   1050.91 o 
  11  17   4      324.72      644.62    260.80 o 
 -11  18   4      126.51      561.00    271.04 o 
 -10  18   4      945.43      885.12    208.19 o 
  -9  18   4     5706.61     5891.79    462.75 o 
  -8  18   4      377.77      300.74    175.36 o 
  -7  18   4     3511.34     3763.78    271.87 o 
  -6  18   4     3043.84     3101.14    302.48 o 
  -5  18   4     1124.80     1139.68     71.60 o 
  -4  18   4     9046.09     9066.53    230.19 o 
  -3  18   4     8068.84     8437.79    277.53 o 
  -2  18   4     3907.85     4158.19    124.26 o 
  -1  18   4     3598.89     3813.08    137.29 o 
   0  18   4     4456.13     4605.40    120.24 o 
   1  18   4      121.28        0.00     53.86 o 
   2  18   4     3075.59     2842.62    100.37 o 
   3  18   4     5416.31     5992.20    204.55 o 
   4  18   4     1478.53     1382.72    130.47 o 
   5  18   4     4860.03     5289.08    284.15 o 
   6  18   4     5629.55     6169.10    471.64 o 
   7  18   4     1424.84     1458.03    276.73 o 
   8  18   4       30.89       59.32    124.94 o 
   9  18   4     5210.87     5489.58    875.98 o 
  10  18   4       19.22       36.61    211.92 o 
  11  18   4     1252.30     1389.39    519.99 o 
 -10  19   4        6.34      107.67    188.42 o 
  -9  19   4     1255.94      954.55    151.94 o 
  -8  19   4     1163.89      932.28    152.16 o 
  -7  19   4     1121.39     1075.78     99.22 o 
  -6  19   4      318.34      213.90     72.79 o 
  -5  19   4     8269.91     8783.87    306.10 o 
  -4  19   4     2627.38     2541.85     94.47 o 
  -3  19   4     9823.38     9524.52    327.61 o 
  -2  19   4      121.87      217.98     79.10 o 
  -1  19   4    16347.20    17236.58    347.24 o 
   0  19   4       46.21       85.36     88.97 o 
   1  19   4     7367.56     7682.19    163.28 o 
   2  19   4     7272.98     8030.56    197.25 o 
   3  19   4     5663.51     5379.36    236.11 o 
   4  19   4      103.60       60.42    141.51 o 
   5  19   4     4429.37     4694.39    207.75 o 
   6  19   4       59.44        0.00    143.77 o 
   7  19   4     8762.63     9051.04    374.45 o 
   8  19   4       58.35       17.07    132.22 o 
   9  19   4       15.11      221.99    426.94 o 
  10  19   4        7.70        0.00    333.45 o 
 -10  20   4      883.46     1129.92    272.02 o 
  -9  20   4     1979.46     2299.28    339.02 o 
  -8  20   4       44.70        0.00    147.00 o 
  -7  20   4     2025.08     2022.82    407.20 o 
  -6  20   4      461.28      143.67    104.10 o 
  -5  20   4       61.83       80.77     80.28 o 
  -4  20   4     2208.81     2373.43     99.71 o 
  -3  20   4     9889.99    10390.88    285.23 o 
  -2  20   4     1285.11     1186.76    110.69 o 
  -1  20   4     5055.92     4854.90    149.03 o 
   0  20   4    10225.52    10791.90    393.92 o 
   1  20   4     2581.83     2616.82    142.02 o 
   2  20   4     3502.69     3708.48    107.67 o 
   3  20   4    10033.27     9642.06    225.45 o 
   4  20   4      568.37      532.22    195.26 o 
   5  20   4      862.75      927.36    144.63 o 
   6  20   4     5304.04     5665.75    242.63 o 
   7  20   4     1250.08      921.95    349.16 o 
   8  20   4     2922.48     3144.27    509.96 o 
   9  20   4     3116.81     2918.32    254.86 o 
  10  20   4      179.11        0.00    207.20 o 
 -10  21   4     1715.50     2290.18    507.69 o 
  -9  21   4      106.63      262.84    241.04 o 
  -8  21   4     5657.20     5842.68    468.54 o 
  -7  21   4       51.91      147.13    118.43 o 
  -6  21   4     1725.48     1293.15    157.30 o 
  -5  21   4     1039.00     1131.85    127.03 o 
  -4  21   4      948.33      906.21    158.59 o 
  -3  21   4      986.08     1043.10     98.23 o 
  -2  21   4    15800.24    16469.60    357.09 o 
  -1  21   4      164.35      154.21     88.96 o 
   0  21   4     1495.44     1385.18    125.30 o 
   1  21   4       50.21        0.00     66.15 o 
   2  21   4     2804.91     3193.00    143.41 o 
   3  21   4     1070.96      959.30    154.63 o 
   4  21   4     6598.47     7076.12    224.28 o 
   5  21   4       27.38      152.98    124.15 o 
   6  21   4       73.76      303.20    144.84 o 
   7  21   4       24.14       42.77    180.26 o 
   8  21   4     7238.37     7489.66    403.92 o 
   9  21   4        0.85        0.00    246.78 o 
  -9  22   4      258.49        0.00    344.20 o 
  -8  22   4       18.28      132.92    164.40 o 
  -7  22   4      493.87      264.08    120.24 o 
  -6  22   4     2585.69     2311.58    276.21 o 
  -5  22   4      960.61      871.80     94.26 o 
  -4  22   4     6953.36     6952.79    349.65 o 
  -3  22   4     1695.04     1448.40    134.13 o 
  -2  22   4       12.12        0.00     81.10 o 
  -1  22   4     1746.42     1946.28    104.35 o 
   0  22   4     4215.59     4433.89    318.76 o 
   1  22   4     1308.29     1598.40    102.09 o 
   2  22   4     7403.27     7627.49    284.04 o 
   3  22   4     1470.95     1760.80    116.06 o 
   4  22   4      480.13      429.97    120.03 o 
   5  22   4       39.70       71.00    201.33 o 
   6  22   4     4278.00     4450.41    277.15 o 
   7  22   4       19.48        0.00    172.15 o 
   8  22   4     3243.19     3090.01    371.03 o 
   9  22   4      210.83      165.00    245.35 o 
  -8  23   4     2797.46     2517.23    356.08 o 
  -7  23   4      267.63      112.66    158.85 o 
  -6  23   4      303.04      223.10    115.17 o 
  -5  23   4     2546.76     2022.65    312.27 o 
  -4  23   4     4831.43     5444.08    181.32 o 
  -3  23   4      965.22      980.65    114.01 o 
  -2  23   4     4908.09     5569.24    174.30 o 
  -1  23   4     3358.76     3769.89    152.12 o 
   0  23   4       13.84       62.24     90.54 o 
   1  23   4     4078.49     4716.01    246.96 o 
   2  23   4     1167.20      917.24    382.86 o 
   3  23   4      352.17      263.13    116.78 o 
   4  23   4     7226.31     8846.34    338.00 o 
   5  23   4     3611.33     3972.94    251.92 o 
   6  23   4      103.64      277.38    185.20 o 
   7  23   4     3718.05     4392.00    450.29 o 
   8  23   4     1806.55     2489.44    279.57 o 
  -8  24   4       61.66        0.00    322.75 o 
  -7  24   4     3016.49     2893.48    427.66 o 
  -6  24   4      233.92      243.49    141.10 o 
  -5  24   4       37.06       91.35    120.78 o 
  -4  24   4       10.51       49.43     99.73 o 
  -3  24   4     8439.33     9553.39    253.47 o 
  -2  24   4      691.57      526.33     98.27 o 
  -1  24   4      853.70      940.90    101.51 o 
   0  24   4       94.09        0.00     87.64 o 
   1  24   4      165.99      151.47     96.46 o 
   2  24   4       31.89      325.54    170.46 o 
   3  24   4     5281.33     5403.38    213.82 o 
   4  24   4      514.83      801.68    251.77 o 
   5  24   4     1686.76     1666.67    274.30 o 
   6  24   4       58.43        0.00    150.50 o 
   7  24   4      695.90      726.60    274.00 o 
   8  24   4       97.99      318.73    228.05 o 
  -7  25   4      401.61      579.28    337.80 o 
  -6  25   4      170.26      388.19    208.10 o 
  -5  25   4     1617.84     1763.94    293.82 o 
  -4  25   4      212.65      288.53    119.82 o 
  -3  25   4     1158.30     1116.49    306.00 o 
  -2  25   4     1249.81     1553.61    142.36 o 
  -1  25   4     1636.93     1561.55    116.90 o 
   0  25   4      404.85      420.88    153.45 o 
   1  25   4      608.52      642.95    109.04 o 
   2  25   4      354.73      289.04    119.48 o 
   3  25   4     1089.03     1082.25    165.11 o 
   4  25   4      175.21      124.61    261.61 o 
   5  25   4     1458.10     1431.89    294.98 o 
   6  25   4        2.49        0.00    117.27 o 
   7  25   4     2072.60     2685.21   2159.21 o 
  -6  26   4      611.53      856.35    182.08 o 
  -5  26   4       90.66        0.00    218.65 o 
  -4  26   4     2341.43     2402.57    290.40 o 
  -3  26   4     2626.43     3093.78    208.36 o 
  -2  26   4     1595.88     1712.77    231.81 o 
  -1  26   4       33.06        0.00    107.51 o 
   0  26   4     1889.82     2084.68    445.00 o 
   1  26   4       91.45       68.93    142.19 o 
   2  26   4     1947.82     2377.67    160.80 o 
   3  26   4     1385.09     1561.47    199.00 o 
   4  26   4      291.45      545.28    258.01 o 
   5  26   4      269.38      214.28    166.22 o 
   6  26   4     2350.97     2446.35    261.51 o 
  -5  27   4        9.10        0.00    234.53 o 
  -4  27   4     1861.65     1860.67    378.54 o 
  -3  27   4      296.67      226.95    135.29 o 
  -2  27   4     5706.34     6978.62    347.10 o 
  -1  27   4      107.32       93.31    105.01 o 
   0  27   4      125.56      169.77    133.07 o 
   1  27   4       36.43      165.98    127.22 o 
   2  27   4      354.93      293.06    294.87 o 
   3  27   4      180.66      255.71    177.32 o 
   4  27   4     3850.48     3925.45    447.23 o 
   5  27   4       18.40        0.00    325.37 o 
  -3  28   4      880.36      746.59    200.80 o 
  -2  28   4      224.28      490.91    147.33 o 
  -1  28   4      536.64      513.45    269.51 o 
   0  28   4     1439.17     1546.87    177.81 o 
   1  28   4      333.08      353.99    185.74 o 
   2  28   4     2328.97     2660.40    230.78 o 
   3  28   4      297.65       34.86    197.93 o 
 -13   0   5     3213.42     3055.39    462.59 o 
 -11   0   5     7667.15     8044.57    226.54 o 
  -9   0   5    14017.61    14772.41    670.99 o 
  -7   0   5     3463.26     4991.00    855.48 o 
  -3   0   5    66905.19    67215.13   1700.72 o 
  -1   0   5    51012.70    47370.32    904.25 o 
   1   0   5   173697.75   217123.03   4234.92 o 
   3   0   5    33423.99    33563.39    943.63 o 
   5   0   5     4301.03     5395.11    127.16 o 
   7   0   5    37856.90    39222.06    698.72 o 
   9   0   5    12836.68    13231.01    563.03 o 
  11   0   5        3.77      739.75    176.04 o 
  13   0   5     1830.41     2444.82    358.05 o 
 -14   1   5       68.92       28.66    147.06 o 
 -13   1   5     2713.15     3254.00    395.53 o 
 -12   1   5       48.27       43.46     71.02 o 
 -11   1   5    15066.68    16647.64    949.60 o 
 -10   1   5     2958.78     3327.49    139.81 o 
  -9   1   5     1005.92     1174.50     94.09 o 
  -8   1   5      249.05      533.08    122.10 o 
  -7   1   5    14698.65    14760.52    338.48 o 
  -6   1   5      969.90     2102.57   1594.77 o 
  -5   1   5    43607.93    41637.02    547.96 o 
  -4   1   5    13810.46    12781.43    201.53 o 
  -3   1   5    18912.82    18771.13    290.13 o 
  -2   1   5    22169.94    22734.31    340.80 o 
  -1   1   5     5559.96     5546.84    108.05 o 
   0   1   5    46995.60    45820.24    926.09 o 
   1   1   5   152117.48   183876.28   4170.68 o 
   2   1   5    43884.20    52740.70    681.66 o 
   3   1   5     4663.39     4395.12    119.98 o 
   4   1   5      414.82      503.30     37.05 o 
   5   1   5    40714.49    37863.38    903.40 o 
   6   1   5     9543.97    10313.81    929.64 o 
   7   1   5     1814.85     3817.91   1387.46 o 
   8   1   5     6428.86     6462.64    160.77 o 
   9   1   5     3649.44     5153.37    714.24 o 
  10   1   5      301.93     1277.47    495.10 o 
  11   1   5    19447.69    18428.85    422.51 o 
  12   1   5      558.36      283.14    139.09 o 
  13   1   5     2002.13     1850.69    244.55 o 
  14   1   5      569.41      633.77    273.99 o 
 -14   2   5      566.24      422.11    545.27 o 
 -13   2   5     1962.20     1958.88    125.93 o 
 -12   2   5    11421.11    11985.84    571.29 o 
 -11   2   5     2256.96     2739.48    155.04 o 
 -10   2   5     3559.10     4554.88    159.18 o 
  -9   2   5     2151.60     2215.06     76.51 o 
  -8   2   5    16048.45    15826.64    258.40 o 
  -7   2   5       23.35      430.35    167.90 o 
  -6   2   5    27381.27    25567.65    319.65 o 
  -5   2   5     6717.11    10005.78   2309.01 o 
  -4   2   5     9139.69     9954.60    894.81 o 
  -3   2   5    12476.41    10886.77    152.92 o 
  -2   2   5    21007.07    20957.01    308.44 o 
  -1   2   5     3331.84     2926.16     77.91 o 
   0   2   5    58903.30    60369.21   1424.93 o 
   1   2   5   111021.84   114883.20   3141.01 o 
   2   2   5     1857.56     2190.89     93.89 o 
   3   2   5     5755.60     4476.72     83.24 o 
   4   2   5    13863.98    13547.62    203.74 o 
   5   2   5    16020.78    15643.95    246.18 o 
   6   2   5    48125.00    47996.63    904.39 o 
   7   2   5     8093.43     8364.36    150.77 o 
   8   2   5     1592.91     4488.32    945.62 o 
   9   2   5     1211.10     1812.98    124.27 o 
  10   2   5    15571.49    16109.44    236.77 o 
  11   2   5      628.58      894.24    130.34 o 
  12   2   5     5530.19     5462.57    236.50 o 
  13   2   5      918.33      838.81    223.44 o 
  14   2   5      195.69      423.64    239.03 o 
 -14   3   5     1772.95     1441.49    209.97 o 
 -13   3   5       70.37      212.14    115.47 o 
 -12   3   5      118.13      427.29    111.91 o 
 -11   3   5      963.79     1805.61    415.01 o 
 -10   3   5    19917.26    19789.92    533.17 o 
  -9   3   5      278.68      448.82     47.50 o 
  -8   3   5      579.99      935.79     76.63 o 
  -7   3   5     3626.56     3383.68     80.66 o 
  -6   3   5     2690.11     6012.31    940.49 o 
  -5   3   5     9282.40     8963.13    464.92 o 
  -4   3   5    30264.77    28803.64    416.42 o 
  -3   3   5      624.70      621.23    181.24 o 
  -2   3   5     4709.22     4461.79    105.80 o 
  -1   3   5    43670.44    46526.71    745.80 o 
   0   3   5    53577.02    56619.04   1041.87 o 
   1   3   5     8663.96     7865.90    179.05 o 
   2   3   5     1393.10     1545.88     64.30 o 
   3   3   5     7511.28     7703.99    233.35 o 
   4   3   5     3868.90     3844.18     83.17 o 
   5   3   5     1269.24     1056.35     74.36 o 
   6   3   5     7566.10     8199.05    197.68 o 
   7   3   5      594.35      632.86    152.71 o 
   8   3   5    17828.99    20582.33    306.96 o 
   9   3   5     2648.77     3523.45    198.91 o 
  10   3   5     4140.79     5657.26    263.45 o 
  11   3   5       99.56       93.49     98.13 o 
  12   3   5     1223.56     1175.18    133.38 o 
  13   3   5      248.63      261.28    258.29 o 
  14   3   5     3301.85     2876.50    357.52 o 
 -14   4   5      471.25      292.83    197.74 o 
 -13   4   5      887.87     1356.16    371.03 o 
 -12   4   5     7718.69     7471.49    510.98 o 
 -11   4   5     2805.86     2934.46    135.20 o 
 -10   4   5     2620.14     2903.06    120.20 o 
  -9   4   5    10591.55    11276.46    171.74 o 
  -8   4   5    13837.71    13447.30    202.36 o 
  -7   4   5     4649.13     5035.99     97.63 o 
  -6   4   5    26473.19    24564.99    309.09 o 
  -5   4   5      773.71     1111.82    610.66 o 
  -4   4   5     3697.74     4074.19    213.23 o 
  -3   4   5    46009.38    43120.09    868.49 o 
  -2   4   5    15404.48    14583.04    232.75 o 
  -1   4   5      540.70      736.09     55.37 o 
   0   4   5    40116.09    42877.97    714.86 o 
   1   4   5     1060.22      737.29     33.87 o 
   2   4   5      943.99     1050.41     41.16 o 
   3   4   5     8892.47     8630.44    157.41 o 
   4   4   5     1527.06     1852.67     58.20 o 
   5   4   5    14427.55    14372.65    243.35 o 
   6   4   5    18614.30    19918.91    312.11 o 
   7   4   5     5124.88     5516.92    318.95 o 
   8   4   5     1133.96     1141.09    603.19 o 
   9   4   5     5598.03     6112.36    344.40 o 
  10   4   5     8291.42     7998.03    198.83 o 
  11   4   5      688.59      671.87    133.00 o 
  12   4   5     8433.67     7978.83   1552.44 o 
  13   4   5     1116.88     1157.27    304.07 o 
  14   4   5      282.05      614.10    333.99 o 
 -14   5   5      543.08      717.51    201.52 o 
 -13   5   5     3759.40     3926.21    204.17 o 
 -12   5   5     1619.08     1561.15    100.97 o 
 -11   5   5    25930.37    27029.52    387.75 o 
 -10   5   5     5087.24     5165.06    155.43 o 
  -9   5   5     1409.02     1499.61    116.38 o 
  -8   5   5      355.63      315.95    122.10 o 
  -7   5   5    26932.38    27455.23    391.00 o 
  -6   5   5        3.32      380.41    774.01 o 
  -5   5   5    58681.71    55914.99    813.12 o 
  -4   5   5    11704.94    10058.68    409.29 o 
  -3   5   5     1791.97     1685.70     75.20 o 
  -2   5   5     1314.52     1024.03     38.70 o 
  -1   5   5    67638.13    63759.45    971.68 o 
   0   5   5    10578.42    10281.16    169.09 o 
   1   5   5    29079.96    28856.07    447.43 o 
   2   5   5     2604.99     2326.72     66.08 o 
   3   5   5      837.75      655.65     52.75 o 
   4   5   5    14832.72    14589.50    232.19 o 
   5   5   5    45297.91    46445.21    918.56 o 
   6   5   5      118.28       85.26     89.42 o 
   7   5   5    17459.68    19874.51    664.78 o 
   8   5   5      501.69      532.19    115.96 o 
   9   5   5     5033.82     5021.84    260.07 o 
  10   5   5      950.96     1046.86    119.53 o 
  11   5   5    18070.06    18947.54    565.90 o 
  12   5   5       17.60        0.00    260.07 o 
  13   5   5     2552.22     3233.44    324.53 o 
 -14   6   5       12.25        0.00    307.48 o 
 -13   6   5     4990.51     4653.47    565.77 o 
 -12   6   5     2989.87     2731.39    131.57 o 
 -11   6   5     6830.92     6886.68    143.50 o 
 -10   6   5      107.34       28.78     53.26 o 
  -9   6   5     7737.23     7562.14    191.33 o 
  -8   6   5     1070.80     1179.90     81.86 o 
  -7   6   5      888.18      945.62    135.30 o 
  -6   6   5     1689.24     1929.90    257.33 o 
  -5   6   5    30248.82    28781.17   1832.21 o 
  -4   6   5      771.32      748.19     57.40 o 
  -3   6   5     7108.85     6579.01    105.06 o 
  -2   6   5    11075.04    12234.46    194.21 o 
  -1   6   5      208.12      411.60     34.82 o 
   0   6   5      776.97      624.36    110.46 o 
   1   6   5    19775.79    18704.30    342.75 o 
   2   6   5     8513.55     8940.95    155.15 o 
   3   6   5    31780.86    29971.29    568.86 o 
   4   6   5    10071.29     9865.72    156.25 o 
   5   6   5    25018.42    25145.74    341.58 o 
   6   6   5     8999.03     8683.21    163.01 o 
   7   6   5    28701.42    28833.86    426.26 o 
   8   6   5      107.22      160.76     54.16 o 
   9   6   5    18238.64    18717.66    283.72 o 
  10   6   5     4841.98     4605.55    297.02 o 
  11   6   5     2292.09     2344.25    119.75 o 
  12   6   5      222.85       37.37    144.96 o 
  13   6   5     2847.47     2937.05    383.33 o 
 -13   7   5     1158.46      876.14    226.85 o 
 -12   7   5      518.07      344.60     96.98 o 
 -11   7   5     5207.48     4875.05    165.30 o 
 -10   7   5     9589.41     9643.60    176.26 o 
  -9   7   5     1841.68     1947.71     74.10 o 
  -8   7   5      487.77      664.99    119.14 o 
  -7   7   5     2581.79     2539.67     97.84 o 
  -6   7   5     3681.60     3484.65     72.70 o 
  -5   7   5    20033.06    19635.59    366.10 o 
  -4   7   5     3018.77     2373.98     65.64 o 
  -3   7   5     1849.67     1846.59    105.53 o 
  -2   7   5     4095.59     3847.08    123.28 o 
  -1   7   5    31779.75    30671.85    476.84 o 
   0   7   5     1407.80     1248.60     78.11 o 
   1   7   5     5703.83     5458.54    114.49 o 
   2   7   5    21119.88    19550.81    324.59 o 
   3   7   5     5803.31     5027.76    155.60 o 
   4   7   5     4689.46     4063.11     96.42 o 
   5   7   5    12280.31    10156.79    161.31 o 
   6   7   5      918.61     1054.06     51.74 o 
   7   7   5      397.83      487.86     60.23 o 
   8   7   5     6309.25     6491.78    158.00 o 
   9   7   5     4226.72     3613.18    201.79 o 
  10   7   5      318.71      343.06    172.21 o 
  11   7   5     4775.97     4286.77    309.17 o 
  12   7   5      232.74        0.00    162.61 o 
  13   7   5       59.24      256.15    172.73 o 
 -13   8   5      133.75        0.00    157.84 o 
 -12   8   5    14196.42    14468.89    464.64 o 
 -11   8   5      617.23      527.80    299.31 o 
 -10   8   5      412.29      208.10     98.03 o 
  -9   8   5     2338.34     2089.24    121.11 o 
  -8   8   5    14860.62    15404.22    250.38 o 
  -7   8   5     1166.83     1186.68     51.19 o 
  -6   8   5    33800.14    32618.70    441.18 o 
  -5   8   5       28.01       11.80     39.06 o 
  -4   8   5    11933.28    11865.38    164.85 o 
  -3   8   5     3564.16     3840.94     89.66 o 
  -2   8   5    44957.71    44787.78    609.20 o 
  -1   8   5      145.99       64.02     31.36 o 
   0   8   5    64054.84    58537.26   1140.45 o 
   1   8   5    11544.21    11289.54    202.91 o 
   2   8   5     3845.30     3283.56    120.06 o 
   3   8   5     3072.68     2988.50     74.02 o 
   4   8   5    10119.08     9752.30    173.40 o 
   5   8   5     2310.79     2319.42    120.22 o 
   6   8   5    41765.32    42452.38    550.52 o 
   7   8   5     2128.37     2267.74    133.34 o 
   8   8   5     2851.36     2862.34     83.95 o 
   9   8   5      148.83       78.21     53.96 o 
  10   8   5    22546.48    23178.76    639.37 o 
  11   8   5       13.47       60.66    104.06 o 
  12   8   5     7102.42     7274.30    952.16 o 
  13   8   5        1.34        4.94    203.62 o 
 -13   9   5      913.48      838.04    316.36 o 
 -12   9   5      420.46      904.38    157.05 o 
 -11   9   5     3618.05     2921.97    226.39 o 
 -10   9   5     6187.30     5910.76    161.11 o 
  -9   9   5     1023.98     1034.40     81.07 o 
  -8   9   5      654.10      601.20    104.37 o 
  -7   9   5     5879.43     5836.03    141.43 o 
  -6   9   5      222.02      213.21     80.28 o 
  -5   9   5    11477.86    10913.41    327.63 o 
  -4   9   5     9471.18     8538.31    173.19 o 
  -3   9   5      213.00      186.11     44.55 o 
  -2   9   5    30398.52    28609.16    466.69 o 
  -1   9   5    40982.36    40814.42    686.63 o 
   0   9   5    17549.12    17499.77    295.99 o 
   1   9   5     7637.70     7935.50    231.57 o 
   2   9   5    30185.11    27808.57    473.45 o 
   3   9   5      123.59        0.00     46.03 o 
   4   9   5    20564.22    20743.87    371.25 o 
   5   9   5    15336.42    15050.26    328.88 o 
   6   9   5     7986.50     7957.78    277.62 o 
   7   9   5    15258.78    14832.22    285.62 o 
   8   9   5     9693.45    10313.69    169.31 o 
   9   9   5      414.13      365.92    136.98 o 
  10   9   5      896.40      836.05    127.63 o 
  11   9   5     3559.58     3419.32    261.75 o 
  12   9   5      660.30      492.60    192.03 o 
  13   9   5     1523.00     1721.56    527.50 o 
 -13  10   5     1588.34     1683.64    278.78 o 
 -12  10   5     3187.92     3051.06    216.59 o 
 -11  10   5     3119.92     2572.62    209.85 o 
 -10  10   5      170.12      110.20     70.06 o 
  -9  10   5    24076.27    24196.63    447.30 o 
  -8  10   5     2024.66     1981.56     66.80 o 
  -7  10   5      680.31      767.82    100.60 o 
  -6  10   5     9995.22     9713.12    388.78 o 
  -5  10   5     3420.75     3590.34     82.88 o 
  -4  10   5     6349.44     5994.83    194.49 o 
  -3  10   5    77889.95    76835.30   1342.49 o 
  -2  10   5     1817.27     1422.87     53.02 o 
  -1  10   5       42.93      149.32     39.25 o 
   0  10   5     6006.86     5526.20    114.60 o 
   1  10   5    53674.72    49905.68   1146.21 o 
   2  10   5     4954.80     4675.84    111.79 o 
   3  10   5    24610.79    23869.42    402.81 o 
   4  10   5     4488.57     4355.76    143.71 o 
   5  10   5     1145.49     1085.48    102.85 o 
   6  10   5     2871.52     2652.27    138.86 o 
   7  10   5    18644.85    19159.98    484.45 o 
   8  10   5     3201.32     3437.06    106.46 o 
   9  10   5     6910.37     7220.34    254.30 o 
  10  10   5     1527.32     1361.60     86.48 o 
  11  10   5      212.60      297.24    129.22 o 
  12  10   5     1318.19      544.56    267.51 o 
  13  10   5     2145.68     2108.28    799.45 o 
 -13  11   5     3114.59     2100.66    243.57 o 
 -12  11   5     1072.45      786.25    293.42 o 
 -11  11   5     9815.51     9714.38    387.28 o 
 -10  11   5       87.91       48.28     63.05 o 
  -9  11   5      987.73     1150.06    143.40 o 
  -8  11   5     1308.07     1170.81     74.66 o 
  -7  11   5     8972.94     9615.37    315.01 o 
  -6  11   5     1097.84     1254.78    101.26 o 
  -5  11   5    15007.56    13568.82    212.77 o 
  -4  11   5       86.37        4.85     51.28 o 
  -3  11   5      447.22      584.63     61.34 o 
  -2  11   5       25.46       37.50     86.40 o 
  -1  11   5    49818.41    45818.32    797.30 o 
   0  11   5      548.02      458.92     54.31 o 
   1  11   5    12386.45    11977.25    234.92 o 
   2  11   5      131.59      199.18     43.53 o 
   3  11   5     1613.60     1929.17    114.78 o 
   4  11   5     4174.85     4450.23    252.36 o 
   5  11   5    30285.64    29646.58    852.07 o 
   6  11   5     1568.36     1722.38     91.45 o 
   7  11   5     2737.81     2730.08    104.92 o 
   8  11   5       66.78       26.37    128.94 o 
   9  11   5     4299.29     4626.21    222.38 o 
  10  11   5      732.08      726.40    180.53 o 
  11  11   5     5979.44     5991.01    425.48 o 
  12  11   5      122.99       16.14    216.41 o 
  13  11   5     2215.00     1598.17    349.16 o 
 -13  12   5     1508.67     1344.61    261.89 o 
 -12  12   5     2872.70     2887.73    382.07 o 
 -11  12   5     1511.91     1128.34    345.83 o 
 -10  12   5       78.33      170.51    104.54 o 
  -9  12   5    12180.97    12835.37    281.79 o 
  -8  12   5     1101.06     1074.75     77.65 o 
  -7  12   5      655.82      782.54    132.55 o 
  -6  12   5     1703.00     1773.97    126.67 o 
  -5  12   5    13116.41    12523.23    266.09 o 
  -4  12   5     4371.74     3872.23    231.77 o 
  -3  12   5    14033.86    13976.40    250.70 o 
  -2  12   5    14637.78    14910.87    421.13 o 
  -1  12   5       65.08        0.00     90.14 o 
   0  12   5    12915.66    12268.88    223.29 o 
   1  12   5    21229.95    22047.16    472.86 o 
   2  12   5       54.10       89.59     46.88 o 
   3  12   5     4106.41     3618.07    175.95 o 
   4  12   5    17457.96    15963.25    390.33 o 
   5  12   5     2320.86     2277.90    140.94 o 
   6  12   5    11513.78    11513.00    415.40 o 
   7  12   5    10753.23    10682.21    224.75 o 
   8  12   5      750.48      639.35     99.59 o 
   9  12   5     8477.06     9111.12    302.12 o 
  10  12   5     6019.63     5500.53    443.22 o 
  11  12   5      114.51      273.16    234.30 o 
  12  12   5     1458.96     1366.84    342.34 o 
 -12  13   5      157.37        0.00    254.91 o 
 -11  13   5      229.42      341.88    147.35 o 
 -10  13   5     6726.24     7276.84    228.42 o 
  -9  13   5     1974.23     1589.94     77.11 o 
  -8  13   5     8305.33     8914.58    314.02 o 
  -7  13   5      328.23      297.50    130.18 o 
  -6  13   5     1205.72     1265.30     65.55 o 
  -5  13   5     1177.53     1058.86     86.52 o 
  -4  13   5    13139.53    12752.43    350.91 o 
  -3  13   5      102.81       72.78     38.40 o 
  -2  13   5    12881.60    12721.35    211.20 o 
  -1  13   5     4104.10     4096.36    171.61 o 
   0  13   5     5962.89     5457.19    117.91 o 
   1  13   5     1897.98     1993.31     84.62 o 
   2  13   5     9626.21     9301.13    193.27 o 
   3  13   5      856.13      776.45     48.76 o 
   4  13   5     3677.91     3479.35    146.42 o 
   5  13   5       37.05       90.79     91.18 o 
   6  13   5     2773.98     2442.98    135.54 o 
   7  13   5     1356.04     1653.56    343.04 o 
   8  13   5     6255.42     6181.58    235.90 o 
   9  13   5      101.46      203.75    209.98 o 
  10  13   5      619.06      460.20    268.07 o 
  11  13   5     1184.52      987.93    171.06 o 
  12  13   5      913.42      986.35    362.83 o 
 -12  14   5     7480.58     7888.11    506.34 o 
 -11  14   5     1797.22     1923.54    292.15 o 
 -10  14   5      459.08      432.88    152.28 o 
  -9  14   5      479.04      268.79     59.64 o 
  -8  14   5     7288.94     7163.53    184.20 o 
  -7  14   5      533.63      492.38     76.93 o 
  -6  14   5    12401.34    11997.75    226.18 o 
  -5  14   5       85.47       56.32     45.84 o 
  -4  14   5     4952.94     4875.78    132.81 o 
  -3  14   5     5636.84     5641.23    130.38 o 
  -2  14   5     7707.84     7352.22    155.89 o 
  -1  14   5     2903.95     3222.28     89.06 o 
   0  14   5    16237.63    16287.20    413.24 o 
   1  14   5      287.87      194.44     54.37 o 
   2  14   5     2674.69     2744.45     84.22 o 
   3  14   5     3252.12     3527.79    126.04 o 
   4  14   5     5015.79     4995.99    382.72 o 
   5  14   5        0.76        0.00    100.02 o 
   6  14   5    27421.24    26387.54    663.84 o 
   7  14   5      341.34      219.07    111.88 o 
   8  14   5      826.65      809.50    118.65 o 
   9  14   5       59.87       97.91    118.57 o 
  10  14   5     7792.11     7808.80    326.39 o 
  11  14   5       87.80        0.00    156.03 o 
  12  14   5     4082.29     4090.40    417.49 o 
 -12  15   5      708.96      585.22    289.32 o 
 -11  15   5     4523.12     5417.19    368.50 o 
 -10  15   5     5832.89     5796.67    235.07 o 
  -9  15   5       40.96       17.57    149.71 o 
  -8  15   5     2709.10     2753.90    149.78 o 
  -7  15   5     7842.05     7808.65    307.11 o 
  -6  15   5      841.98      825.60     64.61 o 
  -5  15   5     6888.48     7123.61    155.84 o 
  -4  15   5    11968.40    12197.21    337.49 o 
  -3  15   5      131.25      156.72     48.20 o 
  -2  15   5     2549.32     2437.57     86.51 o 
  -1  15   5    21366.17    21009.32    443.81 o 
   0  15   5     2600.03     2570.59     86.37 o 
   1  15   5     2911.21     2693.34    116.38 o 
   2  15   5    11493.28    11361.03    205.69 o 
   3  15   5     1040.94     1240.46     59.64 o 
   4  15   5     8530.49     8157.10    261.36 o 
   5  15   5    13943.49    13887.51    470.86 o 
   6  15   5     2605.56     2539.66    185.41 o 
   7  15   5     8106.85     8071.93    307.52 o 
   8  15   5     8285.15     9463.02    355.42 o 
   9  15   5     2681.55     2753.50    457.11 o 
  10  15   5     2197.61     2276.09    387.00 o 
  11  15   5     3558.43     2930.26    280.84 o 
  12  15   5      635.13      445.04    261.34 o 
 -11  16   5     3702.36     3171.07    264.18 o 
 -10  16   5      172.73      256.09    153.42 o 
  -9  16   5    13967.60    13618.61    738.67 o 
  -8  16   5      307.79      196.40     68.22 o 
  -7  16   5      154.19      147.36    108.75 o 
  -6  16   5     1405.39     1364.10     89.28 o 
  -5  16   5     4706.85     4300.49    273.19 o 
  -4  16   5      942.21      915.02    116.97 o 
  -3  16   5    13080.72    12792.82    263.92 o 
  -2  16   5     2086.86     1907.21     83.23 o 
  -1  16   5     1459.32     1329.18     69.59 o 
   0  16   5     2783.00     2869.47     94.76 o 
   1  16   5     6783.45     6497.16    236.90 o 
   2  16   5       75.97      244.93    143.88 o 
   3  16   5     5274.83     5511.92    281.73 o 
   4  16   5     1798.11     1352.91    103.51 o 
   5  16   5     3560.74     3533.80    276.41 o 
   6  16   5      142.64       87.40    262.21 o 
   7  16   5     9787.47    10327.07    383.33 o 
   8  16   5       13.20        0.00    106.23 o 
   9  16   5     4722.31     4301.99    232.62 o 
  10  16   5       25.14      263.17    232.75 o 
  11  16   5       11.42      119.36    217.94 o 
 -11  17   5     2791.38     3111.69    304.89 o 
 -10  17   5     1743.85     2048.84    254.12 o 
  -9  17   5     3433.08     3432.70    183.44 o 
  -8  17   5     1779.68     1770.19    168.06 o 
  -7  17   5     6529.67     6571.81    296.50 o 
  -6  17   5     1097.79     1070.21    142.07 o 
  -5  17   5     5404.47     5290.27    152.16 o 
  -4  17   5     1613.23     1841.03     76.03 o 
  -3  17   5      357.48      268.89     59.48 o 
  -2  17   5      610.34      687.61     72.39 o 
  -1  17   5    18877.36    18346.38    332.38 o 
   0  17   5       79.89        0.00     64.12 o 
   1  17   5      392.82      546.38     64.11 o 
   2  17   5     1236.82     1343.75     78.42 o 
   3  17   5      833.64      795.18     81.66 o 
   4  17   5      174.14      158.40    169.60 o 
   5  17   5     8845.12     8929.46    266.86 o 
   6  17   5      428.74      274.57    191.32 o 
   7  17   5     3755.75     4082.58    323.20 o 
   8  17   5     1388.46     1062.93    308.51 o 
   9  17   5     4910.24     4874.50    353.38 o 
  10  17   5       16.60      272.16    168.80 o 
  11  17   5     2299.46     2790.74    344.78 o 
 -11  18   5       99.50       92.44    337.72 o 
 -10  18   5      931.57     1010.86    249.73 o 
  -9  18   5      578.98      384.84    144.43 o 
  -8  18   5     6441.97     6442.08    197.37 o 
  -7  18   5      197.30      289.57    156.38 o 
  -6  18   5     3007.55     3236.79    233.16 o 
  -5  18   5     1662.19     1889.10     91.71 o 
  -4  18   5     1204.75      915.63     91.92 o 
  -3  18   5     1794.38     1799.93    105.29 o 
  -2  18   5    13200.12    13896.42    278.51 o 
  -1  18   5      850.84      791.56     87.60 o 
   0  18   5    11164.87    10864.11    208.57 o 
   1  18   5    15790.89    15821.04    558.61 o 
   2  18   5       48.54        0.00     57.16 o 
   3  18   5     6418.44     6003.94    228.02 o 
   4  18   5    12886.41    13091.78    305.39 o 
   5  18   5        7.48        0.00    116.59 o 
   6  18   5    14034.38    14815.45    478.24 o 
   7  18   5     4034.30     4093.20    237.98 o 
   8  18   5       85.88      154.95    339.70 o 
   9  18   5      608.84      328.65    338.05 o 
  10  18   5     4194.61     3827.19    310.19 o 
  11  18   5      170.23        0.00    300.03 o 
 -10  19   5     4494.90     4746.66    368.74 o 
  -9  19   5     1099.59      902.83    620.43 o 
  -8  19   5     5339.75     5201.46    229.81 o 
  -7  19   5      383.89      406.92    163.13 o 
  -6  19   5       47.66       69.05    123.87 o 
  -5  19   5      164.78      230.26     55.03 o 
  -4  19   5     5818.68     5819.24    146.45 o 
  -3  19   5       23.21       18.27     69.36 o 
  -2  19   5     9503.26     9160.13    212.24 o 
  -1  19   5      603.54      627.79     73.90 o 
   0  19   5     1516.23     1679.80    269.84 o 
   1  19   5     4439.25     4803.27    132.17 o 
   2  19   5    10315.82    10402.91    243.41 o 
   3  19   5       85.30      151.03    125.85 o 
   4  19   5     2215.42     2321.95    156.22 o 
   5  19   5     1318.06     1276.91    200.87 o 
   6  19   5     1872.61     2067.29    178.55 o 
   7  19   5     2585.19     2435.74    206.16 o 
   8  19   5    10466.65    11078.34    692.67 o 
   9  19   5        5.20        0.00    143.45 o 
  10  19   5      644.58      459.12    739.32 o 
 -10  20   5      277.03        0.00    238.47 o 
  -9  20   5     5088.68     5071.29    396.60 o 
  -8  20   5     2719.66     2779.05    626.68 o 
  -7  20   5      166.54       36.62     89.16 o 
  -6  20   5     4789.78     5055.25    540.76 o 
  -5  20   5       85.82      131.89     56.23 o 
  -4  20   5     2074.54     2093.82    114.66 o 
  -3  20   5     8290.52     8673.86    216.44 o 
  -2  20   5     7303.06     8060.59    191.16 o 
  -1  20   5      235.58       26.40     75.10 o 
   0  20   5    13868.57    15039.30    322.02 o 
   1  20   5      408.34      336.29     94.48 o 
   2  20   5      590.37      731.57     79.45 o 
   3  20   5      980.29      875.52    135.18 o 
   4  20   5     1917.00     2006.00    259.65 o 
   5  20   5       56.25      118.48    134.59 o 
   6  20   5     2369.01     2651.52    223.23 o 
   7  20   5     1660.23     1471.73    332.76 o 
   8  20   5        1.09        0.00    174.61 o 
   9  20   5     1867.08     1524.40    414.76 o 
  10  20   5     1520.21     1299.41    277.56 o 
  -9  21   5        4.03        0.00    253.32 o 
  -8  21   5      196.24      389.57    219.05 o 
  -7  21   5     2519.20     2320.81    181.14 o 
  -6  21   5       62.39        0.00     81.81 o 
  -5  21   5     3663.02     3509.25    193.70 o 
  -4  21   5      918.07     1077.13     84.04 o 
  -3  21   5      659.40      629.59     84.54 o 
  -2  21   5      697.75      956.13    134.19 o 
  -1  21   5    10489.16    10723.41    360.83 o 
   0  21   5       35.41        0.00     75.42 o 
   1  21   5     6057.79     6005.82    160.89 o 
   2  21   5     2758.48     3074.08    143.60 o 
   3  21   5     4619.11     4853.68    506.46 o 
   4  21   5     5132.53     4512.83    568.44 o 
   5  21   5     7241.59     8135.32    671.27 o 
   6  21   5      459.28      192.17    217.97 o 
   7  21   5     3006.81     2947.88    670.31 o 
   8  21   5      949.40      781.49    205.17 o 
   9  21   5     1141.13     1369.24    324.50 o 
  -9  22   5     5522.48     6116.36    594.47 o 
  -8  22   5        7.14      172.26    401.78 o 
  -7  22   5       21.08        0.00    197.45 o 
  -6  22   5      141.20      139.90    128.08 o 
  -5  22   5     1033.23      799.90     82.13 o 
  -4  22   5      187.74      174.61    179.10 o 
  -3  22   5    12138.39    12290.00    414.14 o 
  -2  22   5      917.43      892.36    145.96 o 
  -1  22   5       10.19        0.00     90.73 o 
   0  22   5     1249.64     1291.01     97.23 o 
   1  22   5     5681.53     6058.38    185.93 o 
   2  22   5      126.58       67.04     66.69 o 
   3  22   5     6479.78     7552.27    645.38 o 
   4  22   5     1464.34     1342.68    476.56 o 
   5  22   5      109.99      229.15    157.28 o 
   6  22   5     1330.78     1908.44    601.30 o 
   7  22   5     6096.09     6989.61    375.07 o 
   8  22   5       85.47      189.26    335.50 o 
   9  22   5     3484.02     3253.22    445.51 o 
  -8  23   5     2493.29     2995.34   1165.02 o 
  -7  23   5     1606.96     1783.41    389.43 o 
  -6  23   5        8.01       47.13     89.03 o 
  -5  23   5      816.89      721.39    295.87 o 
  -4  23   5     5071.88     5212.97    204.98 o 
  -3  23   5      570.96      556.86     95.91 o 
  -2  23   5     5470.68     5513.14    645.80 o 
  -1  23   5     1360.78     1703.00    100.51 o 
   0  23   5     2025.80     1952.20    107.80 o 
   1  23   5      211.85      155.92     86.21 o 
   2  23   5     2410.71     2437.85    219.07 o 
   3  23   5       71.20      145.76    161.81 o 
   4  23   5      632.89      590.62    144.42 o 
   5  23   5     1553.84     1825.80    363.33 o 
   6  23   5      617.31      646.91    238.55 o 
   7  23   5       48.41      200.49    177.14 o 
   8  23   5     3332.08     2362.63    259.82 o 
  -7  24   5       13.95        0.00    311.92 o 
  -6  24   5      786.43      774.65    191.21 o 
  -5  24   5      624.58      593.43    140.84 o 
  -4  24   5     1701.69     1517.71    139.62 o 
  -3  24   5       13.43       22.98    101.94 o 
  -2  24   5     5622.05     6235.12    196.28 o 
  -1  24   5       24.20        0.00     78.10 o 
   0  24   5     2673.16     3253.82    253.47 o 
   1  24   5     1974.62     2210.40    196.63 o 
   2  24   5     1673.09     1664.64    164.31 o 
   3  24   5       17.14        0.00    130.71 o 
   4  24   5     3055.69     2928.29    252.78 o 
   5  24   5      432.32      693.13    294.67 o 
   6  24   5     3901.78     3522.81    304.07 o 
   7  24   5      419.04      407.92    231.60 o 
  -7  25   5      301.26      117.72    239.21 o 
  -6  25   5       57.83       65.63    205.51 o 
  -5  25   5      114.85       15.53    173.24 o 
  -4  25   5     6257.58     6367.08    290.28 o 
  -3  25   5       56.42       85.09    102.78 o 
  -2  25   5     2702.51     2965.87    427.84 o 
  -1  25   5     3323.16     3609.61    166.59 o 
   0  25   5     2106.05     1950.08    159.38 o 
   1  25   5      286.58      335.82    143.42 o 
   2  25   5     1903.91     2186.08    160.96 o 
   3  25   5       37.22      113.00    143.10 o 
   4  25   5     2358.82     2736.20    208.23 o 
   5  25   5     1691.09     1637.32    199.10 o 
   6  25   5      216.16        2.06    187.45 o 
  -6  26   5      530.89      560.58    235.07 o 
  -5  26   5      874.52     1070.37    307.89 o 
  -4  26   5      238.33       43.60    252.14 o 
  -3  26   5     5227.95     5339.33    283.92 o 
  -2  26   5      341.55      671.80    124.48 o 
  -1  26   5       79.49        0.00     96.22 o 
   0  26   5      428.98      607.13    186.26 o 
   1  26   5      243.24      524.75    143.66 o 
   2  26   5       17.33       41.06    148.23 o 
   3  26   5     1851.16     1537.85    188.07 o 
   4  26   5      135.11      269.12    242.25 o 
   5  26   5       51.33        0.00     90.56 o 
  -4  27   5        0.31      426.48    390.16 o 
  -3  27   5      631.24      608.20    142.11 o 
  -2  27   5       41.93        0.00    159.56 o 
  -1  27   5     3603.07     3887.32    222.65 o 
   0  27   5       71.04       75.77    106.93 o 
   1  27   5      579.74      379.19    186.65 o 
   2  27   5      340.65      462.97    154.28 o 
   3  27   5      299.85      278.01    205.49 o 
   4  27   5       74.28        0.00    170.15 o 
  -3  28   5     4336.54     5361.69    312.90 o 
  -2  28   5      921.41      800.91    293.13 o 
  -1  28   5       10.43       87.95    164.28 o 
   0  28   5      964.04     1224.38    263.18 o 
   1  28   5      835.24     1188.90    210.01 o 
   2  28   5       87.81        0.00    193.93 o 
   3  28   5     2392.48     3286.98    282.73 o 
 -14   0   6     2129.67     2929.96    455.07 o 
 -12   0   6     3651.35     3461.94    203.41 o 
 -10   0   6     1535.33     2067.63    122.95 o 
  -8   0   6    11319.76    11740.89    229.52 o 
  -6   0   6    47928.90    54320.46   2103.86 o 
  -4   0   6     8696.94    14431.19   1011.27 o 
  -2   0   6    87146.91    77113.51   1491.42 o 
   0   0   6    62838.59    62258.37   2899.21 o 
   2   0   6    53082.82    61496.86   1056.12 o 
   4   0   6    25916.87    24830.92   1307.82 o 
   6   0   6     2691.51     2501.89   1841.48 o 
   8   0   6    34839.00    34508.98    647.17 o 
  10   0   6    19817.92    18983.67    494.66 o 
  12   0   6     2087.79     1721.90    241.89 o 
  14   0   6     3364.67     2297.23    392.21 o 
 -14   1   6       15.14        0.00    265.12 o 
 -13   1   6     1154.40     1708.84    327.30 o 
 -12   1   6     2748.00     3268.51    153.16 o 
 -11   1   6      939.87     1112.87     94.48 o 
 -10   1   6    15761.22    16034.55    363.53 o 
  -9   1   6     1021.51     1293.14     72.61 o 
  -8   1   6      957.87     1077.92     88.76 o 
  -7   1   6    21430.13    23010.46    320.02 o 
  -6   1   6    26126.81    29580.35   2601.53 o 
  -5   1   6     1545.03     2306.07   1025.11 o 
  -4   1   6    25565.99    24033.16    338.37 o 
  -3   1   6     2541.87     2942.46    167.66 o 
  -2   1   6     9439.10     9264.06    245.78 o 
  -1   1   6    52573.05    50632.69    656.25 o 
   0   1   6   127122.43   123371.50   2734.87 o 
   1   1   6     6733.34     6539.60    157.35 o 
   2   1   6    26751.66    33669.57    545.00 o 
   3   1   6     7639.81     8459.79    180.88 o 
   4   1   6      182.95      529.23     41.42 o 
   5   1   6    15506.25    16437.94    322.70 o 
   6   1   6    37063.63    37124.55    699.65 o 
   7   1   6       35.76     1139.16    753.10 o 
   8   1   6     4594.59     6251.02   2106.63 o 
   9   1   6     3566.75     3342.17    117.76 o 
  10   1   6     1109.93     1797.67    740.67 o 
  11   1   6     4647.94     4176.25    222.89 o 
  12   1   6     6970.35     6842.85    898.12 o 
  13   1   6       32.25        0.00    196.13 o 
  14   1   6      525.37      259.65    286.98 o 
 -14   2   6      584.72      238.02    155.73 o 
 -13   2   6       19.36      281.49    251.45 o 
 -12   2   6     1472.61     1592.33    191.60 o 
 -11   2   6    12616.54    13370.47    469.52 o 
 -10   2   6     1403.94     1365.59     64.79 o 
  -9   2   6     5730.66     6452.51    129.28 o 
  -8   2   6     5335.84     4893.10    110.40 o 
  -7   2   6     2070.94     2476.82    466.50 o 
  -6   2   6    15027.38    16849.44   1466.95 o 
  -5   2   6    18460.81    16740.10    338.11 o 
  -4   2   6     9167.27     9336.33    575.38 o 
  -3   2   6    16074.14    15970.00    236.41 o 
  -2   2   6     1843.54     2052.20     60.01 o 
  -1   2   6      816.50     1294.66    124.52 o 
   0   2   6     1074.65      990.27     44.24 o 
   1   2   6    54916.45    56955.14   1228.47 o 
   2   2   6     8631.69     9520.49    136.15 o 
   3   2   6     4423.35     3724.70    143.01 o 
   4   2   6     2877.12     2550.15    113.81 o 
   5   2   6     5030.53     5101.90    112.93 o 
   6   2   6     4303.51     4585.46    202.18 o 
   7   2   6    19762.21    19353.34    263.77 o 
   8   2   6     3574.04     3873.19    389.37 o 
   9   2   6     1295.54     5002.24   1327.89 o 
  10   2   6     4313.67     4349.88    177.33 o 
  11   2   6     4329.63     4932.85    596.48 o 
  12   2   6      778.72      606.20    172.84 o 
  13   2   6     1502.13     1708.67    450.97 o 
  14   2   6      673.08      643.66    420.91 o 
 -14   3   6       85.79        0.00    185.86 o 
 -13   3   6     4247.14     4319.65    527.50 o 
 -12   3   6     1798.84     2075.10    181.06 o 
 -11   3   6     4448.91     4880.21    126.50 o 
 -10   3   6       89.88      279.52    217.95 o 
  -9   3   6    16466.61    16902.94    327.04 o 
  -8   3   6       15.81       37.01     49.78 o 
  -7   3   6    34201.82    35003.03    556.24 o 
  -6   3   6     3198.79     3719.68    775.04 o 
  -5   3   6      505.64     3116.57    646.59 o 
  -4   3   6      532.21      555.82    101.30 o 
  -3   3   6    18431.27    17844.93    317.96 o 
  -2   3   6     6450.90     6154.49    250.92 o 
  -1   3   6    68028.43    66847.12    990.09 o 
   0   3   6     2720.47     2997.82     91.92 o 
   1   3   6     1059.07     1133.23     61.94 o 
   2   3   6     3521.18     4019.96     87.34 o 
   3   3   6    15440.67    15509.56    231.37 o 
   4   3   6     3449.27     3790.17     66.87 o 
   5   3   6    58495.64    58588.80    829.97 o 
   6   3   6      527.76      463.69     73.06 o 
   7   3   6      235.45      765.37    207.46 o 
   8   3   6       51.23      655.54    169.83 o 
   9   3   6    26424.49    28064.60    421.66 o 
  10   3   6      181.37      551.43     81.85 o 
  11   3   6    16478.32    16155.91    558.56 o 
  12   3   6      429.02      685.88    163.87 o 
  13   3   6      145.18      250.65    184.49 o 
 -14   4   6     1000.78      704.18    459.17 o 
 -13   4   6      414.72      332.59    485.14 o 
 -12   4   6     1917.83     1929.34    102.14 o 
 -11   4   6    15038.68    15792.96    662.96 o 
 -10   4   6     1682.73     1885.29    171.43 o 
  -9   4   6     3382.17     3892.03    193.50 o 
  -8   4   6    14940.09    15551.72    238.99 o 
  -7   4   6     6444.06     6544.44    308.89 o 
  -6   4   6     5041.59     5231.31    444.60 o 
  -5   4   6    25360.72    24341.09    707.34 o 
  -4   4   6     4082.11     3870.28    203.92 o 
  -3   4   6      326.74      504.65    148.92 o 
  -2   4   6    60923.81    62399.35    948.18 o 
  -1   4   6    11211.07    11079.18    175.67 o 
   0   4   6     8127.55     7477.84    129.88 o 
   1   4   6    24598.71    27215.65    574.00 o 
   2   4   6     2427.99     2647.45     90.05 o 
   3   4   6     1035.91      996.73     39.74 o 
   4   4   6     4688.84     4632.96     79.26 o 
   5   4   6      682.40     1077.22     88.96 o 
   6   4   6     9203.64    10243.67    209.23 o 
   7   4   6    22244.04    23520.57    371.32 o 
   8   4   6     6382.36     6224.93    561.73 o 
   9   4   6     3025.18     4049.47    793.73 o 
  10   4   6    16711.80    16716.40    627.17 o 
  11   4   6     1968.58     2321.35    499.48 o 
  12   4   6      172.96        0.00    137.87 o 
  13   4   6     1173.41     1421.01    231.71 o 
 -14   5   6      167.30       71.30    190.44 o 
 -13   5   6      542.95      643.73    150.66 o 
 -12   5   6     5966.11     5524.02    270.82 o 
 -11   5   6       71.62       96.67    100.01 o 
 -10   5   6    34786.58    35843.79    495.28 o 
  -9   5   6     3091.76     3135.47     82.41 o 
  -8   5   6     2964.40     2975.60     82.54 o 
  -7   5   6     5671.59     5748.46     97.91 o 
  -6   5   6    41432.53    39161.22    940.68 o 
  -5   5   6     1270.89     1353.84    531.79 o 
  -4   5   6    25470.32    22926.79    377.60 o 
  -3   5   6      443.36      437.24     94.88 o 
  -2   5   6     1813.81     1820.88     63.15 o 
  -1   5   6      343.01      303.92     60.12 o 
   0   5   6    88915.87    88331.23   1507.41 o 
   1   5   6      743.64      910.42     47.07 o 
   2   5   6    39299.43    38352.64    626.61 o 
   3   5   6     3551.42     3631.01    138.19 o 
   4   5   6     3917.22     4399.91    103.60 o 
   5   5   6     1123.29     1400.84     66.52 o 
   6   5   6    34224.21    34598.17    679.39 o 
   7   5   6     1543.25     1508.65    167.19 o 
   8   5   6    15758.08    17103.22    355.03 o 
   9   5   6      984.34     1138.36    115.00 o 
  10   5   6     3174.14     3784.28    307.37 o 
  11   5   6      509.81      562.24    100.11 o 
  12   5   6    10186.94    11031.69    609.93 o 
  13   5   6      690.28      820.72    456.44 o 
 -13   6   6       24.72      230.08    163.39 o 
 -12   6   6     5430.57     5022.23    461.26 o 
 -11   6   6     3173.01     3282.91    156.42 o 
 -10   6   6     5813.20     5892.87    287.20 o 
  -9   6   6     4060.92     4062.98    138.27 o 
  -8   6   6    15353.31    15282.38    265.50 o 
  -7   6   6     2961.72     3317.05    119.53 o 
  -6   6   6     7195.70     7176.50    156.19 o 
  -5   6   6     3970.82     3965.12    121.70 o 
  -4   6   6      530.03      913.05    157.80 o 
  -3   6   6     1150.70     1039.11     52.31 o 
  -2   6   6    38849.22    40063.47    553.17 o 
  -1   6   6     9166.39     9464.52    150.22 o 
   0   6   6     1862.38     2427.56    140.19 o 
   1   6   6     1689.76     1584.43    100.24 o 
   2   6   6    38399.94    35983.79    727.41 o 
   3   6   6       39.54      170.53     45.81 o 
   4   6   6    22838.86    22672.91    337.32 o 
   5   6   6      998.04      869.09     58.93 o 
   6   6   6     9640.02     9416.16    217.97 o 
   7   6   6     2056.94     1958.25     78.57 o 
   8   6   6    22580.53    23944.53    456.04 o 
   9   6   6       38.18       33.36    110.85 o 
  10   6   6    18686.42    19127.66    648.23 o 
  11   6   6     1298.97     1333.88    524.74 o 
  12   6   6     1375.99     1210.40    199.50 o 
  13   6   6      419.86      432.49    319.78 o 
 -13   7   6     3754.49     3890.59    231.15 o 
 -12   7   6       77.91      181.20    150.88 o 
 -11   7   6     2081.82     1992.80    140.33 o 
 -10   7   6     7218.12     7015.00    268.71 o 
  -9   7   6     7561.52     7449.13    155.39 o 
  -8   7   6      213.17      214.69     77.76 o 
  -7   7   6    14505.39    14631.97    402.37 o 
  -6   7   6     5027.59     5454.27    287.59 o 
  -5   7   6     3942.83     3887.43    120.96 o 
  -4   7   6      887.29      876.19     75.01 o 
  -3   7   6     1137.62     1125.36     79.29 o 
  -2   7   6      190.06      570.90    106.22 o 
  -1   7   6    65132.31    67608.64   1014.80 o 
   0   7   6    65737.49    65673.25   1099.47 o 
   1   7   6      449.54      528.18     60.16 o 
   2   7   6     4173.34     4133.95    107.89 o 
   3   7   6    14455.88    14706.56    252.22 o 
   4   7   6      670.45      876.90     52.85 o 
   5   7   6    24622.85    24064.71    354.92 o 
   6   7   6    16202.13    16421.35    235.97 o 
   7   7   6     2789.23     2711.76     93.46 o 
   8   7   6     5336.87     5612.67    193.67 o 
   9   7   6     8165.74     8505.41    244.46 o 
  10   7   6      108.21      253.87    102.03 o 
  11   7   6    10895.12    10836.92    693.85 o 
  12   7   6     3573.13     3344.37    329.27 o 
  13   7   6       53.11      362.98    519.99 o 
 -13   8   6       48.81      142.85    157.83 o 
 -12   8   6      552.82      589.60    120.53 o 
 -11   8   6     9859.21     9562.73    369.65 o 
 -10   8   6      734.58      623.62    128.80 o 
  -9   8   6    13367.13    13583.54    270.33 o 
  -8   8   6     1013.49      969.44     79.21 o 
  -7   8   6     5245.21     4690.70    128.45 o 
  -6   8   6     9976.83     9511.39    178.12 o 
  -5   8   6    30316.83    30094.14    626.81 o 
  -4   8   6      767.95      786.63     87.03 o 
  -3   8   6    13684.50    13196.86    236.14 o 
  -2   8   6        5.94      631.96    209.83 o 
  -1   8   6    12530.57    13112.43    334.54 o 
   0   8   6    10122.88    10484.50    191.73 o 
   1   8   6    52683.30    48878.26    790.44 o 
   2   8   6     1373.40     1269.18     52.59 o 
   3   8   6     8795.81     8436.77    239.78 o 
   4   8   6      271.22      464.02    119.33 o 
   5   8   6     1389.75     1610.76    109.94 o 
   6   8   6      119.39        0.00     48.51 o 
   7   8   6    24707.12    25977.58    386.41 o 
   8   8   6     2004.20     1774.64    145.34 o 
   9   8   6     2191.99     2140.37    138.67 o 
  10   8   6      858.39      833.58    161.06 o 
  11   8   6     3781.52     3377.22    374.38 o 
  12   8   6      535.46      408.52    158.59 o 
  13   8   6     2014.16     1990.19    440.72 o 
 -13   9   6     1522.14      882.93    234.16 o 
 -12   9   6     3067.81     2797.10    228.22 o 
 -11   9   6     2604.71     2612.38    190.19 o 
 -10   9   6     5842.44     6036.75    156.22 o 
  -9   9   6    11896.91    11600.05    423.10 o 
  -8   9   6       35.12      191.75     84.50 o 
  -7   9   6    16062.45    16434.31    262.93 o 
  -6   9   6    10262.19     9951.56    373.00 o 
  -5   9   6     8810.73     8575.47    158.93 o 
  -4   9   6      464.40      501.24     52.90 o 
  -3   9   6     1173.46      976.05    209.59 o 
  -2   9   6    13140.31    13484.77    256.42 o 
  -1   9   6    69880.02    67566.22   1216.44 o 
   0   9   6    12658.93    12646.52    261.58 o 
   1   9   6     1257.89     1480.38     62.42 o 
   2   9   6      156.78      244.39     74.14 o 
   3   9   6    22537.04    22692.67    345.90 o 
   4   9   6     4667.60     4312.33    241.76 o 
   5   9   6     8771.09     8613.40    151.52 o 
   6   9   6    10090.78    10433.63    436.39 o 
   7   9   6     4226.55     4408.84    148.99 o 
   8   9   6     1631.77     1826.53    131.39 o 
   9   9   6    18165.99    17868.51    434.54 o 
  10   9   6     5169.13     5045.02    282.91 o 
  11   9   6     4511.40     4084.19    244.62 o 
  12   9   6     1596.33     1577.32    261.62 o 
  13   9   6      172.58        0.00    278.44 o 
 -13  10   6       98.24      217.29    208.85 o 
 -12  10   6     2055.38     1740.40    181.89 o 
 -11  10   6     1038.40      724.52    129.26 o 
 -10  10   6       57.19        0.00     80.62 o 
  -9  10   6       58.77        0.00     93.87 o 
  -8  10   6    20431.99    20165.28    333.19 o 
  -7  10   6      312.29      229.64     58.37 o 
  -6  10   6     8162.87     7924.91    160.11 o 
  -5  10   6     7102.04     6866.20    221.18 o 
  -4  10   6     2627.00     2775.47    106.54 o 
  -3  10   6      407.86      642.22     83.02 o 
  -2  10   6    16104.99    15427.29    464.75 o 
  -1  10   6     4337.84     4302.88    169.83 o 
   0  10   6    14405.75    15306.90    259.59 o 
   1  10   6    41370.01    40293.00    592.19 o 
   2  10   6    22268.95    21048.38    543.12 o 
   3  10   6       39.69       23.37     48.83 o 
   4  10   6    17319.83    16833.61    506.67 o 
   5  10   6      817.11      871.69    104.32 o 
   6  10   6     7917.94     8308.53    357.81 o 
   7  10   6     3248.69     3072.58    103.34 o 
   8  10   6     4129.58     4299.81    241.38 o 
   9  10   6     1549.72     1646.93    108.83 o 
  10  10   6    15483.14    16032.34    758.45 o 
  11  10   6      755.91      455.88    280.75 o 
  12  10   6      250.78      123.15    196.76 o 
  13  10   6      603.11       30.92    285.62 o 
 -13  11   6       23.94      309.10    256.56 o 
 -12  11   6     2157.67     1612.92    318.41 o 
 -11  11   6      368.48      278.24    179.50 o 
 -10  11   6    11371.79    10956.54    449.34 o 
  -9  11   6      796.28      757.55     88.18 o 
  -8  11   6      347.85      360.78     66.78 o 
  -7  11   6     1120.74      860.06     85.01 o 
  -6  11   6    13074.25    12474.83    399.05 o 
  -5  11   6     1804.61     1847.69    114.01 o 
  -4  11   6    24687.41    24348.73    551.31 o 
  -3  11   6      137.42      170.83     75.37 o 
  -2  11   6     2528.93     2634.75    116.39 o 
  -1  11   6     2741.84     2823.77    122.77 o 
   0  11   6    54214.88    53079.45    832.74 o 
   1  11   6     5446.53     5184.73    208.10 o 
   2  11   6    34274.37    31358.81    571.00 o 
   3  11   6     3103.28     3169.97    100.74 o 
   4  11   6      223.38      390.73     38.04 o 
   5  11   6      261.24      251.71     82.45 o 
   6  11   6    27487.06    27150.32    510.54 o 
   7  11   6     4340.30     4206.96    182.46 o 
   8  11   6    12071.24    12574.20    365.00 o 
   9  11   6       34.30       14.28    120.35 o 
  10  11   6      912.91      676.70    149.18 o 
  11  11   6      141.14       20.26     87.30 o 
  12  11   6     3582.89     4162.16    601.98 o 
 -12  12   6     3127.13     2611.94    481.72 o 
 -11  12   6     4364.37     4075.43    307.71 o 
 -10  12   6      779.74     1042.40    106.92 o 
  -9  12   6     5840.19     5770.27    202.62 o 
  -8  12   6    17515.04    18136.36    478.73 o 
  -7  12   6      626.83      533.27     51.37 o 
  -6  12   6     4475.81     4286.39    104.94 o 
  -5  12   6     3244.82     2899.55     79.97 o 
  -4  12   6     7058.29     7125.59    154.69 o 
  -3  12   6    15050.58    14833.69    285.99 o 
  -2  12   6     8912.02     8224.46    140.74 o 
  -1  12   6     5377.46     4981.14    152.28 o 
   0  12   6    12246.67    11590.10    334.34 o 
   1  12   6    11489.27    10720.47    208.79 o 
   2  12   6     2639.86     2661.67     89.50 o 
   3  12   6     2265.04     2450.18     91.47 o 
   4  12   6     6110.38     6142.43    282.26 o 
   5  12   6     2280.15     2183.23    122.56 o 
   6  12   6     1663.77     1842.85    102.92 o 
   7  12   6     9984.89     9702.53    212.14 o 
   8  12   6     4272.25     4254.50    310.44 o 
   9  12   6       37.85        0.00    183.63 o 
  10  12   6     9230.09     9275.91    460.82 o 
  11  12   6      522.32      531.18    173.79 o 
  12  12   6       21.03        0.00    207.62 o 
 -12  13   6      565.95        0.00    320.80 o 
 -11  13   6     1257.02      772.10    144.47 o 
 -10  13   6     1908.53     1897.61    242.03 o 
  -9  13   6     8035.50     8071.82    207.90 o 
  -8  13   6       93.26       61.88    139.94 o 
  -7  13   6    12323.43    12470.38    273.66 o 
  -6  13   6      563.17      608.66     83.24 o 
  -5  13   6     3131.00     2988.44    238.87 o 
  -4  13   6     1792.70     1730.17     76.95 o 
  -3  13   6     9384.17     9270.47    317.57 o 
  -2  13   6      519.65      642.36     69.84 o 
  -1  13   6    44531.41    44562.27   1025.90 o 
   0  13   6     1836.98     1592.71     75.74 o 
   1  13   6      344.17      238.03     65.15 o 
   2  13   6       41.46        0.00     77.18 o 
   3  13   6    17826.53    16818.27    377.59 o 
   4  13   6     8712.42     8968.09    354.70 o 
   5  13   6    15069.00    14431.56    555.09 o 
   6  13   6     1463.74     1534.03    514.25 o 
   7  13   6        3.86       55.79    112.36 o 
   8  13   6     1816.27     1833.92    181.36 o 
   9  13   6    17143.77    16665.82    476.14 o 
  10  13   6     1432.73     1430.73    260.89 o 
  11  13   6     3031.28     2375.10    416.16 o 
  12  13   6      252.98      159.31    362.15 o 
 -12  14   6       49.28      112.82    272.85 o 
 -11  14   6     5735.95     5302.17    412.66 o 
 -10  14   6      151.22      125.74    296.99 o 
  -9  14   6     3810.61     3747.30    362.78 o 
  -8  14   6      135.31      127.20     82.25 o 
  -7  14   6     2905.93     2809.20    127.37 o 
  -6  14   6       16.53        8.78     90.34 o 
  -5  14   6    17802.93    17953.29    377.07 o 
  -4  14   6      188.70      107.54     58.47 o 
  -3  14   6     7008.44     6767.35    226.64 o 
  -2  14   6    14387.17    14615.69    235.77 o 
  -1  14   6    10230.26    10696.29    179.93 o 
   0  14   6       38.83        0.00     48.25 o 
   1  14   6    24982.48    24524.96    429.64 o 
   2  14   6     4219.61     4628.33    122.82 o 
   3  14   6     4221.47     4079.12    186.53 o 
   4  14   6     4334.89     4496.24    117.55 o 
   5  14   6     2384.67     2846.90    149.07 o 
   6  14   6     5095.18     5088.28    197.34 o 
   7  14   6    15514.25    15386.81   1534.68 o 
   8  14   6     1334.90     1536.46    267.77 o 
   9  14   6     1016.18     1118.39    178.57 o 
  10  14   6       70.91        0.00    167.98 o 
  11  14   6     3250.75     3029.15    565.81 o 
  12  14   6      625.82      907.07    265.80 o 
 -12  15   6     4690.50     4502.91    658.70 o 
 -11  15   6      276.48        0.00    273.78 o 
 -10  15   6     7458.67     7157.30    314.59 o 
  -9  15   6    13651.70    13950.53    350.07 o 
  -8  15   6       79.06       89.81     72.98 o 
  -7  15   6     4430.47     4688.17    128.00 o 
  -6  15   6    16870.01    17139.53    580.25 o 
  -5  15   6       44.00        0.00     57.82 o 
  -4  15   6     8923.04     8737.75    321.06 o 
  -3  15   6     6524.61     6769.29    137.23 o 
  -2  15   6      678.69      653.83    110.24 o 
  -1  15   6    10918.50    10193.54    188.70 o 
   0  15   6    13032.63    11816.65    237.49 o 
   1  15   6     1767.07     1850.75     79.18 o 
   2  15   6     4141.49     3954.85    135.33 o 
   3  15   6     4683.79     4720.15    131.86 o 
   4  15   6     3274.30     3383.92    272.56 o 
   5  15   6     3945.90     3480.71    166.34 o 
   6  15   6     4715.75     4807.76    184.97 o 
   7  15   6      680.54      932.28    356.68 o 
   8  15   6     6531.14     6837.94    479.08 o 
   9  15   6     7338.42     7935.35    485.52 o 
  10  15   6     2799.84     2389.20    297.85 o 
  11  15   6     1304.85     1488.93    513.15 o 
 -11  16   6      772.54     1203.81    231.79 o 
 -10  16   6      690.15     1028.87    848.71 o 
  -9  16   6     1220.91     1052.24    121.67 o 
  -8  16   6    12215.35    13069.60    285.82 o 
  -7  16   6      219.95      263.50     61.16 o 
  -6  16   6     1718.51     1610.95     82.63 o 
  -5  16   6       13.27        9.27     92.31 o 
  -4  16   6     2377.45     2412.99    103.87 o 
  -3  16   6      481.00      480.31     82.84 o 
  -2  16   6    20624.71    20245.59    347.63 o 
  -1  16   6       55.78      100.16     51.59 o 
   0  16   6     4798.00     5057.86    203.56 o 
   1  16   6     3957.74     3987.76    223.68 o 
   2  16   6     5844.05     5827.87    166.27 o 
   3  16   6       59.87       74.18     82.45 o 
   4  16   6     6630.44     6782.25    225.21 o 
   5  16   6     1391.51     1038.63    186.18 o 
   6  16   6     8549.96     8401.09    336.81 o 
   7  16   6      276.73      228.60    143.75 o 
   8  16   6     5033.60     5053.88    432.65 o 
   9  16   6      230.20      440.83    171.07 o 
  10  16   6     7331.37     7703.64    659.72 o 
  11  16   6      147.65       26.65    272.63 o 
 -11  17   6      163.00        0.00    335.30 o 
 -10  17   6     5844.57     5310.71   1012.64 o 
  -9  17   6       75.26      311.80    286.30 o 
  -8  17   6      329.66      330.43    260.96 o 
  -7  17   6      684.67      586.28     66.64 o 
  -6  17   6     6637.03     6408.73    184.86 o 
  -5  17   6     1009.09     1029.05    116.77 o 
  -4  17   6     9588.94    10086.27    309.44 o 
  -3  17   6      914.42     1013.73     72.01 o 
  -2  17   6      903.82      785.13     94.48 o 
  -1  17   6     2301.85     2167.20    110.85 o 
   0  17   6     6857.92     7158.42    158.91 o 
   1  17   6     1327.77     1355.16     99.41 o 
   2  17   6    14282.54    15194.19    296.61 o 
   3  17   6     1686.42     1599.22     73.58 o 
   4  17   6      422.06      480.82    216.08 o 
   5  17   6     3007.50     2964.91    502.67 o 
   6  17   6     2215.56     2148.40    187.41 o 
   7  17   6     3267.25     3417.51    279.47 o 
   8  17   6     9404.53     8969.96    502.56 o 
   9  17   6     2286.01     2286.47    383.35 o 
  10  17   6      289.29      481.62    212.03 o 
  11  17   6      839.60      624.33    257.58 o 
 -11  18   6     5182.59     5215.37    457.99 o 
 -10  18   6      954.02      509.88    187.03 o 
  -9  18   6     7948.82     8929.11   1052.96 o 
  -8  18   6     2653.25     3062.69    226.40 o 
  -7  18   6     3312.44     3586.76    162.14 o 
  -6  18   6     3917.89     3677.39    192.12 o 
  -5  18   6     6270.03     6323.53    494.11 o 
  -4  18   6       55.26       86.91     56.81 o 
  -3  18   6     5418.97     5353.33    137.03 o 
  -2  18   6     2191.72     2440.58    168.30 o 
  -1  18   6     3964.99     4163.51    125.72 o 
   0  18   6     3330.76     3573.68    186.40 o 
   1  18   6     2245.33     2176.95     92.64 o 
   2  18   6     5646.92     5372.25    209.42 o 
   3  18   6      508.06      375.77    118.54 o 
   4  18   6      843.72      685.37    119.12 o 
   5  18   6      847.60      779.74    210.45 o 
   6  18   6      204.81      444.12    730.44 o 
   7  18   6     6316.13     6742.70    301.67 o 
   8  18   6     2491.47     2149.98    217.50 o 
   9  18   6      312.84      104.28    163.52 o 
  10  18   6      650.22      290.40    254.13 o 
 -10  19   6      751.84      224.23    458.01 o 
  -9  19   6     4781.16     5443.74    425.70 o 
  -8  19   6      127.99        0.00     98.07 o 
  -7  19   6     5818.42     5689.43    204.29 o 
  -6  19   6      382.17      463.66    101.88 o 
  -5  19   6       21.09        0.00    119.04 o 
  -4  19   6      556.12      630.59     65.39 o 
  -3  19   6     8926.09     9278.12    204.81 o 
  -2  19   6      668.20      771.50    190.54 o 
  -1  19   6    21840.07    23467.65    433.75 o 
   0  19   6      385.21      435.38     78.74 o 
   1  19   6       11.57        0.00     94.68 o 
   2  19   6        1.64        0.00     78.70 o 
   3  19   6    22202.40    23147.51    574.66 o 
   4  19   6     4308.90     4263.19    210.67 o 
   5  19   6     6608.64     5773.60    279.49 o 
   6  19   6       54.60        0.00    326.61 o 
   7  19   6       80.45      440.86    217.41 o 
   8  19   6      120.04      103.11    198.16 o 
   9  19   6     8015.54     7742.49    820.87 o 
  10  19   6     1129.89      930.29    387.43 o 
 -10  20   6      177.28      761.12    614.28 o 
  -9  20   6     1030.95      923.54    271.05 o 
  -8  20   6     1810.48     1737.38    465.32 o 
  -7  20   6      442.94      446.14    115.03 o 
  -6  20   6       35.01       95.09     71.37 o 
  -5  20   6     3264.61     3582.02    193.54 o 
  -4  20   6      694.41      548.39     81.38 o 
  -3  20   6     3205.38     3378.64    119.81 o 
  -2  20   6     8845.20     9238.20    307.29 o 
  -1  20   6     3525.94     3538.82    181.46 o 
   0  20   6     1865.82     1883.43     93.14 o 
   1  20   6     5766.78     6077.36    153.03 o 
   2  20   6      271.97      154.99     94.29 o 
   3  20   6     1347.26     1380.25    163.95 o 
   4  20   6     7793.20     7985.44    291.04 o 
   5  20   6     3753.17     4305.24    552.10 o 
   6  20   6     2041.34     2302.13    396.31 o 
   7  20   6     7514.61     7580.42    350.74 o 
   8  20   6       63.37      137.06    197.84 o 
   9  20   6      515.93      628.71    237.71 o 
  -9  21   6     3853.81     5073.37    429.26 o 
  -8  21   6      608.40      671.82    297.81 o 
  -7  21   6     1869.81     1762.40    156.16 o 
  -6  21   6     1753.35     1928.61    257.60 o 
  -5  21   6       25.42       46.11     86.34 o 
  -4  21   6     6145.45     6571.99    199.10 o 
  -3  21   6     1264.46     1477.36     95.67 o 
  -2  21   6     3054.04     2961.76    153.07 o 
  -1  21   6     1847.34     1661.87    104.85 o 
   0  21   6     9947.64    10773.28    253.89 o 
   1  21   6     1017.88     1072.72     88.81 o 
   2  21   6     5158.61     5711.50    168.11 o 
   3  21   6      200.06      101.78     78.75 o 
   4  21   6      440.46      486.37    123.15 o 
   5  21   6      208.51      403.24    151.53 o 
   6  21   6     5804.76     5680.45    405.19 o 
   7  21   6     1151.00     1279.34    225.91 o 
   8  21   6     2591.68     2795.48    291.99 o 
   9  21   6      810.31      399.66    279.37 o 
  -9  22   6     2129.79     1866.78    390.16 o 
  -8  22   6     7525.61     7345.42    717.46 o 
  -7  22   6      280.08        0.00    356.00 o 
  -6  22   6     1268.35     1166.56    260.38 o 
  -5  22   6      401.21      437.74    107.28 o 
  -4  22   6      586.06      563.23    118.74 o 
  -3  22   6     2310.59     2955.10    134.52 o 
  -2  22   6    10147.01    10599.25    269.74 o 
  -1  22   6      302.40      150.20    204.75 o 
   0  22   6     1899.97     1752.73    131.17 o 
   1  22   6       16.18       62.39    101.19 o 
   2  22   6     3418.67     3992.88    147.84 o 
   3  22   6        6.02        0.00    101.30 o 
   4  22   6     7264.15     8122.74    467.32 o 
   5  22   6      146.91      219.38    160.56 o 
   6  22   6      999.45      764.44    196.29 o 
   7  22   6        9.79        0.00    167.09 o 
   8  22   6     2253.58     2184.93    292.45 o 
  -8  23   6       21.78        0.00    629.31 o 
  -7  23   6      993.09      493.09    368.30 o 
  -6  23   6      276.59      368.74    129.89 o 
  -5  23   6        1.94        0.00    111.36 o 
  -4  23   6     1553.85     1553.31    269.64 o 
  -3  23   6     1969.44     2098.33    130.58 o 
  -2  23   6      147.24       62.47    111.05 o 
  -1  23   6     9024.61     9423.21    272.46 o 
   0  23   6     4126.74     4801.16    184.70 o 
   1  23   6      405.89      284.70     95.91 o 
   2  23   6     2018.24     1983.34    196.39 o 
   3  23   6     7164.11     7786.45    258.56 o 
   4  23   6       57.12       60.52    230.08 o 
   5  23   6     3563.90     3506.26    376.49 o 
   6  23   6     1115.12     1024.95    220.40 o 
   7  23   6       83.33      447.67    248.11 o 
   8  23   6     2909.98     2201.19    399.04 o 
  -7  24   6     2407.75     3437.25    519.99 o 
  -6  24   6      294.16      278.71    282.01 o 
  -5  24   6     1947.21     1991.20    157.29 o 
  -4  24   6      568.57      463.13    135.61 o 
  -3  24   6     3057.06     3115.37    185.48 o 
  -2  24   6      135.66      183.47     96.26 o 
  -1  24   6     2158.62     2508.15    145.15 o 
   0  24   6       45.67       94.49    216.78 o 
   1  24   6     3361.96     3865.66    177.43 o 
   2  24   6       24.80        4.51    122.50 o 
   3  24   6      168.84       88.78    156.60 o 
   4  24   6       87.15        0.00    142.01 o 
   5  24   6      633.93      627.15    182.63 o 
   6  24   6        3.86        0.00    196.50 o 
   7  24   6     4685.39     5214.83    417.56 o 
  -6  25   6      439.09      584.88    279.47 o 
  -5  25   6      451.97      457.03    184.52 o 
  -4  25   6      626.03      530.41    135.75 o 
  -3  25   6     3511.37     4108.65    334.81 o 
  -2  25   6       34.01        0.00    100.38 o 
  -1  25   6     3369.65     3744.89    209.08 o 
   0  25   6      282.47      350.13    135.22 o 
   1  25   6      865.85     1005.73    136.88 o 
   2  25   6      163.57      185.56    133.60 o 
   3  25   6     2291.03     3389.87    246.26 o 
   4  25   6      297.72      391.00    259.98 o 
   5  25   6     1902.63     1938.00    194.19 o 
   6  25   6       85.84        0.00    217.26 o 
  -5  26   6      130.46      268.21    332.76 o 
  -4  26   6      534.02      441.70    239.15 o 
  -3  26   6      563.51      616.20    153.31 o 
  -2  26   6     5344.71     6016.07    326.92 o 
  -1  26   6      294.35      533.71    120.48 o 
   0  26   6       79.60       80.65    167.17 o 
   1  26   6     1679.06     1712.53    157.65 o 
   2  26   6      213.51       83.45    112.48 o 
   3  26   6      447.95      288.41    153.06 o 
   4  26   6     2419.61     2423.10    319.24 o 
   5  26   6      227.04       26.20    190.03 o 
  -4  27   6     2164.47     2176.28    351.90 o 
  -3  27   6        0.36      112.15    239.15 o 
  -2  27   6     1049.39     1045.27    175.43 o 
  -1  27   6       30.62      136.75    141.72 o 
   0  27   6     2081.34     2065.56    207.93 o 
   1  27   6       87.48       86.15    103.94 o 
   2  27   6     1642.52     1796.72    192.16 o 
   3  27   6        0.26        8.22    191.33 o 
   4  27   6        3.55        0.00    192.91 o 
  -2  28   6     4553.32     4186.96    712.68 o 
  -1  28   6       71.60       13.83    164.76 o 
   0  28   6      325.66      385.56    164.47 o 
   1  28   6      176.71      310.03    148.90 o 
   2  28   6      792.84      842.10    189.97 o 
 -13   0   7     2545.93     1683.64    191.32 o 
 -11   0   7    13171.52    12433.57    420.91 o 
  -9   0   7      118.74      376.17     75.19 o 
  -7   0   7    25270.33    25754.82    657.33 o 
  -5   0   7    62522.24    61036.96   1902.97 o 
  -3   0   7     5263.47     5814.69    675.09 o 
  -1   0   7   162364.73   151652.38   3097.02 o 
   1   0   7   215206.05   262180.31  11723.96 o 
   3   0   7    32295.55    35960.66    700.47 o 
   5   0   7    52781.10    53138.30   2002.73 o 
   7   0   7    10598.06    12199.97    323.20 o 
  11   0   7     9570.57     9820.60    683.29 o 
  13   0   7      107.45        0.00    303.38 o 
 -14   1   7      642.85      517.56    206.62 o 
 -13   1   7      162.03      164.87    135.27 o 
 -12   1   7     4135.58     5356.13    248.48 o 
 -11   1   7      573.51      753.34    142.52 o 
 -10   1   7     2388.35     2439.21    200.17 o 
  -9   1   7    10036.07     9716.06    201.98 o 
  -8   1   7     2028.70     2104.52     94.10 o 
  -7   1   7     8478.52     8972.12    458.67 o 
  -6   1   7    14623.28    14462.26    246.46 o 
  -5   1   7     3520.89     7230.05   3492.90 o 
  -4   1   7     4232.45     5364.36   1495.75 o 
  -3   1   7    15176.95    13915.74    262.54 o 
  -2   1   7     2987.25     2894.13    122.69 o 
  -1   1   7     1198.60     1355.99     93.99 o 
   0   1   7    58903.11    57356.36    743.86 o 
   1   1   7    52255.17    58671.42   1545.33 o 
   2   1   7    10038.71    12773.42    156.41 o 
   3   1   7     4781.31     5269.62    122.90 o 
   4   1   7    14807.05    15510.05    302.38 o 
   5   1   7      607.47      988.17     58.58 o 
   6   1   7    19652.07    21313.49    290.86 o 
   7   1   7     6548.08     6908.83    289.15 o 
   8   1   7      478.88     3628.61   1978.22 o 
   9   1   7    12886.92    13177.92    228.61 o 
  10   1   7     4481.96     5572.48    607.33 o 
  11   1   7     1289.53     1678.70    254.21 o 
  12   1   7     2816.07     2423.69    407.72 o 
  13   1   7     2276.05     2197.04    308.12 o 
 -14   2   7     2002.86     2051.36    236.36 o 
 -13   2   7      256.78      341.10    237.79 o 
 -12   2   7       56.92      134.60     90.74 o 
 -11   2   7     3119.08     4617.59    480.30 o 
 -10   2   7    18533.12    18205.73    300.20 o 
  -9   2   7        0.41       25.25    256.42 o 
  -8   2   7    12879.43    12922.24    271.61 o 
  -7   2   7     8374.34     8773.79    350.71 o 
  -6   2   7       55.92     5387.17   1277.78 o 
  -5   2   7     9004.10     9593.77    265.30 o 
  -4   2   7    34528.09    35310.78    491.10 o 
  -3   2   7      216.64      321.41     56.34 o 
  -2   2   7    27871.83    28436.61    466.01 o 
  -1   2   7     4513.24     4062.07    102.21 o 
   0   2   7    10511.05    11844.01    349.13 o 
   1   2   7    22652.24    25310.74    386.41 o 
   2   2   7    94925.78   106539.42   1750.20 o 
   3   2   7      627.42      555.75     71.21 o 
   4   2   7    11590.25    11519.08    312.25 o 
   5   2   7     1125.48     1397.41    195.85 o 
   6   2   7     7624.41     8297.41    183.20 o 
   7   2   7     2462.94     2650.18    309.09 o 
   8   2   7    31197.11    33294.22    449.25 o 
   9   2   7      233.96     1264.10    787.22 o 
  10   2   7    16479.50    17778.19   1132.68 o 
  11   2   7     2272.40     2078.97    115.87 o 
  12   2   7     2261.68     2313.53    237.74 o 
  13   2   7       17.39        0.00    219.63 o 
 -14   3   7     1737.15     1280.07    210.45 o 
 -13   3   7        9.88      325.95    163.99 o 
 -12   3   7    10328.63    11821.55    695.56 o 
 -11   3   7       25.24        0.00     60.80 o 
 -10   3   7     9848.43    10576.68    221.52 o 
  -9   3   7       33.26       37.57     58.49 o 
  -8   3   7    15833.57    16052.30    280.45 o 
  -7   3   7      540.30      899.58     71.21 o 
  -6   3   7    61007.45    60168.01    820.26 o 
  -5   3   7      765.72     1597.26    305.93 o 
  -4   3   7      125.75     1173.78    343.41 o 
  -3   3   7     3122.98     3045.10    142.61 o 
  -2   3   7    29209.17    27692.62    405.63 o 
  -1   3   7      522.07      449.18     42.61 o 
   0   3   7   116138.20   116398.63   1594.37 o 
   1   3   7       13.42        0.00     41.21 o 
   2   3   7     9570.71    11259.42    171.98 o 
   3   3   7    21250.20    22060.56    320.10 o 
   4   3   7    28817.72    27733.88    405.22 o 
   5   3   7     1424.51     1503.79     79.10 o 
   6   3   7    50487.04    49896.79    625.20 o 
   7   3   7        9.43       80.80     56.59 o 
   8   3   7     3663.10     6322.72    777.56 o 
   9   3   7       22.40      288.17     76.39 o 
  10   3   7    19515.02    19650.90    953.51 o 
  11   3   7      125.83      111.49    113.05 o 
  12   3   7     8298.14     8536.62   1201.57 o 
  13   3   7      146.71        0.00    224.80 o 
 -13   4   7      851.88      695.47    160.38 o 
 -12   4   7      300.37      307.23     96.07 o 
 -11   4   7     9415.17    10585.31    456.12 o 
 -10   4   7    20101.55    21667.43    314.47 o 
  -9   4   7      207.74      472.15     71.42 o 
  -8   4   7     9928.57    10920.23    194.37 o 
  -7   4   7    12072.73    12489.16    195.47 o 
  -6   4   7     2098.83     2198.49   1392.39 o 
  -5   4   7     6740.35     6860.69    405.55 o 
  -4   4   7     8868.04     8330.18    156.57 o 
  -3   4   7       46.58      119.71     55.57 o 
  -2   4   7     5229.84     5136.01    142.41 o 
  -1   4   7     8983.79     9357.02    321.32 o 
   0   4   7        8.37       22.98     33.36 o 
   1   4   7    30010.82    29191.22    858.56 o 
   2   4   7     9071.81    10142.88    184.84 o 
   3   4   7       44.68      143.98     41.62 o 
   4   4   7     4319.67     4278.74    135.12 o 
   5   4   7     6124.03     6313.38    107.70 o 
   6   4   7      621.33     1089.57    117.36 o 
   7   4   7     6220.44     6888.04    164.51 o 
   8   4   7    13740.71    14275.23    242.42 o 
   9   4   7      847.79     1346.92    404.01 o 
  10   4   7     8955.82     9105.27    931.22 o 
  11   4   7     7029.18     7198.35    514.53 o 
  12   4   7     2682.10     3018.32    198.78 o 
  13   4   7       70.30        0.00    285.62 o 
 -13   5   7     2068.68     1648.89    450.97 o 
 -12   5   7       58.27       74.16    187.55 o 
 -11   5   7     1350.59     1307.29     95.09 o 
 -10   5   7      558.71      641.48    103.56 o 
  -9   5   7    25729.68    26946.05    419.52 o 
  -8   5   7     5287.85     5087.38    112.73 o 
  -7   5   7     8315.82     9431.58    371.62 o 
  -6   5   7      463.22      551.79     63.92 o 
  -5   5   7    26976.45    26631.00    563.35 o 
  -4   5   7      270.37      313.26    124.27 o 
  -3   5   7     8121.87     8023.29    229.78 o 
  -2   5   7     1200.04     1585.46     87.52 o 
  -1   5   7    12423.44    12584.97    316.98 o 
   0   5   7     3597.15     3592.41    138.47 o 
   1   5   7    12814.67    14484.55    231.15 o 
   2   5   7      374.24      206.88     49.12 o 
   3   5   7     1704.65     1835.19    200.71 o 
   4   5   7      852.93      705.59     57.40 o 
   5   5   7     2659.30     3654.44    331.08 o 
   6   5   7     3660.05     4136.37    164.21 o 
   7   5   7     8284.75     8329.64    206.88 o 
   8   5   7     3046.31     2687.30    214.81 o 
   9   5   7    14927.60    15314.44    569.07 o 
  10   5   7       67.19      133.59    161.55 o 
  11   5   7     2406.13     2342.38    137.51 o 
  12   5   7      252.93      253.88    315.68 o 
  13   5   7     4397.89     4033.07    273.94 o 
 -13   6   7     1555.78     1507.30    239.84 o 
 -12   6   7      439.28      485.31    211.02 o 
 -11   6   7     9870.33     9813.71    253.93 o 
 -10   6   7     1132.90     1018.64    201.74 o 
  -9   6   7      187.01      599.15    155.21 o 
  -8   6   7     4253.34     3843.58    138.67 o 
  -7   6   7    23919.33    23329.70    381.43 o 
  -6   6   7     7317.07     7778.71    157.19 o 
  -5   6   7    25149.47    23544.16    918.62 o 
  -4   6   7     4132.15     4110.53    114.06 o 
  -3   6   7     1277.81     1158.94     48.94 o 
  -2   6   7     1167.57     1317.70     43.36 o 
  -1   6   7    38270.12    40149.85    561.64 o 
   0   6   7    23118.95    22864.01    495.49 o 
   1   6   7    32467.31    32752.10    433.32 o 
   2   6   7    19889.18    20717.03    391.15 o 
   3   6   7     8989.95     9173.25    268.47 o 
   4   6   7     1083.17     1144.60     49.05 o 
   5   6   7    14170.89    12936.58    219.25 o 
   6   6   7      835.34      688.66     68.26 o 
   7   6   7    15412.15    15390.01    273.18 o 
   8   6   7     4017.47     3983.83    106.87 o 
   9   6   7       45.15        0.00     70.57 o 
  10   6   7     3048.03     3051.82    141.33 o 
  11   6   7    16236.01    16231.00    429.07 o 
  12   6   7      188.43      145.15    293.13 o 
  13   6   7       97.68      423.20    210.78 o 
 -13   7   7      208.53      175.03    163.29 o 
 -12   7   7     8671.08     8492.04    969.59 o 
 -11   7   7      271.26      379.81    199.81 o 
 -10   7   7     3722.11     3661.76    126.70 o 
  -9   7   7    15424.43    14691.16    239.28 o 
  -8   7   7     3891.80     3581.55    138.98 o 
  -7   7   7     6413.28     6019.07    218.53 o 
  -6   7   7    42120.86    41272.39    657.23 o 
  -5   7   7     2325.45     2560.86    338.91 o 
  -4   7   7     7750.69     7550.00    131.44 o 
  -3   7   7     4258.17     4406.71    187.78 o 
  -2   7   7     3935.67     3880.95    145.62 o 
  -1   7   7    13484.21    14777.96    224.73 o 
   0   7   7    55859.64    54934.16    747.50 o 
   1   7   7    23264.25    22021.00    335.53 o 
   2   7   7     4400.14     4539.18    135.14 o 
   3   7   7    13014.19    12948.08    254.71 o 
   4   7   7     6010.84     5665.92    116.29 o 
   5   7   7      417.18      385.13     87.23 o 
   6   7   7    25364.79    24655.03    355.03 o 
   7   7   7    18249.65    18977.79    414.22 o 
   8   7   7      148.48      304.98     95.67 o 
   9   7   7     9823.39     9807.23    329.21 o 
  10   7   7    11950.58    11306.38    520.02 o 
  11   7   7       11.46        0.00    108.67 o 
  12   7   7     7560.09     7598.00    382.79 o 
  13   7   7     2983.89     2619.96    324.67 o 
 -13   8   7      309.15      423.86    155.09 o 
 -12   8   7        1.80        0.00    230.95 o 
 -11   8   7      300.94      317.39    106.91 o 
 -10   8   7    15682.81    16144.88    405.94 o 
  -9   8   7     1028.21     1370.56    180.25 o 
  -8   8   7    33164.84    33905.08    658.22 o 
  -7   8   7       49.51       35.80    106.12 o 
  -6   8   7     1533.06     1549.84    127.23 o 
  -5   8   7      776.04      531.33    106.24 o 
  -4   8   7    34101.60    33552.11    524.20 o 
  -3   8   7     7617.46     8342.52    203.36 o 
  -2   8   7    45890.78    46686.21    671.69 o 
  -1   8   7     1726.98     1955.43     68.05 o 
   0   8   7      867.34      892.95     50.59 o 
   1   8   7     6786.23     7139.73    129.86 o 
   2   8   7    52648.24    53091.59    968.66 o 
   3   8   7     1381.73     1287.20     69.28 o 
   4   8   7     9254.61     9264.64    227.60 o 
   5   8   7      929.18      827.20     52.30 o 
   6   8   7     2176.16     2390.68    184.28 o 
   7   8   7       77.18       63.48     84.42 o 
   8   8   7    24211.24    24207.88    383.19 o 
   9   8   7      666.52      781.11    145.77 o 
  10   8   7     8734.75     8599.21    693.35 o 
  11   8   7       36.66      255.83    174.52 o 
  12   8   7     2003.76     2003.69    415.44 o 
  13   8   7        9.27      258.13    314.32 o 
 -13   9   7       77.67       18.79    161.29 o 
 -12   9   7     2663.99     2778.45    218.65 o 
 -11   9   7      499.63      383.59    242.13 o 
 -10   9   7      535.27      603.82    179.69 o 
  -9   9   7     1091.18      990.39    166.59 o 
  -8   9   7      920.09     1323.84    185.81 o 
  -7   9   7       72.18      135.70     82.65 o 
  -6   9   7    36012.68    35683.76    651.52 o 
  -5   9   7     6406.78     6137.14    179.30 o 
  -4   9   7      382.86      357.77     74.76 o 
  -3   9   7      513.22      427.12     57.90 o 
  -2   9   7    13078.18    11821.08    251.07 o 
  -1   9   7       29.81        0.00     51.72 o 
   0   9   7   103857.48   102328.30   1437.46 o 
   1   9   7     1621.02     1453.97    129.79 o 
   2   9   7      368.17      306.09     65.70 o 
   3   9   7     3265.36     3532.29    142.29 o 
   4   9   7    23259.52    23209.91    353.61 o 
   5   9   7     1975.53     1832.02    101.65 o 
   6   9   7    23564.60    23571.38    364.12 o 
   7   9   7       87.19       11.80     44.92 o 
   8   9   7      307.39      274.63     68.84 o 
   9   9   7     3940.51     3847.71    117.50 o 
  10   9   7     3808.70     3432.48    174.03 o 
  11   9   7      533.71      569.92    213.02 o 
  12   9   7     3156.08     2273.01    357.63 o 
  13   9   7       74.95        0.00    261.57 o 
 -13  10   7     2672.90     2589.02    308.98 o 
 -12  10   7      269.44      136.80    161.18 o 
 -11  10   7     8355.72     8938.80    472.99 o 
 -10  10   7     3076.30     2859.78    147.12 o 
  -9  10   7     1352.52     1564.09    203.57 o 
  -8  10   7     5276.22     5526.75    189.95 o 
  -7  10   7    12428.91    11841.60    476.36 o 
  -6  10   7     2868.67     2576.68    150.71 o 
  -5  10   7    14448.00    13871.52    236.17 o 
  -4  10   7     2663.28     2224.65    142.02 o 
  -3  10   7     2436.94     2345.33     83.42 o 
  -2  10   7     2330.83     2465.24    113.84 o 
  -1  10   7    13871.58    13906.59    229.99 o 
   0  10   7       31.17        0.00     70.08 o 
   1  10   7    34197.45    32739.89    658.90 o 
   2  10   7     7754.31     7516.12    132.70 o 
   3  10   7    10098.39    10315.36    177.38 o 
   4  10   7      496.64      522.38     48.23 o 
   5  10   7    22720.77    22182.21    324.08 o 
   6  10   7     4285.91     4438.66    131.57 o 
   7  10   7     7940.81     7514.24    137.88 o 
   8  10   7     6418.13     6338.23    198.83 o 
   9  10   7     5050.00     5524.14    266.80 o 
  10  10   7     1418.69     1500.67    330.44 o 
  11  10   7     7370.61     7850.13    555.85 o 
  12  10   7     2125.83     2324.88    286.81 o 
 -12  11   7     1495.83     1291.54    159.42 o 
 -11  11   7     1929.75     1821.27    206.52 o 
 -10  11   7     2054.38     1760.74    207.11 o 
  -9  11   7    11795.17    12092.01    313.33 o 
  -8  11   7      127.40      188.44     75.84 o 
  -7  11   7     7136.05     7064.73    191.88 o 
  -6  11   7     4509.53     4519.71    116.81 o 
  -5  11   7     5995.48     6296.98    163.32 o 
  -4  11   7     2497.44     2374.84     94.78 o 
  -3  11   7    24709.38    25541.78    453.77 o 
  -2  11   7        4.08        0.00     50.76 o 
  -1  11   7     6659.46     5972.64    143.20 o 
   0  11   7     1261.44      893.53     63.04 o 
   1  11   7    13955.19    13470.28    329.88 o 
   2  11   7      791.49      650.93     98.67 o 
   3  11   7    22482.29    21652.35    336.26 o 
   4  11   7    12933.89    13027.54    240.15 o 
   5  11   7      546.84      476.76     59.23 o 
   6  11   7     1240.88     1165.49     94.96 o 
   7  11   7     9463.33     9613.73    213.96 o 
   8  11   7      177.00      128.19    119.45 o 
   9  11   7    13662.31    14111.61    803.28 o 
  10  11   7     5659.75     6164.79    540.85 o 
  11  11   7      144.15       82.08    263.79 o 
  12  11   7      350.30      266.21    491.97 o 
 -12  12   7     1064.89      891.40    185.45 o 
 -11  12   7     5172.56     4733.36    260.96 o 
 -10  12   7      757.52      480.77    270.63 o 
  -9  12   7      645.89      576.66    107.70 o 
  -8  12   7     4341.81     4328.22    136.82 o 
  -7  12   7    10015.49    10328.57    204.91 o 
  -6  12   7     1818.74     1865.42    291.93 o 
  -5  12   7     5066.01     4841.49    212.24 o 
  -4  12   7     7969.84     8331.54    366.49 o 
  -3  12   7     3103.36     2546.96    102.33 o 
  -2  12   7    22906.56    22392.19    324.18 o 
  -1  12   7    17544.65    17323.51    385.62 o 
   0  12   7       12.05       17.22     82.59 o 
   1  12   7    23869.68    23604.20    489.72 o 
   2  12   7    31044.09    31238.53    545.35 o 
   3  12   7       79.43        0.00     51.39 o 
   4  12   7     1910.45     1952.88    224.67 o 
   5  12   7    13514.46    14332.11    389.92 o 
   6  12   7       31.41        0.00    130.51 o 
   7  12   7     7198.34     7739.90    528.79 o 
   8  12   7     3777.01     4054.40    233.59 o 
   9  12   7       79.78        0.00    150.73 o 
  10  12   7     2230.85     2419.33    240.88 o 
  11  12   7     6083.78     6071.39    526.24 o 
  12  12   7      194.80        0.00    340.96 o 
 -12  13   7     7117.98     6112.41    580.80 o 
 -11  13   7     1647.80     1320.83    183.05 o 
 -10  13   7     9410.11     9074.92    585.63 o 
  -9  13   7     2691.15     2549.83    178.71 o 
  -8  13   7     6028.18     6058.73    244.98 o 
  -7  13   7     1473.97     1270.24    100.99 o 
  -6  13   7    20153.36    20212.93    632.97 o 
  -5  13   7     4550.70     4330.88    221.71 o 
  -4  13   7     3413.51     3312.70     92.95 o 
  -3  13   7      308.59      323.04    128.76 o 
  -2  13   7    11009.34    10703.61    224.08 o 
  -1  13   7       11.29        0.00     62.43 o 
   0  13   7    35440.76    35595.41    591.77 o 
   1  13   7     6811.82     6850.90    166.32 o 
   2  13   7      786.44      795.60    107.30 o 
   3  13   7      599.95      631.11     80.59 o 
   4  13   7    20394.84    18922.46    551.71 o 
   5  13   7     1096.46     1382.66    119.73 o 
   6  13   7    16564.57    16887.81    405.32 o 
   7  13   7     6290.33     7281.58    363.25 o 
   8  13   7     1251.76     1189.56    166.36 o 
   9  13   7     1659.41     1625.61    179.93 o 
  10  13   7    11616.13    11085.28   1168.72 o 
  11  13   7       64.00      297.07    195.78 o 
  12  13   7     3671.15     3211.51    318.22 o 
 -12  14   7      103.28      207.99    392.26 o 
 -11  14   7      428.69      410.27    156.55 o 
 -10  14   7     8399.05     8308.54    310.91 o 
  -9  14   7     1762.20     1605.25    105.86 o 
  -8  14   7    16292.92    16116.49    688.80 o 
  -7  14   7      491.56      639.72     86.05 o 
  -6  14   7     1449.37     1639.71     92.76 o 
  -5  14   7     1211.41     1430.81     67.46 o 
  -4  14   7    16679.81    16875.22    520.54 o 
  -3  14   7     4458.46     4121.65    117.19 o 
  -2  14   7    13499.06    12954.12    314.22 o 
  -1  14   7     2630.43     2542.90     96.06 o 
   0  14   7      885.54      955.59     65.85 o 
   1  14   7      545.10      472.03     62.40 o 
   2  14   7    15458.49    14816.52    287.57 o 
   3  14   7     6237.48     6721.45    228.42 o 
   4  14   7     2712.55     2419.20     75.59 o 
   5  14   7       59.76        0.00     86.58 o 
   6  14   7      258.19      300.87    125.74 o 
   7  14   7       18.00        0.00    212.50 o 
   8  14   7    11325.09    11471.36    344.34 o 
   9  14   7     2098.53     1671.65    175.53 o 
  10  14   7     7282.03     6859.21    662.33 o 
  11  14   7      322.43      219.52    227.44 o 
 -11  15   7      176.61      302.24    193.98 o 
 -10  15   7      676.47      137.75    164.52 o 
  -9  15   7     9034.92     8505.06    280.40 o 
  -8  15   7      817.28      967.37    308.25 o 
  -7  15   7      101.37        0.00     72.79 o 
  -6  15   7     6524.38     5815.31    184.43 o 
  -5  15   7     5521.37     5074.04    130.32 o 
  -4  15   7       72.83      154.87     61.91 o 
  -3  15   7     3633.11     3687.69    166.66 o 
  -2  15   7     2277.49     2050.69    126.24 o 
  -1  15   7       63.57       39.11     74.95 o 
   0  15   7    14155.59    13901.78    267.56 o 
   1  15   7     4754.75     4903.10    148.53 o 
   2  15   7       19.67       38.48     63.27 o 
   3  15   7    12858.94    12809.35    266.48 o 
   4  15   7       77.95       54.50    108.29 o 
   5  15   7     5430.04     5178.26    196.97 o 
   6  15   7     3155.88     3126.12    221.38 o 
   7  15   7      128.43      243.82    171.41 o 
   8  15   7     1165.93     1087.20    124.19 o 
   9  15   7    10185.04    10327.47    821.09 o 
  10  15   7      813.73      465.74    187.59 o 
  11  15   7      121.12        0.00    347.11 o 
 -11  16   7     5690.44     5569.16    368.37 o 
 -10  16   7      419.67      253.05    470.79 o 
  -9  16   7       24.17      226.14    160.98 o 
  -8  16   7      685.63      647.74    147.74 o 
  -7  16   7    13284.41    13099.73    426.06 o 
  -6  16   7      940.29      744.96     58.87 o 
  -5  16   7     7869.30     8209.41    377.73 o 
  -4  16   7      119.67      185.22    116.39 o 
  -3  16   7       22.99        0.00     56.22 o 
  -2  16   7      224.64      170.40     64.97 o 
  -1  16   7    17472.82    18441.32    293.86 o 
   0  16   7       52.50        0.00     66.16 o 
   1  16   7    17601.35    18421.99    342.74 o 
   2  16   7     2669.58     3203.98    199.22 o 
   3  16   7     3682.52     3327.06    184.63 o 
   4  16   7      287.06      393.33    115.07 o 
   5  16   7     5085.65     4794.40    335.41 o 
   6  16   7     2280.33     2737.13    202.36 o 
   7  16   7     5051.87     5341.93    344.38 o 
   8  16   7      382.41       83.06    115.06 o 
   9  16   7      893.82      963.26    170.63 o 
  10  16   7      336.35        0.00    193.21 o 
  11  16   7     7193.94     6985.08    851.38 o 
 -11  17   7      870.62     1028.65    279.30 o 
 -10  17   7     2981.03     2902.06    336.86 o 
  -9  17   7    13255.32    13586.92   1279.13 o 
  -8  17   7     1455.67     1434.93    108.73 o 
  -7  17   7     1781.09     1719.26    176.93 o 
  -6  17   7     2891.92     2941.29    272.32 o 
  -5  17   7     6547.78     6937.12    338.68 o 
  -4  17   7     1032.57     1026.18     86.05 o 
  -3  17   7    11481.82    11715.87    236.19 o 
  -2  17   7      448.35      412.33     69.23 o 
  -1  17   7     5941.77     5544.12    180.25 o 
   0  17   7      216.44      390.10     90.72 o 
   1  17   7    11550.02    12102.61    246.37 o 
   2  17   7     5687.64     6043.75    326.05 o 
   3  17   7    17427.46    17455.58    365.31 o 
   4  17   7     5699.53     5389.68    254.69 o 
   5  17   7      900.80     1060.92    147.90 o 
   6  17   7     1309.00     1286.91    245.30 o 
   7  17   7     7755.57     7968.63    330.67 o 
   8  17   7     1594.51     1476.03    208.06 o 
   9  17   7    12048.10    12672.14    881.66 o 
  10  17   7     5270.10     5605.49    379.66 o 
 -10  18   7     2246.51     1890.89    289.74 o 
  -9  18   7      519.67      526.90    267.85 o 
  -8  18   7     5446.58     4785.82    699.69 o 
  -7  18   7      665.40      582.37    156.50 o 
  -6  18   7     3291.83     3405.30    135.87 o 
  -5  18   7     2150.96     1937.04    129.76 o 
  -4  18   7     8537.73     7859.63    201.87 o 
  -3  18   7      626.64      447.89     83.73 o 
  -2  18   7     7211.56     7128.63    171.55 o 
  -1  18   7     4748.48     4732.86    128.59 o 
   0  18   7     1718.53     1540.62    138.02 o 
   1  18   7     5487.56     5510.31    151.45 o 
   2  18   7    22301.44    24071.63    476.28 o 
   3  18   7     1181.81      945.92    111.12 o 
   4  18   7     7348.15     7111.22    722.60 o 
   5  18   7     1552.10     1332.33    350.53 o 
   6  18   7      159.09      430.68    151.01 o 
   7  18   7      675.10     1009.62    521.35 o 
   8  18   7     6406.97     7157.98    731.12 o 
   9  18   7        7.55        0.00    181.10 o 
  10  18   7     3628.69     2737.12    581.48 o 
 -10  19   7     2421.50     2783.46    381.36 o 
  -9  19   7      473.97      102.72    240.46 o 
  -8  19   7     1052.20      967.28    160.72 o 
  -7  19   7      399.29      223.75    118.82 o 
  -6  19   7     7541.24     7693.65    215.24 o 
  -5  19   7       98.17        0.00    150.72 o 
  -4  19   7     2245.40     1810.65     87.93 o 
  -3  19   7       40.66       28.42     60.30 o 
  -2  19   7     1850.88     2015.86    135.71 o 
  -1  19   7     2139.58     2413.67    112.04 o 
   0  19   7     9267.44     9341.64    211.32 o 
   1  19   7      777.62      767.45     78.80 o 
   2  19   7     1225.88     1158.04    109.47 o 
   3  19   7       54.47        0.00     70.87 o 
   4  19   7     6037.02     5575.18    644.98 o 
   5  19   7      440.61      338.21    144.75 o 
   6  19   7     3515.12     3848.88    306.12 o 
   7  19   7     2914.08     3064.45    394.94 o 
   8  19   7      383.21      200.85    265.80 o 
   9  19   7       27.61      412.22    237.14 o 
  10  19   7     4181.42     4305.38    624.53 o 
  -9  20   7     2060.35     1567.69    308.98 o 
  -8  20   7     6188.32     5886.68    595.83 o 
  -7  20   7     4365.65     3921.96    570.55 o 
  -6  20   7        4.01       33.90     94.64 o 
  -5  20   7     3090.69     3421.04    178.98 o 
  -4  20   7     4798.80     4940.93    160.73 o 
  -3  20   7     1640.60     1610.30     97.84 o 
  -2  20   7    10877.09    11466.38    272.60 o 
  -1  20   7     3685.03     3635.89    201.02 o 
   0  20   7       52.36       64.90     77.71 o 
   1  20   7     2567.11     2863.01    223.09 o 
   2  20   7    12431.50    12929.87    378.52 o 
   3  20   7      429.18      322.78    101.08 o 
   4  20   7     4361.35     3595.00    535.46 o 
   5  20   7     3149.82     3264.73    226.61 o 
   6  20   7     1786.87     1981.68    459.86 o 
   7  20   7      824.44      714.02    218.63 o 
   8  20   7     5296.89     5437.69    461.22 o 
   9  20   7      832.93      473.28    247.69 o 
  -9  21   7     3944.12     4259.37    391.88 o 
  -8  21   7      298.54      333.20    327.63 o 
  -7  21   7      329.62      319.46    295.18 o 
  -6  21   7       60.60        0.00    144.20 o 
  -5  21   7     2726.99     2566.41    348.19 o 
  -4  21   7      162.29       86.96    135.71 o 
  -3  21   7    11926.28    13539.06    425.86 o 
  -2  21   7       78.94        0.00     92.58 o 
  -1  21   7     1906.51     1784.88    110.05 o 
   0  21   7      389.09      336.97     76.89 o 
   1  21   7     4329.44     4823.83    160.43 o 
   2  21   7      120.75       35.77    106.88 o 
   3  21   7    13720.19    15279.79    885.15 o 
   4  21   7       24.68       25.67     64.67 o 
   5  21   7      387.06      128.19    175.83 o 
   6  21   7       27.61      201.84    198.77 o 
   7  21   7     2819.23     2209.29    265.56 o 
   8  21   7      528.45      797.72    223.59 o 
   9  21   7     5099.74     5012.94    573.97 o 
  -8  22   7       23.85      150.32    370.35 o 
  -7  22   7     6116.08     6927.92    705.84 o 
  -6  22   7      536.86      595.96    136.04 o 
  -5  22   7     2944.30     2982.33    170.31 o 
  -4  22   7       15.41       40.47    113.94 o 
  -3  22   7        2.27        0.00    128.47 o 
  -2  22   7      574.90      826.89    142.22 o 
  -1  22   7     5491.82     6227.65    265.33 o 
   0  22   7      480.96      529.95     86.85 o 
   1  22   7     4926.95     4699.62    157.86 o 
   2  22   7     1221.33     1378.29    111.17 o 
   3  22   7     2723.03     2686.10    284.92 o 
   4  22   7      565.90      281.78    140.58 o 
   5  22   7     3127.77     3097.16    281.02 o 
   6  22   7        1.77      108.59    170.90 o 
   7  22   7     3200.87     2823.73    257.04 o 
   8  22   7       85.01      242.05    414.76 o 
  -8  23   7      141.78       54.98    266.92 o 
  -7  23   7      802.18      347.60    308.71 o 
  -6  23   7     4496.32     4268.41    358.05 o 
  -5  23   7     2226.79     2345.35    237.79 o 
  -4  23   7     3075.44     3165.03    179.20 o 
  -3  23   7     6054.99     6785.36    202.13 o 
  -2  23   7      150.48      130.80     87.13 o 
  -1  23   7      810.36      754.15    115.00 o 
   0  23   7     3436.91     3783.80    287.90 o 
   1  23   7     4339.66     4126.32    329.38 o 
   2  23   7      528.13      415.29    101.73 o 
   3  23   7     1644.06     1340.40    205.24 o 
   4  23   7     2139.24     1759.73    238.87 o 
   5  23   7       88.70      115.88    207.39 o 
   6  23   7      683.06      553.28    250.32 o 
   7  23   7     1860.16     1565.20    867.78 o 
  -7  24   7      479.56      336.21    249.18 o 
  -6  24   7     1162.74      799.18    275.42 o 
  -5  24   7      226.01      269.30    171.25 o 
  -4  24   7     3290.59     3302.26    213.07 o 
  -3  24   7      732.61      561.20    104.96 o 
  -2  24   7     3780.65     4070.97    201.76 o 
  -1  24   7       16.80       78.70    206.92 o 
   0  24   7      151.55       60.18    102.84 o 
   1  24   7       47.44       98.14    125.88 o 
   2  24   7     8628.45    10292.59    513.89 o 
   3  24   7      404.34      150.07    158.96 o 
   4  24   7     1577.90     1769.12    224.12 o 
   5  24   7       10.82      107.96    245.99 o 
   6  24   7      145.80      215.45    207.96 o 
   7  24   7      506.37      285.96    239.84 o 
  -6  25   7     2395.31     2062.19    442.77 o 
  -5  25   7      418.27      159.72    163.89 o 
  -4  25   7       83.86       70.42    190.02 o 
  -3  25   7      438.18      452.20    139.21 o 
  -2  25   7      577.57      608.95    115.80 o 
  -1  25   7      545.76      503.35    121.60 o 
   0  25   7     1882.47     1935.78    218.87 o 
   1  25   7       89.31      256.91    131.42 o 
   2  25   7      343.36       65.44    161.43 o 
   3  25   7      711.99      426.15    169.59 o 
   4  25   7     1356.65     1092.24    224.19 o 
   5  25   7      300.59      431.45    216.69 o 
   6  25   7     1446.56     1093.19    759.14 o 
  -5  26   7      688.59      189.96    296.90 o 
  -4  26   7      761.27      845.70    205.82 o 
  -3  26   7      122.05       10.63    162.20 o 
  -2  26   7     1071.06     1025.69    320.46 o 
  -1  26   7     1901.77     1883.09    168.05 o 
   0  26   7       56.57        0.00    127.31 o 
   1  26   7     1013.72      838.43    158.25 o 
   2  26   7     1252.91     1250.87    203.07 o 
   3  26   7      847.50      885.24    175.93 o 
   4  26   7      527.94      578.89    396.99 o 
   5  26   7     1726.95     1735.06    300.65 o 
  -3  27   7     4375.36     3925.38    330.17 o 
  -2  27   7       22.22       29.58    108.63 o 
  -1  27   7      639.84      495.13    247.35 o 
   0  27   7      154.68       71.38    163.56 o 
   1  27   7     2117.87     2121.90    334.77 o 
   2  27   7       25.82        0.00    167.90 o 
   3  27   7     6099.39     6550.21    376.28 o 
 -12   0   8     8622.78     9346.09    362.15 o 
 -10   0   8    27000.93    27939.26    686.16 o 
  -8   0   8     2554.85     3259.16    166.80 o 
  -6   0   8    13170.88    18585.99   1101.47 o 
  -4   0   8    65525.46    70350.41   2973.69 o 
  -2   0   8     1343.24     1695.24    109.33 o 
   0   0   8    62937.89    68847.64   1084.17 o 
   2   0   8    42377.44    51281.21    841.75 o 
   4   0   8     2050.99     2347.05     86.65 o 
   6   0   8    40395.45    42890.21   1946.71 o 
   8   0   8    17710.01    19916.94    595.15 o 
  12   0   8     8720.90     8559.29   1023.57 o 
 -13   1   8      918.04      989.11    162.82 o 
 -12   1   8     5385.49     6540.82    574.24 o 
 -11   1   8     2518.06     3277.01    575.38 o 
 -10   1   8        6.43      230.00    110.19 o 
  -9   1   8     1884.64     2077.09    168.25 o 
  -8   1   8    23682.94    23337.82    380.27 o 
  -7   1   8      339.10      768.87    196.71 o 
  -6   1   8    36601.00    38471.33    931.85 o 
  -5   1   8     1511.26     2872.16    506.73 o 
  -4   1   8    18583.81    19632.58   3426.03 o 
  -3   1   8     4089.02     4240.43    146.56 o 
  -2   1   8    33153.28    33025.45    463.48 o 
  -1   1   8     1835.27     1869.90     90.85 o 
   0   1   8    49231.89    50474.48    723.24 o 
   1   1   8     7418.23     8220.01    389.37 o 
   2   1   8     6152.20     6739.76     99.22 o 
   3   1   8      110.42      180.04     41.23 o 
   4   1   8    25868.17    26880.97    804.13 o 
   5   1   8    21031.91    22790.77    466.44 o 
   6   1   8    24507.23    26151.77    385.47 o 
   7   1   8     2744.02     2465.63     65.49 o 
   8   1   8     2417.37     4214.80   1040.89 o 
   9   1   8      184.24     1092.30    489.57 o 
  10   1   8    18192.69    17620.07    599.04 o 
  11   1   8     1667.63     1797.78    285.43 o 
  12   1   8     1778.35     1879.58    296.47 o 
  13   1   8     1373.78     1187.23    260.91 o 
 -13   2   8     2009.00     2418.93    184.90 o 
 -12   2   8     2009.21     2880.17    327.44 o 
 -11   2   8     1760.74     1784.93    118.74 o 
 -10   2   8     5530.77     6953.47    811.88 o 
  -9   2   8     2933.51     3026.56    114.21 o 
  -8   2   8     3169.49     3073.53    126.44 o 
  -7   2   8    21142.04    21004.27    381.48 o 
  -6   2   8     4271.04     5435.21   1900.90 o 
  -5   2   8    10319.58    12482.24   2247.27 o 
  -4   2   8     7470.46     8231.11    783.63 o 
  -3   2   8     8465.43     9027.32    205.23 o 
  -2   2   8     3224.22     2956.62    128.61 o 
  -1   2   8    38085.45    37494.03    494.87 o 
   0   2   8     1576.81     1121.79     44.85 o 
   1   2   8    14205.45    15985.81    462.00 o 
   2   2   8     5297.73     5773.94    215.59 o 
   3   2   8    30384.56    32017.80    718.98 o 
   4   2   8      670.24      832.23     45.91 o 
   5   2   8    29451.11    29477.76    537.11 o 
   6   2   8     2500.51     2372.91    109.52 o 
   7   2   8        2.54      154.34    322.50 o 
   8   2   8     2907.16     2956.49    291.34 o 
   9   2   8     6848.19     7318.80    289.17 o 
  10   2   8       95.47     1288.00    769.08 o 
  11   2   8     9080.22     9649.14    545.50 o 
  12   2   8     2127.97     1950.98    238.87 o 
  13   2   8     2115.56     1831.23    409.98 o 
 -13   3   8      651.05      660.32    192.01 o 
 -12   3   8       83.45      687.43    133.45 o 
 -11   3   8    16962.47    17750.92    371.22 o 
 -10   3   8        4.52      114.71    106.12 o 
  -9   3   8    10460.52     9949.06    219.63 o 
  -8   3   8      303.80      354.83     70.33 o 
  -7   3   8      844.93     1364.07    319.48 o 
  -6   3   8     3591.18     4276.26    272.14 o 
  -5   3   8    46764.09    46762.44   1067.32 o 
  -4   3   8     4369.41     5507.74    200.01 o 
  -3   3   8      669.05      956.87    354.85 o 
  -2   3   8      745.17      605.11     75.35 o 
  -1   3   8     2016.96     2550.42     75.33 o 
   0   3   8      962.22      689.72     46.16 o 
   1   3   8    44050.31    45744.91    735.54 o 
   2   3   8      222.33      482.84     38.52 o 
   3   3   8     2148.82     2667.88     80.48 o 
   4   3   8    14171.75    13966.90    234.53 o 
   5   3   8    24829.33    27083.23    431.59 o 
   6   3   8        9.07       13.64     65.14 o 
   7   3   8    26464.85    27808.67    382.38 o 
   8   3   8      559.31     1242.59    235.12 o 
   9   3   8     4538.49     4521.33    118.12 o 
  10   3   8       90.97       38.43     85.16 o 
  11   3   8     4300.45     5217.02    525.28 o 
  12   3   8      164.69        0.00    226.67 o 
  13   3   8     6931.21     5809.36    677.83 o 
 -13   4   8     2234.16     2065.33    439.36 o 
 -12   4   8     2781.87     3141.19    378.66 o 
 -11   4   8      364.35      260.35    147.54 o 
 -10   4   8    15287.76    16038.42    293.95 o 
  -9   4   8     3961.13     4572.01    131.00 o 
  -8   4   8     2043.80     2120.05     94.29 o 
  -7   4   8    13146.62    12816.39    256.82 o 
  -6   4   8    15170.53    15290.50    423.76 o 
  -5   4   8      558.26     1638.24   2002.68 o 
  -4   4   8    17030.66    17591.62    290.24 o 
  -3   4   8    31191.18    29475.96    438.45 o 
  -2   4   8     3925.72     5081.83    168.20 o 
  -1   4   8    50197.75    49042.96    724.70 o 
   0   4   8    26129.42    25127.02    528.83 o 
   1   4   8     9090.44     9404.53    203.17 o 
   2   4   8    48922.02    53929.74   1351.39 o 
   3   4   8    21986.89    21546.52    368.24 o 
   4   4   8      505.64      727.19     48.13 o 
   5   4   8    24861.94    25070.25    347.81 o 
   6   4   8    15879.14    16773.41    288.64 o 
   7   4   8      465.09      638.03    178.49 o 
   8   4   8    12287.09    12749.34    523.00 o 
   9   4   8     1264.04     1363.51    182.06 o 
  10   4   8      399.12      785.52    430.20 o 
  11   4   8    12276.92    11799.76    507.92 o 
  12   4   8     6186.67     6255.44    328.48 o 
  13   4   8     1290.52     1399.54    293.19 o 
 -13   5   8       92.03      406.20    348.48 o 
 -12   5   8     6733.75     6755.98    244.36 o 
 -11   5   8     1556.47     1620.70    275.58 o 
 -10   5   8      721.97     1143.40    241.43 o 
  -9   5   8     2614.97     2891.97    196.86 o 
  -8   5   8    21618.52    21506.05    389.16 o 
  -7   5   8       71.70       40.15    151.29 o 
  -6   5   8    37605.70    37781.88    661.18 o 
  -5   5   8     3611.76     3724.98     99.41 o 
  -4   5   8    17846.96    17935.28    596.82 o 
  -3   5   8     1914.42     2126.69    160.56 o 
  -2   5   8    23172.87    22286.09    349.00 o 
  -1   5   8     4604.65     5083.93    101.90 o 
   0   5   8    58317.57    59113.64    819.76 o 
   1   5   8     1302.50     1062.87    118.35 o 
   2   5   8     2239.71     2333.68     70.71 o 
   3   5   8     4181.11     4546.72    277.64 o 
   4   5   8    32078.07    32786.55    502.20 o 
   5   5   8       77.61      112.88     62.92 o 
   6   5   8    16961.76    17608.35    350.16 o 
   7   5   8     1131.51     1067.95    160.56 o 
   8   5   8      170.82      504.12    123.08 o 
   9   5   8     1354.73     1154.88     92.16 o 
  10   5   8    15463.29    16210.61    764.74 o 
  11   5   8     1748.40     1268.48    153.06 o 
  12   5   8     4595.39     4947.12    465.32 o 
  13   5   8      361.68        9.96    347.80 o 
 -13   6   8     1466.71     1263.81    244.62 o 
 -12   6   8     2497.88     2455.50    175.23 o 
 -11   6   8     1036.34     1012.11    187.58 o 
 -10   6   8    33175.80    33424.52    584.32 o 
  -9   6   8     1032.92      824.73    139.45 o 
  -8   6   8     3924.87     3590.95    109.74 o 
  -7   6   8     8005.80     7594.81    140.96 o 
  -6   6   8    25364.31    25381.48   1336.17 o 
  -5   6   8       25.38       38.26     84.56 o 
  -4   6   8    42689.86    42908.75   1032.03 o 
  -3   6   8      335.99      271.12     76.93 o 
  -2   6   8       31.79       93.44     43.89 o 
  -1   6   8     5435.23     5593.32    251.89 o 
   0   6   8    27453.67    28471.76    460.02 o 
   1   6   8       66.26       32.08     52.46 o 
   2   6   8    32147.88    33219.86    493.95 o 
   3   6   8      510.49      628.98     54.54 o 
   4   6   8      105.60      267.44     62.26 o 
   5   6   8      240.20      201.25     44.42 o 
   6   6   8    24521.56    24443.83    352.46 o 
   7   6   8     2907.30     3007.53     97.24 o 
   8   6   8    23754.31    24820.31    378.01 o 
   9   6   8     3175.97     3252.59    175.55 o 
  10   6   8      516.95      606.35    199.22 o 
  11   6   8     1444.89     1798.23    156.53 o 
  12   6   8    16262.05    17276.91    693.42 o 
  13   6   8      145.44        0.00    379.86 o 
 -13   7   8      232.72      315.68    160.86 o 
 -12   7   8      684.72      880.12    176.15 o 
 -11   7   8     6772.80     6416.12    392.13 o 
 -10   7   8     1323.39     1229.28    114.52 o 
  -9   7   8     6456.56     7050.63    286.29 o 
  -8   7   8     1640.38     1684.18    121.70 o 
  -7   7   8      549.21      667.49    142.61 o 
  -6   7   8     8680.03     8463.83    398.84 o 
  -5   7   8    36210.82    37188.25    566.53 o 
  -4   7   8    11350.43    11166.61    586.16 o 
  -3   7   8      933.32     1091.15    101.78 o 
  -2   7   8    13473.25    13407.53    248.14 o 
  -1   7   8     8498.37     8807.15    178.71 o 
   0   7   8    31733.58    32750.04    804.36 o 
   1   7   8    38854.94    40835.11    563.34 o 
   2   7   8     5834.63     5800.96    150.11 o 
   3   7   8      159.01      206.76     45.21 o 
   4   7   8    18476.79    18209.69    292.61 o 
   5   7   8     8099.04     7908.66    130.75 o 
   6   7   8      458.02      429.86     82.65 o 
   7   7   8     9575.23     9221.51    215.00 o 
   8   7   8     1679.11     1785.31    133.14 o 
   9   7   8     3889.45     3597.95    294.10 o 
  10   7   8     1088.97      978.83     94.67 o 
  11   7   8     2373.04     2557.97    651.18 o 
  12   7   8      365.53        0.00    318.40 o 
  13   7   8     3649.53     3527.89    746.84 o 
 -13   8   8     5073.57     4296.67    791.94 o 
 -12   8   8       52.71      241.26    135.97 o 
 -11   8   8     1373.89     1315.04    203.66 o 
 -10   8   8       56.01      141.35    147.35 o 
  -9   8   8     4981.28     5142.09    202.88 o 
  -8   8   8     1901.89     2221.62    270.43 o 
  -7   8   8    22257.40    23955.58    940.10 o 
  -6   8   8     1872.15     2152.54    200.21 o 
  -5   8   8       67.32      190.27    102.87 o 
  -4   8   8      168.12      215.89    149.91 o 
  -3   8   8    23321.29    22195.62    300.53 o 
  -2   8   8     2479.10     2139.19     77.72 o 
  -1   8   8    39427.00    39652.94    598.39 o 
   0   8   8        1.81        0.00     61.12 o 
   1   8   8     5504.25     5502.42    126.02 o 
   2   8   8     1522.42     1723.78     61.45 o 
   3   8   8    14201.52    14127.49    213.15 o 
   4   8   8      286.45      173.16     52.19 o 
   5   8   8    11730.79    11680.95    235.29 o 
   6   8   8     1737.65     1456.83     61.81 o 
   7   8   8      622.87      674.93     61.53 o 
   8   8   8       96.21      180.33     60.14 o 
   9   8   8     8984.95     8489.44    430.00 o 
  10   8   8       57.86      180.29    111.68 o 
  11   8   8    10222.34    10153.74    754.36 o 
  12   8   8      608.16      615.29    254.10 o 
 -13   9   8      658.97      527.61    178.72 o 
 -12   9   8     3173.29     3300.57    246.47 o 
 -11   9   8     8817.31     8743.39    220.59 o 
 -10   9   8      657.68      266.97    269.64 o 
  -9   9   8     7423.82     8108.46    249.71 o 
  -8   9   8     8015.68     7963.10    266.48 o 
  -7   9   8      292.83      433.30    158.19 o 
  -6   9   8     9088.07     9259.81    334.20 o 
  -5   9   8    33429.48    33097.22    546.78 o 
  -4   9   8      354.74      259.78     61.65 o 
  -3   9   8     4740.29     5065.81     97.62 o 
  -2   9   8    13374.46    13004.61    208.54 o 
  -1   9   8      311.15      435.81     81.07 o 
   0   9   8    13670.08    13588.92    241.12 o 
   1   9   8    43949.79    42883.74    592.65 o 
   2   9   8      195.71       50.98     84.29 o 
   3   9   8     7413.22     7566.43    141.00 o 
   4   9   8    14960.40    14315.67    232.18 o 
   5   9   8     6033.02     5637.13    234.81 o 
   6   9   8     5417.48     5235.35    255.64 o 
   7   9   8    15736.33    15608.39    246.37 o 
   8   9   8       27.64       12.40     57.22 o 
   9   9   8     3742.68     3746.46    365.76 o 
  10   9   8    12794.88    12948.90    496.16 o 
  11   9   8     2414.75     2259.97    532.36 o 
  12   9   8     1123.88     1276.69    302.02 o 
 -12  10   8     8495.83     8077.11    372.54 o 
 -11  10   8       80.16      268.31    126.10 o 
 -10  10   8     6062.98     6125.08    216.08 o 
  -9  10   8     2828.19     2926.58    167.65 o 
  -8  10   8     1923.74     2035.58    130.91 o 
  -7  10   8     6520.69     6454.25    166.68 o 
  -6  10   8    11144.84    10612.40    272.75 o 
  -5  10   8       60.63      120.52     71.54 o 
  -4  10   8    19872.81    18840.24    284.03 o 
  -3  10   8    11332.55    10624.51    208.46 o 
  -2  10   8     2331.28     2250.43     73.39 o 
  -1  10   8    15825.94    15684.77    266.07 o 
   0  10   8    11279.20    11151.66    176.50 o 
   1  10   8     1092.21     1491.22     65.13 o 
   2  10   8    37848.38    38215.93    545.55 o 
   3  10   8     5438.58     5343.67    113.52 o 
   4  10   8      147.61      206.48     58.65 o 
   5  10   8     8603.66     7632.16    362.10 o 
   6  10   8    20572.58    19900.90    350.71 o 
   7  10   8       27.75       17.58     36.16 o 
   8  10   8     5295.63     5127.40    162.75 o 
   9  10   8      263.27      139.39    105.65 o 
  10  10   8      140.74        0.00    143.83 o 
  11  10   8     2177.70     2049.52    217.20 o 
  12  10   8     6247.41     5997.46   1063.89 o 
 -12  11   8     3189.71     3074.72    242.28 o 
 -11  11   8      334.09      570.25    274.00 o 
 -10  11   8      255.89      345.47    123.87 o 
  -9  11   8      161.76      224.85    106.71 o 
  -8  11   8    12361.06    11337.87    423.90 o 
  -7  11   8     3263.00     3195.68    142.24 o 
  -6  11   8    22025.94    20357.90    434.74 o 
  -5  11   8      326.77      383.31     82.06 o 
  -4  11   8     1936.31     2008.05    205.29 o 
  -3  11   8      703.51      765.26    129.00 o 
  -2  11   8    26496.17    25971.28    475.80 o 
  -1  11   8     6949.48     6944.78    186.60 o 
   0  11   8    45599.07    44934.33    636.55 o 
   1  11   8      278.69      267.71     56.70 o 
   2  11   8     6392.49     5915.18    125.36 o 
   3  11   8     1579.82     1808.20     90.14 o 
   4  11   8    25092.91    24238.62    393.79 o 
   5  11   8     1629.93     1446.25     66.34 o 
   6  11   8     6193.53     5859.75    176.93 o 
   7  11   8     2117.41     1823.18    120.52 o 
   8  11   8     1460.52     1184.13    179.10 o 
   9  11   8      649.74      455.92    395.10 o 
  10  11   8    15939.27    16096.33    707.83 o 
  11  11   8       79.07        0.00    216.75 o 
  12  11   8      569.31      433.75    285.57 o 
 -12  12   8     1786.35     1067.02    183.69 o 
 -11  12   8      132.50      118.99    144.68 o 
 -10  12   8     9475.23     8443.44    321.86 o 
  -9  12   8     1240.35     1092.26    139.18 o 
  -8  12   8      642.15      529.01    116.49 o 
  -7  12   8     7899.79     7943.56    317.38 o 
  -6  12   8     1639.02     1562.59     66.69 o 
  -5  12   8     4527.68     4638.88    225.26 o 
  -4  12   8    12559.77    13093.76    253.33 o 
  -3  12   8      620.71      620.63    142.28 o 
  -2  12   8      119.65       96.96     60.26 o 
  -1  12   8    21094.31    21567.04    378.13 o 
   0  12   8    10414.79    10908.24    330.77 o 
   1  12   8     2666.68     2643.92    146.78 o 
   2  12   8    10472.58    10997.75    267.43 o 
   3  12   8    16263.77    15580.38    264.44 o 
   4  12   8        7.33        0.00     51.68 o 
   5  12   8     8295.94     7909.78    379.31 o 
   6  12   8    20301.31    20702.66    411.60 o 
   7  12   8        3.91        0.00    201.77 o 
   8  12   8     7090.41     6942.32    180.07 o 
   9  12   8     6302.56     6145.53    428.08 o 
  10  12   8     1352.21     1299.81    374.33 o 
  11  12   8     2015.25     2530.91    345.06 o 
  12  12   8     7232.95     6082.65    555.52 o 
 -12  13   8      293.54        0.00    183.90 o 
 -11  13   8     4616.40     4219.01    617.01 o 
 -10  13   8     1052.17      881.97    158.79 o 
  -9  13   8     7838.18     7471.14    752.11 o 
  -8  13   8     3199.81     3527.30    261.26 o 
  -7  13   8     3823.61     3851.76    117.63 o 
  -6  13   8      170.05        0.00     85.27 o 
  -5  13   8    23094.38    23483.41    526.26 o 
  -4  13   8     4997.57     4856.22    148.57 o 
  -3  13   8     5491.63     5231.98    205.14 o 
  -2  13   8     1602.35     1683.25    105.44 o 
  -1  13   8     3411.71     3274.88    105.08 o 
   0  13   8     2575.76     2751.61    103.17 o 
   1  13   8    26005.04    25424.69    443.71 o 
   2  13   8     5270.97     5827.44    161.75 o 
   3  13   8     6166.81     6315.49    216.92 o 
   4  13   8       78.34       68.31     45.60 o 
   5  13   8     8300.39     8035.08    159.86 o 
   6  13   8      752.42      523.75    109.50 o 
   7  13   8     3811.44     3922.93    228.53 o 
   8  13   8       22.84        0.00    189.76 o 
   9  13   8     4220.80     3971.19    518.89 o 
  10  13   8       62.64      139.57    171.90 o 
  11  13   8     2232.65     2471.00    269.22 o 
 -11  14   8     1168.19      965.17    222.41 o 
 -10  14   8      204.15      218.77    158.40 o 
  -9  14   8     4479.02     4200.63    310.57 o 
  -8  14   8      639.20      377.51     68.96 o 
  -7  14   8    26455.98    26874.78    664.93 o 
  -6  14   8     8195.97     8169.14    191.63 o 
  -5  14   8      382.36       85.77     74.36 o 
  -4  14   8     1514.65     1412.45    109.42 o 
  -3  14   8    10201.78    10297.24    324.36 o 
  -2  14   8      774.59      736.92     63.81 o 
  -1  14   8    15359.23    15237.50    329.01 o 
   0  14   8     3189.36     3479.34    112.86 o 
   1  14   8      494.67      370.21     65.67 o 
   2  14   8    11646.88    11908.03    271.32 o 
   3  14   8     9481.53     9296.85    200.52 o 
   4  14   8      291.21      192.29     59.17 o 
   5  14   8    12103.34    13145.92    339.21 o 
   6  14   8       55.87      101.36    130.19 o 
   7  14   8      415.87      348.33    147.39 o 
   8  14   8     1981.59     1938.61    332.28 o 
   9  14   8     4029.60     4579.10    601.13 o 
  10  14   8       79.97        0.00    168.00 o 
  11  14   8     5599.54     5299.37    683.98 o 
 -11  15   8     3667.87     3011.91    377.86 o 
 -10  15   8      897.22      689.71    184.80 o 
  -9  15   8     5432.98     5483.30    513.89 o 
  -8  15   8    10725.95    10975.77    280.85 o 
  -7  15   8        6.26        0.00     76.73 o 
  -6  15   8     8056.99     8543.43    225.64 o 
  -5  15   8     9404.72     9969.31    303.17 o 
  -4  15   8      497.64      245.65    151.09 o 
  -3  15   8       90.18        0.00    104.91 o 
  -2  15   8    10638.22    11030.99    207.47 o 
  -1  15   8       19.42        0.00     57.73 o 
   0  15   8     2730.61     2499.74    132.16 o 
   1  15   8    10150.40    10505.29    220.12 o 
   2  15   8      194.99      154.25    120.96 o 
   3  15   8      489.89      440.88     54.57 o 
   4  15   8    15530.00    15195.24    376.35 o 
   5  15   8     3001.39     3458.56    162.05 o 
   6  15   8     1517.23     1118.80    167.61 o 
   7  15   8    10657.64    10698.44    406.23 o 
   8  15   8      213.19      243.61    189.80 o 
   9  15   8     4145.96     4347.11    370.35 o 
  10  15   8    10269.69    10379.41   1328.65 o 
  11  15   8     1108.06      826.28    362.69 o 
 -11  16   8       39.07      106.86    286.44 o 
 -10  16   8     6715.79     7317.23    413.39 o 
  -9  16   8     1075.08     1314.85    186.15 o 
  -8  16   8     2360.90     2250.64    173.25 o 
  -7  16   8      323.03      131.51     80.11 o 
  -6  16   8    14507.63    15749.10    507.48 o 
  -5  16   8        5.70        0.00     71.51 o 
  -4  16   8     8550.75     8979.96    559.40 o 
  -3  16   8     6019.64     6037.22    362.15 o 
  -2  16   8      406.02      399.34     68.35 o 
  -1  16   8     5860.13     6061.35    158.94 o 
   0  16   8     9291.26     9561.89    245.38 o 
   1  16   8        7.03        0.91     74.36 o 
   2  16   8    29284.59    30449.61    903.60 o 
   3  16   8        6.13        0.00     69.02 o 
   4  16   8      383.30      371.68    166.88 o 
   5  16   8      692.17      979.83    138.02 o 
   6  16   8     8907.96     8992.63   1378.89 o 
   7  16   8      176.93      125.28    157.49 o 
   8  16   8    14737.67    14899.72    639.43 o 
   9  16   8      438.58      156.83    240.37 o 
  10  16   8      156.28        0.00    211.19 o 
  11  16   8        1.84       62.26    333.27 o 
 -10  17   8      293.89      460.48    319.10 o 
  -9  17   8      661.70      919.51    543.22 o 
  -8  17   8     6899.82     6962.00    269.46 o 
  -7  17   8     2875.74     2756.65    162.28 o 
  -6  17   8     7733.91     7752.85    246.52 o 
  -5  17   8     3577.48     3835.26    265.89 o 
  -4  17   8     3169.88     3168.47    586.03 o 
  -3  17   8     2070.94     1934.97    117.20 o 
  -2  17   8     5567.85     5546.45    159.42 o 
  -1  17   8     4048.85     4000.70    120.44 o 
   0  17   8     6508.82     6887.12    255.83 o 
   1  17   8      569.23      711.66     98.62 o 
   2  17   8      663.28      669.09     95.31 o 
   3  17   8     2440.32     2354.02    184.23 o 
   4  17   8     5628.67     5691.08    163.33 o 
   5  17   8      501.25      432.61    121.27 o 
   6  17   8      383.06      642.12    315.00 o 
   7  17   8      102.48      139.10    195.26 o 
   8  17   8      418.90      352.68    193.28 o 
   9  17   8      406.42       46.90    251.67 o 
  10  17   8     2614.62     2388.38    335.62 o 
 -10  18   8      866.05      662.08    368.30 o 
  -9  18   8      669.43      966.28    752.31 o 
  -8  18   8     1271.35      779.87    326.61 o 
  -7  18   8     9901.65     9556.43    455.11 o 
  -6  18   8      208.28       50.71    100.14 o 
  -5  18   8     1407.55     1319.81    114.42 o 
  -4  18   8     2166.00     2213.26    156.04 o 
  -3  18   8     1577.60     1722.68    162.85 o 
  -2  18   8      200.67      158.36     79.93 o 
  -1  18   8     4738.80     4733.46    217.57 o 
   0  18   8     1137.50     1509.20    220.13 o 
   1  18   8      871.11      642.35    115.01 o 
   2  18   8     5062.88     5174.51    232.16 o 
   3  18   8     6570.87     6758.55    379.73 o 
   4  18   8       12.46        0.00     50.26 o 
   5  18   8     4265.88     4383.98    251.25 o 
   6  18   8     5987.31     6071.32    509.05 o 
   7  18   8      266.36      272.30    216.10 o 
   8  18   8     1850.50     1501.93    493.34 o 
   9  18   8     3410.95     3700.24    593.78 o 
  10  18   8        7.64        0.00    242.18 o 
 -10  19   8      495.81      283.25    353.89 o 
  -9  19   8     5253.72     4910.28    399.19 o 
  -8  19   8      193.65      117.37    176.97 o 
  -7  19   8      749.50      720.52    219.34 o 
  -6  19   8      594.26      592.97    129.84 o 
  -5  19   8     8226.01     7874.88    237.89 o 
  -4  19   8      457.98      502.21     83.08 o 
  -3  19   8     6562.40     6507.57    218.95 o 
  -2  19   8        0.47       21.12     74.49 o 
  -1  19   8     2332.61     2153.45    104.84 o 
   0  19   8      454.83      252.11     74.79 o 
   1  19   8    11515.00    11956.35    295.06 o 
   2  19   8        1.70        0.00    102.40 o 
   3  19   8     9880.63    10704.04    327.97 o 
   4  19   8        8.52        0.00     74.86 o 
   5  19   8     4867.25     5343.69    276.20 o 
   6  19   8      284.76      163.03    184.37 o 
   7  19   8    10086.07    10113.70    447.57 o 
   8  19   8        8.38        0.00    197.00 o 
   9  19   8     3935.45     3877.05    317.59 o 
  -9  20   8     1334.46     1450.26    662.11 o 
  -8  20   8      128.74       37.97    153.28 o 
  -7  20   8     5135.54     4346.05    401.09 o 
  -6  20   8     2778.15     2760.27    419.44 o 
  -5  20   8      587.62      118.67    159.71 o 
  -4  20   8     3117.49     3258.15    151.12 o 
  -3  20   8     6987.67     7155.63    221.71 o 
  -2  20   8      295.04      344.11    136.30 o 
  -1  20   8    11446.60    12218.52    300.10 o 
   0  20   8     1606.33     1736.97    234.14 o 
   1  20   8     1368.59     1572.06    113.81 o 
   2  20   8     7359.36     7671.17    247.69 o 
   3  20   8     8458.05     9310.56    326.94 o 
   4  20   8      259.07      262.88     82.67 o 
   5  20   8     2829.15     3250.03    236.76 o 
   6  20   8      579.97      879.78    460.54 o 
   7  20   8        0.33       86.68    207.91 o 
   8  20   8     2408.06     2368.83    407.24 o 
   9  20   8     1471.55     1067.75    280.15 o 
  -9  21   8     1458.01     1353.98    323.93 o 
  -8  21   8     4534.65     4171.14    378.77 o 
  -7  21   8       67.02        0.00    163.31 o 
  -6  21   8     4775.76     4463.44    399.04 o 
  -5  21   8     1438.77     1519.72    130.76 o 
  -4  21   8       99.47       11.02    112.22 o 
  -3  21   8     2065.63     2315.34    125.06 o 
  -2  21   8     9084.00    10164.62    269.40 o 
  -1  21   8       10.15       12.47    127.82 o 
   0  21   8     5219.86     5281.91    157.41 o 
   1  21   8     1913.31     2182.85    126.49 o 
   2  21   8     4077.33     4420.98    171.70 o 
   3  21   8     1267.57     1135.96    155.82 o 
   4  21   8     9610.54     9544.58    437.70 o 
   5  21   8      662.63      587.77    205.66 o 
   6  21   8      326.63      440.16    192.25 o 
   7  21   8     1551.24     1748.46    409.98 o 
   8  21   8      557.84     1255.23    863.68 o 
  -8  22   8      841.51      915.59    337.37 o 
  -7  22   8      247.09      637.31    237.10 o 
  -6  22   8     3482.25     3444.16    287.87 o 
  -5  22   8     1652.18     1288.04    319.78 o 
  -4  22   8     7965.46     8388.84    292.35 o 
  -3  22   8      389.45      412.95     91.72 o 
  -2  22   8      185.00        0.00     82.75 o 
  -1  22   8      399.10      342.66    103.79 o 
   0  22   8     2351.94     2600.17    135.39 o 
   1  22   8     1493.38     1460.28    124.63 o 
   2  22   8    13887.79    14859.36    494.97 o 
   3  22   8     1477.87     1248.07    133.92 o 
   4  22   8       25.13        0.00    279.47 o 
   5  22   8       72.35        0.00    224.13 o 
   6  22   8     1760.40     1219.53    212.35 o 
   7  22   8        2.39       44.01    226.02 o 
   8  22   8     5075.07     3874.32   6210.46 o 
  -7  23   8      510.16      394.03    513.84 o 
  -6  23   8      778.10      930.04    187.06 o 
  -5  23   8     3014.74     2873.63    524.77 o 
  -4  23   8     2308.89     2516.74    219.88 o 
  -3  23   8     1447.98     1570.85    199.21 o 
  -2  23   8     1613.13     1626.69    118.53 o 
  -1  23   8      508.49      717.73    119.96 o 
   0  23   8      834.38      657.61    112.94 o 
   1  23   8     5319.15     5672.47    316.25 o 
   2  23   8     1743.93     2002.33    167.20 o 
   3  23   8     2609.01     3251.21    571.23 o 
   4  23   8      970.07     1267.68    356.00 o 
   5  23   8      612.32      351.93    180.57 o 
   6  23   8       95.29       40.01    462.59 o 
   7  23   8      646.10      614.76    250.11 o 
  -6  24   8        3.20        0.00    341.65 o 
  -5  24   8      141.53        0.00    389.48 o 
  -4  24   8       42.64        0.00    217.41 o 
  -3  24   8     3041.32     3328.14    186.49 o 
  -2  24   8       54.58      226.35    120.35 o 
  -1  24   8     3847.70     4323.54    200.57 o 
   0  24   8       10.96        0.00    103.94 o 
   1  24   8      680.61      697.55    109.48 o 
   2  24   8        6.45       59.83    155.51 o 
   3  24   8     5072.67     4933.49    503.58 o 
   4  24   8      153.62      180.53    361.46 o 
   5  24   8     2740.90     2668.88    247.49 o 
   6  24   8      262.80        0.00    256.40 o 
  -5  25   8     4073.13     4233.42    310.83 o 
  -4  25   8       19.40       97.68    232.32 o 
  -3  25   8     1551.97     1447.76    180.42 o 
  -2  25   8      399.68       88.14    142.81 o 
  -1  25   8       32.94      121.03    134.50 o 
   0  25   8       38.91      108.69    127.32 o 
   1  25   8     5560.10     5879.97    289.70 o 
   2  25   8      257.44        5.42    114.17 o 
   3  25   8     3052.71     3300.56    835.67 o 
   4  25   8     1742.72     1651.02    489.24 o 
   5  25   8      415.22      179.36    215.96 o 
  -4  26   8     2345.84     2287.02    269.22 o 
  -3  26   8     1592.84     1560.73    317.05 o 
  -2  26   8      252.08      258.94    198.84 o 
  -1  26   8      362.17      581.56    179.28 o 
   0  26   8      553.02      318.99    139.59 o 
   1  26   8       63.01       80.44    114.96 o 
   2  26   8     4074.13     4456.68    356.57 o 
   3  26   8     1080.98      838.89    229.59 o 
   4  26   8      232.38      143.07    192.95 o 
  -2  27   8     1499.30     1613.25    271.95 o 
  -1  27   8       15.97       48.09    172.93 o 
   0  27   8      394.11      383.86    198.89 o 
   1  27   8       33.71      196.75    182.21 o 
   2  27   8      627.15      880.14    245.93 o 
 -13   0   9      306.55     1026.31    329.35 o 
 -11   0   9     4807.01     5492.75    241.46 o 
  -9   0   9     9744.51    10982.25    319.70 o 
  -7   0   9    11046.27    10966.70    262.92 o 
  -5   0   9    15681.52    20645.16    516.52 o 
  -3   0   9    27789.61    27854.04    759.82 o 
  -1   0   9    49910.88    50741.86   1401.44 o 
   1   0   9     2732.94     2938.67    107.96 o 
   3   0   9    20973.30    22841.27    381.75 o 
   5   0   9     9943.02    11850.43    468.74 o 
   7   0   9     5567.90     5798.31    194.57 o 
   9   0   9     9998.06    10205.23    324.93 o 
  11   0   9     1295.21     2691.14    927.91 o 
  13   0   9     7096.39     7483.43    748.89 o 
 -13   1   9     4423.50     4886.15    437.31 o 
 -12   1   9       14.22      115.94    178.34 o 
 -11   1   9    14804.80    16474.52    954.69 o 
 -10   1   9     2994.90     3986.80    366.95 o 
  -9   1   9       75.18      214.01     73.24 o 
  -8   1   9     3973.34     4169.55    161.55 o 
  -7   1   9     6693.11     7888.16    158.07 o 
  -6   1   9     6347.45     6914.90   1456.30 o 
  -5   1   9    31839.98    32323.17    765.54 o 
  -4   1   9    13639.26    14808.49    968.89 o 
  -3   1   9     6740.93     7629.12   1185.87 o 
  -2   1   9    38642.82    38540.91    707.73 o 
  -1   1   9    30444.86    32226.99    461.93 o 
   0   1   9     2304.44     2329.87     63.67 o 
   1   1   9    45231.92    49740.41    648.09 o 
   2   1   9      470.85      394.22     40.34 o 
   3   1   9     7144.72     8695.90    163.52 o 
   4   1   9    13533.53    15074.25    295.91 o 
   5   1   9    53198.81    56999.48   1936.40 o 
   6   1   9      224.53      598.03    234.33 o 
   7   1   9     9278.40     9831.85    162.73 o 
   8   1   9     2579.23     2206.65    135.31 o 
   9   1   9       24.26     1449.89    640.27 o 
  10   1   9     4412.72     4442.37    209.36 o 
  11   1   9    15495.88    16438.42   1118.80 o 
  12   1   9       59.66      434.89    274.57 o 
  13   1   9     2465.35     3036.40    537.75 o 
 -13   2   9      611.33      629.78    168.00 o 
 -12   2   9    11594.49    13207.49    789.20 o 
 -11   2   9     1329.75     1395.02    182.46 o 
 -10   2   9    13993.28    14867.92    303.41 o 
  -9   2   9     3341.65     3604.44    158.21 o 
  -8   2   9      201.46      282.02     57.33 o 
  -7   2   9     1540.29     1624.75    206.95 o 
  -6   2   9    33143.45    31816.70    446.97 o 
  -5   2   9     6609.51     7510.43   1903.07 o 
  -4   2   9    21416.17    23906.89   1318.08 o 
  -3   2   9     1966.01     2304.64    169.04 o 
  -2   2   9      255.90      593.44     61.34 o 
  -1   2   9      575.95      925.46     53.48 o 
   0   2   9    84089.26    84071.55   1179.14 o 
   1   2   9     5866.77     6735.29    340.45 o 
   2   2   9     6298.84     7031.55    207.11 o 
   3   2   9      185.55      182.52     58.78 o 
   4   2   9    28962.65    30605.38    443.12 o 
   5   2   9      669.52      776.45     97.11 o 
   6   2   9    43480.95    43390.86    609.40 o 
   7   2   9     1479.18     1413.20    290.94 o 
   8   2   9      102.56      528.38     75.19 o 
   9   2   9      452.02      934.93    140.64 o 
  10   2   9     2756.04     4143.81    913.66 o 
  11   2   9      616.90      332.86    134.55 o 
  12   2   9    12614.95    12557.95    634.78 o 
  13   2   9     1247.29     1321.49    382.64 o 
 -13   3   9      170.10      443.51    179.99 o 
 -12   3   9      374.68      683.69    223.45 o 
 -11   3   9       23.74     1647.34    721.74 o 
 -10   3   9    14899.72    15000.84    299.39 o 
  -9   3   9       14.55      188.96     97.55 o 
  -8   3   9    14375.19    14694.76    281.88 o 
  -7   3   9      354.54      387.13     64.61 o 
  -6   3   9     3634.43     3942.10   1266.69 o 
  -5   3   9     2532.03     3491.66    233.36 o 
  -4   3   9    56122.79    55470.02   1482.73 o 
  -3   3   9     2746.99     3099.32    227.43 o 
  -2   3   9    61856.61    60531.76    931.57 o 
  -1   3   9    12098.38    12938.38    213.36 o 
   0   3   9     4538.14     4909.54    123.68 o 
   1   3   9     4299.37     4180.36     99.82 o 
   2   3   9     6086.26     6116.00    219.34 o 
   3   3   9     2145.24     2163.02     69.79 o 
   4   3   9    60268.32    67227.41   1599.30 o 
   5   3   9     7512.28     7288.00    202.58 o 
   6   3   9     1332.51     1327.06    150.30 o 
   7   3   9      547.36      684.80     97.09 o 
   8   3   9     5003.09     5127.86    177.40 o 
   9   3   9     3605.20     4121.67    274.98 o 
  10   3   9    14208.36    13693.66    620.55 o 
  11   3   9       13.57        6.07    133.74 o 
  12   3   9      199.63      312.06    237.05 o 
  13   3   9      100.16      210.33    255.94 o 
 -13   4   9      564.51      696.73    159.66 o 
 -12   4   9     7589.43     8147.77    321.55 o 
 -11   4   9     1177.66     1526.03    118.03 o 
 -10   4   9     8339.14     8920.24    234.53 o 
  -9   4   9     9245.07     8862.68    212.24 o 
  -8   4   9      306.27      418.07    104.51 o 
  -7   4   9     2358.83     2502.00    101.47 o 
  -6   4   9    15899.80    15143.57    298.44 o 
  -5   4   9     7602.93     8266.85    578.63 o 
  -4   4   9     2653.18     3265.61   1589.20 o 
  -3   4   9     9400.30     9898.90    200.65 o 
  -2   4   9     3382.26     2757.77    153.46 o 
  -1   4   9      111.26      320.15     60.95 o 
   0   4   9    22676.33    22096.43    552.52 o 
   1   4   9     1508.43     1579.64     93.30 o 
   2   4   9      202.43      287.16     67.06 o 
   3   4   9    11959.62    11402.16    185.61 o 
   4   4   9    12207.51    12179.09    202.49 o 
   5   4   9     2454.94     2466.80     87.18 o 
   6   4   9    23040.68    22494.96    401.53 o 
   7   4   9     2326.52     2282.58     94.52 o 
   8   4   9     1616.96     1497.60    137.34 o 
   9   4   9     3298.80     3274.35    249.52 o 
  10   4   9     1022.65      945.75    143.20 o 
  11   4   9     1798.56     2056.05    344.81 o 
  12   4   9    13894.28    14072.41    750.20 o 
  13   4   9     4549.44     3926.21    497.44 o 
 -13   5   9     5850.17     5356.15    301.33 o 
 -12   5   9      319.04      402.25    179.20 o 
 -11   5   9    14842.63    15009.58    339.86 o 
 -10   5   9     1512.36     1530.30    179.69 o 
  -9   5   9      506.11      613.92    102.47 o 
  -8   5   9      175.75       90.41     62.61 o 
  -7   5   9     7229.23     6885.71    344.00 o 
  -6   5   9      533.27      755.60    471.39 o 
  -5   5   9    41229.75    41836.84    643.52 o 
  -4   5   9     5354.21     5179.42    197.25 o 
  -3   5   9     7915.74     7849.09    229.96 o 
  -2   5   9      112.50       80.41     41.97 o 
  -1   5   9    27861.07    28300.91    375.45 o 
   0   5   9     7416.96     6813.74    122.15 o 
   1   5   9    13225.65    14094.16    439.87 o 
   2   5   9     1550.18     1657.94    102.96 o 
   3   5   9     6506.01     6979.42    144.75 o 
   4   5   9     6698.65     6932.01    140.59 o 
   5   5   9    41401.19    43313.14    625.75 o 
   6   5   9      413.04      322.57     54.28 o 
   7   5   9    11813.69    11861.25    260.18 o 
   8   5   9      342.85      463.37     78.14 o 
   9   5   9      863.15     1036.49    103.93 o 
  10   5   9      376.02      492.19    158.00 o 
  11   5   9    17094.46    17257.53    866.42 o 
  12   5   9      862.66      471.29    188.17 o 
  13   5   9     4678.05     3540.83    612.23 o 
 -13   6   9     2644.06     2420.84    195.02 o 
 -12   6   9     1524.00     1326.88    201.62 o 
 -11   6   9     3082.09     2794.55    159.36 o 
 -10   6   9     3764.86     4247.47    233.50 o 
  -9   6   9    15216.40    15353.56    283.39 o 
  -8   6   9       92.92      105.63    143.80 o 
  -7   6   9     8700.65     8980.19    161.17 o 
  -6   6   9     9949.37     9484.61    389.96 o 
  -5   6   9    30541.53    30496.99   1881.70 o 
  -4   6   9      975.99      761.18     95.38 o 
  -3   6   9    22034.96    21326.58    405.15 o 
  -2   6   9     9158.91     9680.09    171.80 o 
  -1   6   9     4165.21     4438.79    119.14 o 
   0   6   9      593.41      621.97     49.51 o 
   1   6   9      366.95      629.64     61.34 o 
   2   6   9     3437.28     3874.93    198.43 o 
   3   6   9    36411.59    37945.46    670.60 o 
   4   6   9     4281.10     4173.75    101.98 o 
   5   6   9    10841.91    11033.40    246.51 o 
   6   6   9      633.58      448.87     92.71 o 
   7   6   9     4876.83     5755.74    137.37 o 
   8   6   9     2594.83     2800.93    114.25 o 
   9   6   9     5610.22     5814.40    201.47 o 
  10   6   9     1380.71     1494.07    157.08 o 
  11   6   9     2784.15     2858.61    275.37 o 
  12   6   9     1030.33     1518.49    314.35 o 
 -13   7   9     1866.86     1858.88    634.10 o 
 -12   7   9      496.14      811.98    172.88 o 
 -11   7   9     7063.28     6316.09    319.03 o 
 -10   7   9     6816.20     6191.47    233.72 o 
  -9   7   9      403.14      341.25    110.07 o 
  -8   7   9    13093.34    12800.30    221.05 o 
  -7   7   9      637.22      756.94     62.09 o 
  -6   7   9     1869.68     2126.26    120.17 o 
  -5   7   9    21951.39    21170.78    377.63 o 
  -4   7   9    24363.12    23284.24    424.28 o 
  -3   7   9     2247.07     2492.90    149.12 o 
  -2   7   9     5807.83     5697.41    111.52 o 
  -1   7   9     6632.59     6315.38    112.49 o 
   0   7   9     2909.83     3213.37    160.56 o 
   1   7   9    15857.26    16309.15    545.29 o 
   2   7   9     7768.01     7665.25    242.44 o 
   3   7   9     1349.82     1539.09    109.76 o 
   4   7   9    18169.85    17311.67    286.74 o 
   5   7   9    10012.21    10022.90    279.51 o 
   6   7   9     1913.00     1946.96     65.80 o 
   7   7   9     6185.35     6539.23    207.51 o 
   8   7   9     2524.46     2609.66    127.23 o 
   9   7   9      154.27      124.42    100.42 o 
  10   7   9    10325.57    10109.92    410.28 o 
  11   7   9     5308.50     5380.95    400.06 o 
  12   7   9      251.32      306.31    342.68 o 
 -13   8   9       11.70        0.00    259.65 o 
 -12   8   9    13827.57    13902.92    435.53 o 
 -11   8   9      105.60      214.19    120.20 o 
 -10   8   9     8298.92     7793.61    801.82 o 
  -9   8   9       92.62        0.00    118.10 o 
  -8   8   9       51.70       83.93     88.37 o 
  -7   8   9     1098.90     1122.64    132.35 o 
  -6   8   9    33202.97    33190.39   1016.43 o 
  -5   8   9        0.71        0.00     70.83 o 
  -4   8   9     7235.29     7268.73    164.37 o 
  -3   8   9     2631.47     2401.90    110.07 o 
  -2   8   9    13179.82    13028.00    288.18 o 
  -1   8   9     3304.41     3288.86     90.57 o 
   0   8   9    33944.21    34585.98    556.50 o 
   1   8   9      900.20      963.88     56.49 o 
   2   8   9    13644.99    13960.78    414.62 o 
   3   8   9      342.74      362.82     55.02 o 
   4   8   9    22783.10    22527.72    311.70 o 
   5   8   9     1264.57     1409.80     65.75 o 
   6   8   9    38527.40    39014.33    725.30 o 
   7   8   9     3164.94     2928.50    107.73 o 
   8   8   9     2376.53     2334.56    103.75 o 
   9   8   9      663.62      402.94     96.85 o 
  10   8   9     2559.25     2375.00    230.98 o 
  11   8   9       30.94      149.28    340.96 o 
  12   8   9    13727.23    13170.55    638.20 o 
 -12   9   9       29.03      198.89    182.67 o 
 -11   9   9     1479.99     1554.94    240.99 o 
 -10   9   9     7582.22     8280.50    300.91 o 
  -9   9   9       23.59      103.74     95.27 o 
  -8   9   9     3914.48     4038.57    425.67 o 
  -7   9   9     3408.09     3961.58    210.31 o 
  -6   9   9     6834.90     7165.42    227.63 o 
  -5   9   9     9276.75     9530.51    351.10 o 
  -4   9   9    28416.58    28724.28    437.43 o 
  -3   9   9        1.75        0.00     71.21 o 
  -2   9   9    24194.86    25298.16    394.14 o 
  -1   9   9    23043.28    23651.40    368.63 o 
   0   9   9     8847.14     8774.05    201.31 o 
   1   9   9    13767.45    14011.77    257.61 o 
   2   9   9    28978.06    28323.52    424.35 o 
   3   9   9        1.67        0.00     69.52 o 
   4   9   9    24851.40    25624.58    372.69 o 
   5   9   9    14008.84    13334.90    315.21 o 
   6   9   9      392.32      281.53     54.65 o 
   7   9   9      683.97      675.51     60.71 o 
   8   9   9     7178.47     7295.99    177.52 o 
   9   9   9     1815.09     1744.95    147.74 o 
  10   9   9     5363.97     5339.96    464.64 o 
  11   9   9     2244.41     1554.21    464.64 o 
  12   9   9      364.38      114.42    239.71 o 
 -12  10   9     1872.97     1841.07    205.17 o 
 -11  10   9     1055.67     1260.03    214.21 o 
 -10  10   9      950.64     1291.27    263.13 o 
  -9  10   9     6225.97     6052.77    300.41 o 
  -8  10   9       12.16        0.00     83.33 o 
  -7  10   9     2208.83     2704.34    142.22 o 
  -6  10   9     4402.67     4595.00    183.88 o 
  -5  10   9      288.61       86.56    126.24 o 
  -4  10   9      102.34        0.00     79.19 o 
  -3  10   9    18631.49    16920.82    270.18 o 
  -2  10   9     1746.55     1985.88    156.22 o 
  -1  10   9     3718.47     3882.07     96.98 o 
   0  10   9    11301.03    10894.13    195.46 o 
   1  10   9     2844.81     2677.44    131.45 o 
   2  10   9      451.86      417.30     54.34 o 
   3  10   9    32743.03    32478.46    493.11 o 
   4  10   9     1733.40     1264.05     73.00 o 
   5  10   9     2321.59     2294.22    184.90 o 
   6  10   9     8450.55     8096.49    173.58 o 
   7  10   9     4688.48     4789.24    204.54 o 
   8  10   9       21.55      130.81     93.10 o 
   9  10   9     6609.07     6384.86    364.91 o 
  10  10   9       43.35        0.00    115.89 o 
  11  10   9     1783.39     1441.46    235.05 o 
  12  10   9     3149.44     3463.21    393.03 o 
 -12  11   9       16.01        0.00    175.43 o 
 -11  11   9    10163.50     9622.32    375.96 o 
 -10  11   9      267.40      166.35     94.85 o 
  -9  11   9      423.44      358.12    201.98 o 
  -8  11   9      280.40      191.85     96.85 o 
  -7  11   9     3652.94     3748.86    293.71 o 
  -6  11   9      102.54        0.00     83.27 o 
  -5  11   9    40568.29    39842.32    734.50 o 
  -4  11   9     3203.61     3015.32    130.96 o 
  -3  11   9       65.32        8.65     52.73 o 
  -2  11   9      190.35       92.80     49.88 o 
  -1  11   9    17514.31    17765.34    303.73 o 
   0  11   9      230.23       97.36     77.06 o 
   1  11   9    31324.30    32684.64    505.58 o 
   2  11   9        8.98        0.00     93.94 o 
   3  11   9     3036.21     3231.39    152.17 o 
   4  11   9     4682.56     4906.10    118.47 o 
   5  11   9    42935.19    42639.57    984.47 o 
   6  11   9      452.48      417.94    128.41 o 
   7  11   9     8450.38     8750.86    339.66 o 
   8  11   9        6.31      189.36    274.30 o 
   9  11   9      787.09      933.50    291.54 o 
  10  11   9      918.24     1301.43    236.28 o 
  11  11   9     8293.64     7509.66    437.91 o 
  12  11   9      943.97      110.11    337.13 o 
 -12  12   9     4574.73     4570.70    264.95 o 
 -11  12   9      429.15      567.03    185.95 o 
 -10  12   9     1154.97     1036.42    152.33 o 
  -9  12   9     6524.09     6396.07    461.80 o 
  -8  12   9       26.42        0.00     92.92 o 
  -7  12   9     4714.60     5124.22    213.03 o 
  -6  12   9    22295.85    23321.21    497.66 o 
  -5  12   9     4358.22     4330.01    305.15 o 
  -4  12   9     8829.73     9253.13    234.72 o 
  -3  12   9    21374.34    22191.53    597.27 o 
  -2  12   9     9208.44     9094.46    229.68 o 
  -1  12   9    10926.36    11147.33    198.08 o 
   0  12   9    27527.67    28746.31    520.24 o 
   1  12   9     2120.34     2625.94     87.08 o 
   2  12   9    13160.95    13364.24    248.89 o 
   3  12   9    12418.63    13049.19    331.21 o 
   4  12   9     7280.04     7110.33    172.59 o 
   5  12   9     1841.46     1828.23    213.82 o 
   6  12   9     8482.34     8712.05    258.81 o 
   7  12   9     1833.95     1939.84    250.44 o 
   8  12   9      838.07     1237.11    439.12 o 
   9  12   9     1574.86     1334.49    304.23 o 
  10  12   9     2564.88     2544.08    276.53 o 
  11  12   9      646.36      113.07    262.27 o 
 -11  13   9     2851.06     2425.41    276.09 o 
 -10  13   9     3665.10     3234.10    695.59 o 
  -9  13   9      249.16       85.45    192.13 o 
  -8  13   9    11796.66    11812.13    511.86 o 
  -7  13   9      568.58      608.42    115.92 o 
  -6  13   9     2387.35     2753.76    262.54 o 
  -5  13   9     1506.84     1533.38     70.58 o 
  -4  13   9    14999.18    15184.35    418.56 o 
  -3  13   9     1564.58     1437.46     89.46 o 
  -2  13   9    10924.00    11413.10    254.01 o 
  -1  13   9     1589.04     1760.59    172.79 o 
   0  13   9     1336.23     1762.43    194.49 o 
   1  13   9     1096.89     1088.64     94.44 o 
   2  13   9     9808.06     9720.82    177.89 o 
   3  13   9      334.33      355.82     58.34 o 
   4  13   9    13565.76    13670.99    420.73 o 
   5  13   9      865.33      722.96    131.57 o 
   6  13   9       71.49       42.57     76.34 o 
   7  13   9     2848.58     3021.03    229.97 o 
   8  13   9     4140.59     4419.45    387.84 o 
   9  13   9     1651.67     1527.92    299.58 o 
  10  13   9     9068.68     8764.77    404.09 o 
  11  13   9     2202.33     1584.24    861.63 o 
 -11  14   9      494.15      364.51    209.36 o 
 -10  14   9     3383.04     3131.57    249.04 o 
  -9  14   9       34.06        0.00    130.74 o 
  -8  14   9      593.70     1084.40    540.66 o 
  -7  14   9      676.68      671.94    172.40 o 
  -6  14   9    16823.31    17118.80    341.44 o 
  -5  14   9      376.39      214.14     69.90 o 
  -4  14   9     1353.70     1401.61    102.89 o 
  -3  14   9      424.70      214.82     82.58 o 
  -2  14   9     6046.44     5645.13    212.71 o 
  -1  14   9     1409.25     1475.64    112.63 o 
   0  14   9     3152.71     3309.18    280.09 o 
   1  14   9      120.79      205.20    104.35 o 
   2  14   9     5942.27     5857.33    140.24 o 
   3  14   9     1779.07     1880.45    216.58 o 
   4  14   9     6408.30     6773.72    361.36 o 
   5  14   9      567.42      380.71     51.64 o 
   6  14   9    13353.14    13103.56    435.34 o 
   7  14   9      254.51      165.16    197.00 o 
   8  14   9     1854.98     1992.01    185.63 o 
   9  14   9     2551.83     2905.57    249.86 o 
  10  14   9     2921.83     3661.63    701.06 o 
  11  14   9      175.63      215.34    703.11 o 
 -11  15   9     2141.56     2015.56    239.63 o 
 -10  15   9     4683.30     4642.15    966.86 o 
  -9  15   9      156.27      359.63    335.37 o 
  -8  15   9     6113.48     5347.30    654.60 o 
  -7  15   9     6785.87     7068.08    330.14 o 
  -6  15   9      198.89      235.74     93.69 o 
  -5  15   9    11272.12    11632.43    401.81 o 
  -4  15   9    21185.49    20855.22    761.11 o 
  -3  15   9      165.84      312.31    147.54 o 
  -2  15   9     6352.82     6501.36    178.71 o 
  -1  15   9    13399.67    13104.30    279.24 o 
   0  15   9     1334.47     1082.85     81.28 o 
   1  15   9     8122.61     8160.24    184.42 o 
   2  15   9     6327.48     6255.57    159.52 o 
   3  15   9       11.57        0.00     84.42 o 
   4  15   9     4298.32     4010.17    182.65 o 
   5  15   9     9584.52     8894.48    198.51 o 
   6  15   9        2.23       66.05    141.67 o 
   7  15   9     3856.15     4278.43    442.09 o 
   8  15   9     1347.55     1500.10    178.23 o 
   9  15   9      163.69        0.00    161.23 o 
  10  15   9     1759.18     1688.22    284.17 o 
  11  15   9     2150.48     1664.49    355.38 o 
 -11  16   9     1625.55      693.26    244.62 o 
 -10  16   9        1.92        0.00    190.67 o 
  -9  16   9     8882.61     8664.53   1538.78 o 
  -8  16   9      154.59       74.39    110.34 o 
  -7  16   9     7609.04     7144.06    304.78 o 
  -6  16   9      343.39      176.53    186.12 o 
  -5  16   9     4946.46     5448.51    681.30 o 
  -4  16   9      147.14       96.24     93.57 o 
  -3  16   9    17511.58    17603.01    402.78 o 
  -2  16   9       37.99        0.00     66.12 o 
  -1  16   9     3705.45     3715.69    150.09 o 
   0  16   9     1448.66     1690.78     93.71 o 
   1  16   9      246.66      382.44    101.19 o 
   2  16   9     2313.72     2271.47    176.20 o 
   3  16   9    14149.00    13668.23    268.74 o 
   4  16   9        7.97       17.93     86.79 o 
   5  16   9     2337.17     2739.14    227.72 o 
   6  16   9     1664.51     1549.90    182.38 o 
   7  16   9     2226.63     2185.61    247.28 o 
   8  16   9       18.36        0.00    244.59 o 
   9  16   9     4990.81     5287.23    882.82 o 
  10  16   9       53.15      313.10    260.42 o 
 -10  17   9      136.52      164.58    179.75 o 
  -9  17   9      658.14      565.37    314.32 o 
  -8  17   9     3474.56     3650.54    300.44 o 
  -7  17   9     1790.64     2062.69    206.91 o 
  -6  17   9      375.90      250.82    206.97 o 
  -5  17   9     9090.46     9718.54    724.59 o 
  -4  17   9       43.30      163.74    177.42 o 
  -3  17   9        6.17        0.00    140.54 o 
  -2  17   9     2410.61     2279.01    110.07 o 
  -1  17   9     9916.16     9937.70    218.28 o 
   0  17   9       24.18        0.00     80.99 o 
   1  17   9     4381.87     4341.15    159.24 o 
   2  17   9      177.03      132.20     74.21 o 
   3  17   9      115.45        4.68    108.41 o 
   4  17   9     1345.69     1042.78     75.74 o 
   5  17   9     9826.66    10179.27    717.46 o 
   6  17   9       23.20        0.00    141.12 o 
   7  17   9    10714.28    10849.28    427.62 o 
   8  17   9      763.71      499.44    308.17 o 
   9  17   9        4.37        0.00    196.86 o 
  10  17   9     1624.92     1167.52    263.33 o 
 -10  18   9     1717.15      883.18    282.84 o 
  -9  18   9     2460.39     2309.17    235.31 o 
  -8  18   9      421.39      531.20    193.21 o 
  -7  18   9     1541.16     1277.54    147.10 o 
  -6  18   9    12427.20    13059.88   1270.21 o 
  -5  18   9       63.43        0.00    149.71 o 
  -4  18   9     3021.68     2713.01    155.35 o 
  -3  18   9     9592.58    10293.50    324.46 o 
  -2  18   9     3120.23     3071.25    144.45 o 
  -1  18   9     7511.21     7344.72    204.55 o 
   0  18   9     8850.41     9140.50    366.29 o 
   1  18   9      694.36      579.02    138.07 o 
   2  18   9     6228.26     6350.85    183.83 o 
   3  18   9    10169.01    10473.93    264.76 o 
   4  18   9     3145.46     2808.47    260.23 o 
   5  18   9      466.69      533.74    188.60 o 
   6  18   9     4419.84     4477.01    271.71 o 
   7  18   9     2351.25     2495.77    213.53 o 
   8  18   9     2254.75     2128.13    253.81 o 
   9  18   9      281.59      157.56    340.28 o 
  -9  19   9       33.39       20.44    224.80 o 
  -8  19   9     6520.14     6927.08    367.59 o 
  -7  19   9     1587.44     1542.34    288.35 o 
  -6  19   9      187.81      163.50    137.02 o 
  -5  19   9       20.44        0.00    242.60 o 
  -4  19   9     5544.33     5334.22    236.53 o 
  -3  19   9       18.59       42.87    102.14 o 
  -2  19   9    18057.70    18872.38    781.11 o 
  -1  19   9      194.94      169.88     75.43 o 
   0  19   9       58.37      146.77    101.35 o 
   1  19   9       51.06       43.77     90.87 o 
   2  19   9    12913.79    14368.87    359.36 o 
   3  19   9        7.44        0.00    194.51 o 
   4  19   9    16290.14    15979.33    473.85 o 
   5  19   9      236.57      472.85    199.72 o 
   6  19   9     1201.72     1294.59    213.33 o 
   7  19   9       71.67      165.64    457.81 o 
   8  19   9     4073.13     3625.19    547.32 o 
   9  19   9       35.93        5.24    430.48 o 
  -9  20   9     1531.08     1226.58    294.16 o 
  -8  20   9       16.98      174.33    333.45 o 
  -7  20   9     1107.62      785.87    194.42 o 
  -6  20   9     3238.41     3469.78    334.67 o 
  -5  20   9       88.02        0.00    133.62 o 
  -4  20   9     1522.33     1510.02    171.35 o 
  -3  20   9     1803.63     1595.10    138.51 o 
  -2  20   9      581.09      577.52    101.36 o 
  -1  20   9       30.36        0.00    159.58 o 
   0  20   9     3339.84     4091.02    176.14 o 
   1  20   9      195.06      182.15     95.85 o 
   2  20   9      307.93      264.15    124.24 o 
   3  20   9     5150.85     5250.49    312.78 o 
   4  20   9     5585.48     5555.08    253.20 o 
   5  20   9       74.80      183.08    178.64 o 
   6  20   9     3774.75     3592.00    297.55 o 
   7  20   9      204.47      580.20    208.85 o 
   8  20   9      149.68        0.00    236.97 o 
  -8  21   9      710.58      712.76    943.63 o 
  -7  21   9     3337.44     3030.96    754.36 o 
  -6  21   9      156.27       22.51    163.99 o 
  -5  21   9     7214.31     7379.84    304.47 o 
  -4  21   9     3078.51     3205.12    286.47 o 
  -3  21   9      123.81      160.09    147.54 o 
  -2  21   9     1157.16     1355.58    110.39 o 
  -1  21   9     7572.95     7880.03    249.49 o 
   0  21   9      341.50      270.32    101.94 o 
   1  21   9    12488.81    13063.75    418.55 o 
   2  21   9     2676.82     2826.21    183.71 o 
   3  21   9        0.02        0.00     94.50 o 
   4  21   9      897.06      512.23    163.42 o 
   5  21   9     7370.26     8307.22    433.12 o 
   6  21   9      370.11        0.00    186.40 o 
   7  21   9     1151.32     1214.51    212.58 o 
   8  21   9      102.65        0.00    230.35 o 
  -7  22   9     4769.53     4557.80    487.87 o 
  -6  22   9      808.49      791.90    168.78 o 
  -5  22   9      755.94      498.59    213.19 o 
  -4  22   9     1038.11      967.79    155.81 o 
  -3  22   9     7802.36     8236.51    447.56 o 
  -2  22   9      290.18       18.30    108.67 o 
  -1  22   9     1001.94      796.71    126.09 o 
   0  22   9     1151.02      902.21    220.38 o 
   1  22   9     1001.81     1009.50    210.43 o 
   2  22   9      988.20      882.57    166.07 o 
   3  22   9    10143.57    10112.11    625.68 o 
   4  22   9      518.08      120.66    465.32 o 
   5  22   9      769.69      355.42    206.25 o 
   6  22   9      191.38        0.00    233.55 o 
   7  22   9     1706.02     1483.47    239.83 o 
  -7  23   9     1638.72     1799.82    409.29 o 
  -6  23   9      585.96      486.31    189.35 o 
  -5  23   9     2064.93     1964.19    225.15 o 
  -4  23   9      480.88      390.99    133.49 o 
  -3  23   9      228.88       94.72    190.26 o 
  -2  23   9     2232.95     2264.16    179.48 o 
  -1  23   9      513.98      383.35    129.94 o 
   0  23   9        9.85        0.00    122.24 o 
   1  23   9     1893.65     2274.23    295.10 o 
   2  23   9     2842.38     2424.38    467.04 o 
   3  23   9      529.23      439.90    206.10 o 
   4  23   9     3114.91     2774.39    328.66 o 
   5  23   9     2128.19     2099.60    439.36 o 
   6  23   9      651.51     1266.59    769.39 o 
  -6  24   9     6324.99     6063.96   1747.87 o 
  -5  24   9      345.39      333.71    211.82 o 
  -4  24   9      853.47      795.79    518.62 o 
  -3  24   9     1057.47     1328.62    197.64 o 
  -2  24   9     3103.78     3366.50    278.78 o 
  -1  24   9      192.04      149.15    129.04 o 
   0  24   9     2249.89     2584.70    236.31 o 
   1  24   9      114.06       89.47    107.59 o 
   2  24   9     4063.36     4689.88    309.85 o 
   3  24   9       66.95       10.99    217.29 o 
   4  24   9     1179.70     1040.23    208.40 o 
   5  24   9      152.67        0.00    356.00 o 
  -5  25   9      893.61      819.62    180.12 o 
  -4  25   9     3884.56     4291.92    327.98 o 
  -3  25   9       76.22        0.00    242.25 o 
  -2  25   9     2740.74     3198.57    267.63 o 
  -1  25   9     1573.53     1412.28    203.11 o 
   0  25   9       66.19      531.30    154.78 o 
   1  25   9      998.44     1041.36    174.54 o 
   2  25   9     3380.92     4264.48    796.72 o 
   3  25   9       87.62        0.00    203.62 o 
   4  25   9     3030.85     2775.05    384.01 o 
  -3  26   9     2945.76     3199.00    359.31 o 
  -2  26   9      664.86      661.99    498.80 o 
  -1  26   9      251.33        0.00    340.96 o 
   0  26   9      329.16      407.32    178.03 o 
   1  26   9       65.76        0.00    224.55 o 
   2  26   9      543.19      243.25    191.57 o 
   3  26   9     4809.87     5146.67    336.11 o 
 -12   0  10    15705.89    16015.54    573.97 o 
 -10   0  10     1604.03     1458.21    135.27 o 
  -8   0  10      839.65      883.51    130.51 o 
  -6   0  10    31851.85    30908.81   1484.80 o 
  -2   0  10    19853.75    18839.82    432.53 o 
   0   0  10    49927.79    52389.50   1448.58 o 
   2   0  10      137.25      375.03    123.68 o 
   4   0  10    49798.36    54123.02    959.37 o 
   6   0  10    44241.04    47040.69   1057.48 o 
   8   0  10     7587.22     8022.66    625.90 o 
  10   0  10     8912.28     9374.07   1687.05 o 
  12   0  10     9230.73     8988.04    776.22 o 
 -13   1  10     2357.19     2330.04    267.03 o 
 -12   1  10     2438.67     2852.09    203.19 o 
 -11   1  10     1549.05     2234.89    203.22 o 
 -10   1  10    16737.46    18672.59    967.45 o 
  -9   1  10       59.91        0.00    108.09 o 
  -8   1  10      453.12      537.07     66.87 o 
  -7   1  10     3377.43     3133.19    139.65 o 
  -6   1  10     1932.36     2170.03   1332.82 o 
  -5   1  10     4091.15     5063.84   2646.30 o 
  -4   1  10    33387.49    33658.43    497.10 o 
  -3   1  10     5915.91     5370.86   1620.75 o 
  -2   1  10    11711.12    11629.16    205.75 o 
  -1   1  10     7313.05     6197.82    342.43 o 
   0   1  10      242.23      326.59     45.23 o 
   1   1  10     4746.73     5001.59    130.97 o 
   2   1  10    29950.40    33479.65    579.21 o 
   3   1  10    14794.21    17040.66    370.24 o 
   4   1  10    11274.34    13260.76    416.59 o 
   5   1  10    22576.61    23197.26    352.64 o 
   6   1  10     7460.30     7847.02    229.58 o 
   7   1  10       45.07       64.44    148.79 o 
   8   1  10     3360.75     3844.34    148.96 o 
   9   1  10     6677.82     6602.34    211.25 o 
  10   1  10     1742.41     2079.45    423.10 o 
  11   1  10     4176.83     4225.01    379.71 o 
  12   1  10     3871.60     3985.50    297.23 o 
 -13   2  10      602.67      567.58    245.30 o 
 -12   2  10     4241.16     5236.22    528.77 o 
 -11   2  10    15691.29    15284.96    608.12 o 
 -10   2  10       82.85      278.34     84.49 o 
  -9   2  10     6285.76     6366.99    269.05 o 
  -8   2  10     3516.07     3933.77    180.09 o 
  -7   2  10      570.46      628.60    177.33 o 
  -6   2  10     1705.09     1692.00     87.97 o 
  -5   2  10    56022.67    52013.06   1281.73 o 
  -4   2  10     1451.62     2904.19   1883.34 o 
  -3   2  10    37441.28    36701.80    695.32 o 
  -2   2  10     1077.89     1160.10    167.70 o 
  -1   2  10     1296.07      930.22     75.55 o 
   0   2  10       86.23      164.72     89.17 o 
   1   2  10    68287.59    70539.41   1387.06 o 
   2   2  10       14.35        0.00     48.33 o 
   3   2  10    14029.79    16542.02    535.93 o 
   4   2  10     3459.13     3783.50    121.48 o 
   5   2  10     1332.17     2149.49    301.79 o 
   6   2  10     6177.11     6456.80    131.95 o 
   7   2  10    12720.68    12555.46    206.53 o 
   8   2  10      586.00      913.95     75.74 o 
   9   2  10     1677.20     2562.88    292.52 o 
  10   2  10      611.57      759.67    137.94 o 
  11   2  10     1344.02     1752.66    435.73 o 
  12   2  10     2249.39     1966.26    241.54 o 
 -13   3  10    10245.97     9595.57    436.15 o 
 -12   3  10      708.96     1122.23    204.48 o 
 -11   3  10     8658.99     8836.29    216.05 o 
 -10   3  10      202.05     1356.64    602.40 o 
  -9   3  10     2132.21     2220.94    107.30 o 
  -8   3  10       23.80       53.44     78.55 o 
  -7   3  10    18486.08    18531.62    573.01 o 
  -6   3  10      138.10      112.85    194.69 o 
  -5   3  10    16501.12    22567.41   2716.92 o 
  -4   3  10     1193.78     1155.61    280.14 o 
  -3   3  10    17282.51    16468.76   1020.17 o 
  -2   3  10      259.22      300.20     63.12 o 
  -1   3  10    33769.04    32389.71    421.15 o 
   0   3  10     7185.69     7021.14    132.64 o 
   1   3  10      765.98      990.96     85.80 o 
   2   3  10      810.25      753.16     44.08 o 
   3   3  10    13441.66    13629.63    223.79 o 
   4   3  10      416.22      402.56     51.32 o 
   5   3  10    65250.90    63648.69   1774.26 o 
   6   3  10       20.55        0.00     55.19 o 
   7   3  10      131.07      397.41     88.92 o 
   8   3  10       60.61      192.71     68.19 o 
   9   3  10     5812.11     5957.15    220.53 o 
  10   3  10      100.06     1197.82    483.66 o 
  11   3  10    20163.40    18948.85    635.96 o 
  12   3  10      197.30        0.00    177.90 o 
 -13   4  10       33.54        6.90    178.98 o 
 -12   4  10     4249.44     4689.98    406.86 o 
 -11   4  10     9931.38    10710.04    813.46 o 
 -10   4  10     2656.93     2666.97    115.37 o 
  -9   4  10     6835.88     6911.38    296.21 o 
  -8   4  10      450.62      611.45    165.30 o 
  -7   4  10        3.78      140.55     94.68 o 
  -6   4  10    12499.13    12148.50    224.34 o 
  -5   4  10    38406.75    39410.09    975.01 o 
  -4   4  10     2152.70     2102.92    533.44 o 
  -3   4  10    20984.79    20897.70    397.04 o 
  -2   4  10    13540.89    13601.55    220.55 o 
  -1   4  10       94.34        0.00     55.23 o 
   0   4  10    21413.00    19795.44    289.05 o 
   1   4  10    23399.80    23653.86    563.94 o 
   2   4  10      224.71      217.82     59.42 o 
   3   4  10    11326.89    12710.63    220.21 o 
   4   4  10    19741.63    20673.68    433.95 o 
   5   4  10      986.48     1298.95     67.83 o 
   6   4  10    14572.86    14480.76    231.77 o 
   7   4  10    11618.16    11473.75    206.89 o 
   8   4  10      183.05      465.44     89.99 o 
   9   4  10     2983.29     3605.47    393.71 o 
  10   4  10     9566.64     8918.48    576.36 o 
  11   4  10      453.29      460.21    582.85 o 
  12   4  10     4775.27     5056.36    433.21 o 
 -13   5  10      616.47      245.57    162.75 o 
 -12   5  10     2973.47     2964.61    367.73 o 
 -11   5  10      847.05      937.48    159.56 o 
 -10   5  10    23768.90    23958.97    477.36 o 
  -9   5  10       11.47       98.59     79.89 o 
  -8   5  10      565.47      655.32     71.98 o 
  -7   5  10     1297.28     1275.17    101.10 o 
  -6   5  10     5672.06     6336.37    354.06 o 
  -5   5  10      343.80      418.33    170.23 o 
  -4   5  10    61924.25    63715.29    997.97 o 
  -3   5  10     3188.03     3602.14    179.10 o 
  -2   5  10     1676.82     2203.41    144.13 o 
  -1   5  10     3345.87     2852.53    185.94 o 
   0   5  10     8899.30     8731.04    194.86 o 
   1   5  10      961.33      878.01     87.97 o 
   2   5  10     8514.13     9216.69    170.15 o 
   3   5  10     3243.57     3109.29     92.36 o 
   4   5  10     9400.32    10179.52    171.41 o 
   5   5  10     1325.89     1169.25     65.81 o 
   6   5  10     6186.63     6145.11    187.19 o 
   7   5  10      691.14      867.22     99.77 o 
   8   5  10     4853.90     4766.37    128.45 o 
   9   5  10       46.61      116.87     88.17 o 
  10   5  10      943.65     1647.31    411.14 o 
  11   5  10     1477.47     1805.42    191.26 o 
  12   5  10     3131.91     2804.24    408.61 o 
 -13   6  10       37.78       34.14    406.82 o 
 -12   6  10    14843.07    15954.63    536.89 o 
 -11   6  10     3909.84     4012.70    335.44 o 
 -10   6  10      473.14      476.86    103.38 o 
  -9   6  10     2000.83     2153.48    113.62 o 
  -8   6  10     3730.31     4044.84    273.39 o 
  -7   6  10     1150.72     1091.00     95.21 o 
  -6   6  10    36245.27    36144.33    588.47 o 
  -5   6  10    12021.21    11450.93    275.25 o 
  -4   6  10     1457.70     2289.07    488.19 o 
  -3   6  10       69.39      115.93     73.18 o 
  -2   6  10    18366.46    17863.91    396.64 o 
  -1   6  10     5521.50     5677.71    241.83 o 
   0   6  10    16773.37    16631.92    592.93 o 
   1   6  10      192.52      309.40     55.84 o 
   2   6  10       60.30       32.68     57.52 o 
   3   6  10     4316.02     4603.45    110.47 o 
   4   6  10    25735.23    26342.07    452.56 o 
   5   6  10       63.85        0.00    107.22 o 
   6   6  10    34293.96    33096.04    463.09 o 
   7   6  10     1229.43     1403.31     76.26 o 
   8   6  10      946.63      874.82     96.65 o 
   9   6  10      794.55      809.82    133.93 o 
  10   6  10     7947.69     7429.57    556.15 o 
  11   6  10        4.19      180.86    200.42 o 
  12   6  10    10624.26    11143.15    962.08 o 
 -12   7  10      857.29      639.05    219.80 o 
 -11   7  10     3359.88     3901.87    420.93 o 
 -10   7  10     9214.19     9439.91    297.74 o 
  -9   7  10     4472.67     4330.07    166.68 o 
  -8   7  10     1218.77     1092.09    143.80 o 
  -7   7  10     8100.26     8259.08    253.47 o 
  -6   7  10      102.30       43.84    156.45 o 
  -5   7  10     3224.91     3199.16    193.71 o 
  -4   7  10    25091.89    23459.52    490.76 o 
  -3   7  10     5598.85     5380.80    187.23 o 
  -2   7  10     1619.54     1834.63    104.15 o 
  -1   7  10    16115.42    17248.27    285.28 o 
   0   7  10     4591.10     4625.57    242.03 o 
   1   7  10     1148.04     1268.36     87.57 o 
   2   7  10     5422.13     5438.21    150.23 o 
   3   7  10     4642.47     4356.04    128.41 o 
   4   7  10     1383.18     1266.83    126.26 o 
   5   7  10    35869.02    36494.90    525.95 o 
   6   7  10     6211.80     6632.26    173.34 o 
   7   7  10      540.72      526.89     69.27 o 
   8   7  10      956.25      799.43     90.70 o 
   9   7  10    10315.44    10379.60    266.90 o 
  10   7  10        4.82       14.08    299.97 o 
  11   7  10     9715.90     9730.04    781.00 o 
  12   7  10     3915.14     3083.75    348.48 o 
 -12   8  10        5.87        0.00    149.72 o 
 -11   8  10    18209.29    18615.96    621.64 o 
 -10   8  10       27.91       23.35    150.13 o 
  -9   8  10     9851.89     9649.97    283.00 o 
  -8   8  10      354.71      350.89    112.43 o 
  -7   8  10       22.56       33.63     85.01 o 
  -6   8  10        4.30       62.36     72.73 o 
  -5   8  10    38896.99    39894.49   1195.14 o 
  -4   8  10        3.36        0.00     62.18 o 
  -3   8  10    19045.85    20544.15    313.21 o 
  -2   8  10       72.00      158.12     80.68 o 
  -1   8  10     1939.09     2146.21    124.47 o 
   0   8  10       47.37       37.60     72.39 o 
   1   8  10    17429.19    18806.01    381.93 o 
   2   8  10      570.84      432.65     55.69 o 
   3   8  10    11400.58    11659.68    251.90 o 
   4   8  10      374.72      350.56     64.56 o 
   5   8  10     2060.58     2096.16     81.54 o 
   6   8  10     1417.91     1384.26    115.98 o 
   7   8  10    23212.55    22542.71    559.06 o 
   8   8  10     1027.35     1192.39     90.01 o 
   9   8  10     2923.18     2599.19    311.65 o 
  10   8  10        1.95      330.98    200.09 o 
  11   8  10      659.41      448.08    260.33 o 
  12   8  10       60.47        0.00    326.61 o 
 -12   9  10      406.85      394.44    167.39 o 
 -11   9  10     5226.35     4477.60    272.98 o 
 -10   9  10     1964.74     1929.37    190.63 o 
  -9   9  10     2240.09     2302.24    133.74 o 
  -8   9  10     3354.39     3747.06    172.16 o 
  -7   9  10      874.25      729.59     98.54 o 
  -6   9  10      842.58      815.32    103.21 o 
  -5   9  10    11511.79    11071.33    295.09 o 
  -4   9  10     4374.19     4407.54    135.60 o 
  -3   9  10     5406.93     5075.70    235.12 o 
  -2   9  10     1420.06     1297.06     86.15 o 
  -1   9  10    24069.72    26091.68    431.76 o 
   0   9  10      158.58       75.96     51.95 o 
   1   9  10     2793.79     2944.25    134.17 o 
   2   9  10     3123.01     3217.06    212.24 o 
   3   9  10    14867.00    14224.43    348.93 o 
   4   9  10     2776.95     2709.41     83.71 o 
   5   9  10    36574.87    36596.75    474.92 o 
   6   9  10     1429.65     1463.48    123.24 o 
   7   9  10      178.61       80.03     92.31 o 
   8   9  10     1984.22     1886.95     92.01 o 
   9   9  10     4437.74     4615.68    165.38 o 
  10   9  10      272.45        0.00    236.15 o 
  11   9  10     6664.44     7560.84    380.98 o 
  12   9  10       55.26      157.72    305.24 o 
 -12  10  10     6049.89     5611.07    279.57 o 
 -11  10  10     3259.29     3149.45    224.27 o 
 -10  10  10      189.12      290.35    166.38 o 
  -9  10  10     1802.81     1518.31    144.60 o 
  -8  10  10     5269.69     5381.61    266.48 o 
  -7  10  10        9.02        0.00     95.36 o 
  -6  10  10    17501.93    18417.80    370.38 o 
  -5  10  10     6971.69     7019.88    210.47 o 
  -4  10  10     3140.65     3282.10    104.10 o 
  -3  10  10    10847.36    10004.04    193.79 o 
  -2  10  10    24244.73    24487.57    398.47 o 
  -1  10  10     3230.83     3086.60    141.48 o 
   0  10  10    21092.81    21499.47    594.21 o 
   1  10  10     3678.95     3459.34    139.35 o 
   2  10  10     1277.12     1394.79    116.49 o 
   3  10  10     6348.24     6195.06    194.29 o 
   4  10  10    24505.71    24743.18    401.02 o 
   5  10  10      449.06      365.63     57.43 o 
   6  10  10    11016.77    10748.55    337.00 o 
   7  10  10     3742.96     4025.75    107.61 o 
   8  10  10      767.20      705.82    101.98 o 
   9  10  10      200.56      159.91    126.58 o 
  10  10  10     8521.52     8698.36    394.89 o 
  11  10  10      507.18      516.54    196.89 o 
 -12  11  10     1318.49     1433.77    234.49 o 
 -11  11  10      249.21      268.17    203.50 o 
 -10  11  10    10400.65     9813.38    480.93 o 
  -9  11  10      745.28     1044.77    502.98 o 
  -8  11  10     3158.60     3127.75    596.88 o 
  -7  11  10      625.94      724.74    106.26 o 
  -6  11  10      347.87      411.09    110.85 o 
  -5  11  10      533.50      636.97    107.11 o 
  -4  11  10    35381.86    34635.00    772.17 o 
  -3  11  10       10.07        0.00     44.82 o 
  -2  11  10     5557.91     5282.27    178.12 o 
  -1  11  10     3210.11     3114.77     88.87 o 
   0  11  10     3062.61     3263.79    103.67 o 
   1  11  10        6.73        0.00    130.51 o 
   2  11  10    27055.64    26923.51    386.73 o 
   3  11  10      366.30      417.21     58.82 o 
   4  11  10     3478.37     3076.56    204.35 o 
   5  11  10      741.32      594.21     61.77 o 
   6  11  10    12382.83    11949.59    228.02 o 
   7  11  10      117.19      125.71     74.95 o 
   8  11  10     2976.69     2927.56    211.35 o 
   9  11  10     2602.30     2621.11    215.92 o 
  10  11  10       97.57      286.51    217.68 o 
  11  11  10       22.26      194.60    214.61 o 
 -11  12  10     3253.20     2554.86    282.33 o 
 -10  12  10        1.88        0.00    127.42 o 
  -9  12  10     2991.50     2148.64    167.94 o 
  -8  12  10     4666.25     4672.01    234.26 o 
  -7  12  10       60.48        0.00    141.63 o 
  -6  12  10     9866.76     9647.25    276.74 o 
  -5  12  10     2324.16     2481.48    190.35 o 
  -4  12  10     2347.98     2467.42    201.59 o 
  -3  12  10    13353.64    12811.35    303.17 o 
  -2  12  10    18121.49    18476.68    316.61 o 
  -1  12  10     3645.46     3366.32    245.70 o 
   0  12  10     2007.07     1967.28     80.50 o 
   1  12  10     3364.50     3313.10     98.32 o 
   2  12  10     2332.56     2369.52     95.82 o 
   3  12  10     8945.52     8701.00    185.18 o 
   4  12  10    10829.40    10939.31    208.67 o 
   5  12  10     3661.65     3849.56    171.21 o 
   6  12  10     8278.11     7533.03    308.30 o 
   7  12  10     4681.54     4891.59    168.65 o 
   8  12  10      797.16      380.93    147.45 o 
   9  12  10      825.77     1040.35    174.60 o 
  10  12  10     5728.80     4830.58    314.62 o 
  11  12  10       14.54       52.26    304.29 o 
 -11  13  10     2179.56     2146.93    345.94 o 
 -10  13  10     1234.91     1528.50    222.42 o 
  -9  13  10     3472.71     3270.69    202.93 o 
  -8  13  10       90.39        0.00    341.65 o 
  -7  13  10     8564.51     9344.29    800.54 o 
  -6  13  10      786.20      865.32    131.48 o 
  -5  13  10     3927.76     3747.95    147.74 o 
  -4  13  10    10908.58    10599.97    220.27 o 
  -3  13  10    17355.54    18317.56    480.50 o 
  -2  13  10      854.28      873.15     81.66 o 
  -1  13  10    17632.82    19408.66    334.31 o 
   0  13  10      275.17      254.42     56.43 o 
   1  13  10     1848.19     1996.48     90.73 o 
   2  13  10     8249.29     8887.34    258.00 o 
   3  13  10     7385.79     7258.59    144.49 o 
   4  13  10     2918.47     2930.43     99.06 o 
   5  13  10    29412.42    28666.68    753.23 o 
   6  13  10      640.47      455.58    119.94 o 
   7  13  10      423.82      271.35     99.99 o 
   8  13  10      122.29        0.00     73.85 o 
   9  13  10     5017.46     6627.42    376.68 o 
  10  13  10      261.53      592.71    209.35 o 
  11  13  10     6481.96     6406.50    839.77 o 
 -11  14  10     8568.33     8165.84    674.61 o 
 -10  14  10       48.77        0.00    183.81 o 
  -9  14  10     4247.62     3782.18    215.01 o 
  -8  14  10       66.57      185.63    139.26 o 
  -7  14  10     1019.31      860.23    126.10 o 
  -6  14  10     2992.97     2966.25    333.53 o 
  -5  14  10    21010.55    21385.81    373.96 o 
  -4  14  10     4259.42     4133.54    124.62 o 
  -3  14  10    19468.69    19293.05    370.43 o 
  -2  14  10     3215.73     3111.83    134.92 o 
  -1  14  10      230.58      173.90     76.40 o 
   0  14  10     8502.49     8105.04    176.91 o 
   1  14  10    12342.06    12615.39    271.49 o 
   2  14  10     5066.70     5334.42    131.63 o 
   3  14  10    17955.03    17643.62    302.45 o 
   4  14  10     3554.54     3401.60    148.88 o 
   5  14  10       18.96       47.41     57.70 o 
   6  14  10      816.17      802.35     60.27 o 
   7  14  10    11290.35    11996.06    554.15 o 
   8  14  10       17.10        6.37    181.24 o 
   9  14  10     2401.06     2379.48    424.33 o 
  10  14  10      315.90      411.66    248.42 o 
 -11  15  10     1996.68     1310.11    336.18 o 
 -10  15  10     5700.31     5496.17    351.37 o 
  -9  15  10     1466.77     1204.73    396.99 o 
  -8  15  10     1674.47     1370.24    138.13 o 
  -7  15  10     2417.66     2492.46    175.27 o 
  -6  15  10     1083.62     1109.76    123.91 o 
  -5  15  10      274.02      270.79     51.44 o 
  -4  15  10     7696.37     7747.01    323.10 o 
  -3  15  10     3957.34     3244.67    152.56 o 
  -2  15  10       41.93        0.00    110.07 o 
  -1  15  10     1768.80     1689.47    100.10 o 
   0  15  10      927.64      861.62     92.71 o 
   1  15  10     1127.01     1009.22     88.41 o 
   2  15  10     6220.99     6532.90    168.45 o 
   3  15  10      688.13      479.34     71.41 o 
   4  15  10     1806.13     1892.51    127.82 o 
   5  15  10     4275.28     4222.60    334.34 o 
   6  15  10     1929.55     2164.68    352.58 o 
   7  15  10        7.56        0.00    161.88 o 
   8  15  10     3813.76     3514.56    366.25 o 
   9  15  10      116.68      151.34    429.79 o 
  10  15  10       38.74      120.17    519.30 o 
 -10  16  10        7.00        0.00    215.58 o 
  -9  16  10       79.42      153.09    178.23 o 
  -8  16  10     5806.37     5581.13    400.38 o 
  -7  16  10      132.01      379.18    148.00 o 
  -6  16  10     9310.56     9369.14    308.54 o 
  -5  16  10      165.73       47.75    130.44 o 
  -4  16  10      682.06      642.02    115.96 o 
  -3  16  10      923.03      871.07    125.23 o 
  -2  16  10    20316.36    21632.09    694.52 o 
  -1  16  10     3939.09     4479.59    149.91 o 
   0  16  10     7684.81     7990.74    346.46 o 
   1  16  10      389.46      362.37     80.78 o 
   2  16  10      530.74      413.82     76.44 o 
   3  16  10     2296.68     2442.04    104.08 o 
   4  16  10    12528.36    12064.80    267.98 o 
   5  16  10     2397.44     2346.18    289.19 o 
   6  16  10     8102.43     8193.94    622.48 o 
   7  16  10     1457.93     1418.52    229.29 o 
   8  16  10      339.52      448.81    197.10 o 
   9  16  10        3.27        0.00    221.08 o 
  10  16  10     6712.13     5762.24    764.61 o 
 -10  17  10     4927.46     4931.66   1734.88 o 
  -9  17  10      148.25      278.29    193.64 o 
  -8  17  10     2203.52     1890.50    263.75 o 
  -7  17  10     5286.07     4832.31    493.78 o 
  -6  17  10     4208.01     4413.81    215.26 o 
  -5  17  10       87.40       11.79     78.16 o 
  -4  17  10    15258.37    15745.41    424.36 o 
  -3  17  10     2831.62     2929.10    324.56 o 
  -2  17  10     1597.00     1415.87    105.33 o 
  -1  17  10     3758.30     3942.82    234.14 o 
   0  17  10     2077.34     1893.28    135.91 o 
   1  17  10     1026.43     1041.63    220.53 o 
   2  17  10    11144.20    10811.57    282.06 o 
   3  17  10      109.33       68.69    123.68 o 
   4  17  10     3026.61     2803.76    119.09 o 
   5  17  10     4966.57     4510.55    507.77 o 
   6  17  10     7001.85     7613.99    388.32 o 
   7  17  10      730.69      713.96    266.48 o 
   8  17  10     5649.35     5165.19    408.61 o 
   9  17  10     2140.22     1764.40    254.54 o 
  -9  18  10     4036.84     3487.87    283.51 o 
  -8  18  10      229.91      347.64    173.83 o 
  -7  18  10      114.68       27.50    161.01 o 
  -6  18  10      740.82      455.64    125.85 o 
  -5  18  10     5698.92     5635.50    236.05 o 
  -4  18  10       92.67       37.07    106.57 o 
  -3  18  10     9381.22    10380.08    420.55 o 
  -2  18  10     1185.39     1105.53    144.38 o 
  -1  18  10     3919.62     3701.73    129.67 o 
   0  18  10     4317.18     4215.46    240.05 o 
   1  18  10     3441.92     3823.90    588.99 o 
   2  18  10     4619.95     4483.09    322.27 o 
   3  18  10     9332.24     9506.09    254.01 o 
   4  18  10     2688.10     2575.93    109.13 o 
   5  18  10     1174.41     1054.02    196.89 o 
   6  18  10     1481.34     1270.58    223.10 o 
   7  18  10     3499.62     3493.50    469.42 o 
   8  18  10      858.75      755.07    221.08 o 
   9  18  10     1894.88     1346.12    465.32 o 
  -9  19  10      479.72      298.01    560.98 o 
  -8  19  10        1.29       77.76    341.65 o 
  -7  19  10     6972.62     6973.43   1136.32 o 
  -6  19  10        1.31        0.00    123.56 o 
  -5  19  10     3417.90     3589.82    383.90 o 
  -4  19  10     1267.52      677.11    125.43 o 
  -3  19  10     1627.76     1616.00    154.81 o 
  -2  19  10      153.04      166.98    122.78 o 
  -1  19  10     8834.44     9070.94    543.42 o 
   0  19  10       64.34        0.00    118.12 o 
   1  19  10     2713.16     2995.93    224.10 o 
   2  19  10       32.31       36.39    104.34 o 
   3  19  10     3119.55     3156.23    160.53 o 
   4  19  10       13.65      133.84     80.55 o 
   5  19  10     8784.78     9852.56    936.11 o 
   6  19  10      283.80      414.32    182.49 o 
   7  19  10       19.61      598.29    206.10 o 
   8  19  10       75.60        0.00    262.90 o 
  -8  20  10     1155.20      476.63    409.98 o 
  -7  20  10      729.28      605.23    403.83 o 
  -6  20  10     2115.40     1771.79    222.41 o 
  -5  20  10     4357.49     4329.64    377.76 o 
  -4  20  10      541.74      945.89    138.23 o 
  -3  20  10     8148.29     8291.79    306.51 o 
  -2  20  10     6312.82     6251.55    221.28 o 
  -1  20  10       30.57       37.49    108.28 o 
   0  20  10      636.67      738.62     99.89 o 
   1  20  10     5834.19     5715.64    235.58 o 
   2  20  10      678.97      472.49     97.72 o 
   3  20  10     7073.86     6681.85    270.78 o 
   4  20  10     4257.49     4642.61    291.77 o 
   5  20  10      237.36      389.71    179.75 o 
   6  20  10      344.91       51.20    227.52 o 
   7  20  10     4417.38     3807.51    329.82 o 
   8  20  10      111.61        0.00    187.24 o 
  -8  21  10     1829.81     2438.52    517.94 o 
  -7  21  10      334.16      279.11    204.08 o 
  -6  21  10      514.08      319.74    241.20 o 
  -5  21  10      254.07      161.36    146.60 o 
  -4  21  10     6766.70     6955.24    292.89 o 
  -3  21  10      154.04      216.34    161.28 o 
  -2  21  10     2276.35     1941.55    152.05 o 
  -1  21  10       57.66       26.67    102.00 o 
   0  21  10     1571.55     1482.79    194.56 o 
   1  21  10       66.07      124.80    111.67 o 
   2  21  10    10725.97    11956.55    425.89 o 
   3  21  10      101.99        0.00    155.62 o 
   4  21  10     1259.07     1495.86    190.01 o 
   5  21  10      956.91      790.73    253.50 o 
   6  21  10     4520.45     4432.90    307.55 o 
   7  21  10        4.45       31.85    222.82 o 
  -7  22  10       69.58        0.00    219.34 o 
  -6  22  10     3750.89     3443.80    284.10 o 
  -5  22  10       73.28        0.00    160.21 o 
  -4  22  10        1.64        0.00    533.24 o 
  -3  22  10      338.88      369.22    226.17 o 
  -2  22  10    11715.71    12593.00    415.82 o 
  -1  22  10      139.46      318.43    125.17 o 
   0  22  10     1323.09     1241.03    137.49 o 
   1  22  10      739.17      794.49    161.26 o 
   2  22  10        7.98       70.48    245.95 o 
   3  22  10      152.42      242.97    215.10 o 
   4  22  10     6267.04     6861.82    400.60 o 
   5  22  10      670.79      472.74    251.82 o 
   6  22  10     2193.55     2203.21    303.38 o 
   7  22  10      176.23        0.00    306.80 o 
  -6  23  10      501.88      753.74    238.47 o 
  -5  23  10     1173.48      957.71    225.02 o 
  -4  23  10     4540.88     4301.52    758.46 o 
  -3  23  10     1190.67     1497.80    364.20 o 
  -2  23  10      239.91      143.83    184.07 o 
  -1  23  10     3659.63     3893.05    223.78 o 
   0  23  10      511.26      673.86    117.13 o 
   1  23  10     1624.35     1877.66    276.36 o 
   2  23  10     3909.61     3409.38    258.78 o 
   3  23  10      489.04      525.11    214.61 o 
   4  23  10      271.82      432.38    368.98 o 
   5  23  10     1898.81     1340.93    268.55 o 
   6  23  10     1980.97     1737.22    297.44 o 
  -5  24  10      839.77      841.07    216.33 o 
  -4  24  10      502.84      282.02    182.84 o 
  -3  24  10     7531.01     8019.43    498.80 o 
  -2  24  10      193.27      325.34    182.31 o 
  -1  24  10      974.25     1208.76    166.93 o 
   0  24  10      238.75      178.10    196.27 o 
   1  24  10     2616.13     3228.65    228.33 o 
   2  24  10      283.73      496.71    177.90 o 
   3  24  10     5128.26     5038.31    368.50 o 
   4  24  10       47.10        0.00    187.24 o 
   5  24  10      474.93      235.08    466.01 o 
  -4  25  10      250.87      187.23    235.76 o 
  -3  25  10     3328.72     3535.85    310.39 o 
  -2  25  10        9.99        0.00    202.26 o 
  -1  25  10     1460.16     1390.50    284.25 o 
   0  25  10      369.10      437.81    164.71 o 
   1  25  10       52.37        0.00    211.82 o 
   2  25  10      375.82      401.83    201.68 o 
   3  25  10      430.03      655.22    212.34 o 
   4  25  10       35.84       14.19    241.59 o 
  -2  26  10     5695.83     6089.04    384.72 o 
  -1  26  10       15.32      214.19    206.62 o 
   0  26  10       82.43      381.28    397.68 o 
   1  26  10      576.22      299.28    242.80 o 
   2  26  10      406.69      207.50    437.99 o 
 -13   0  11     3652.23     2867.10    412.71 o 
 -11   0  11    20732.14    22298.02   1676.80 o 
  -9   0  11      416.85      650.98    172.19 o 
  -7   0  11     8287.30     8252.89    290.30 o 
  -5   0  11    82715.10    81086.39   5089.17 o 
  -3   0  11     6346.96     9585.90    686.56 o 
  -1   0  11     8507.00     7948.36    189.90 o 
   1   0  11    76728.10    86240.00   4265.12 o 
   3   0  11     1501.15     1994.94     96.06 o 
   5   0  11    30830.77    32207.19   1733.52 o 
   7   0  11    18322.32    19802.32   1251.11 o 
   9   0  11     4136.81     6925.13    694.91 o 
  11   0  11     6977.47     7161.23   1543.56 o 
 -13   1  11     5055.59     4461.61    319.56 o 
 -12   1  11     2497.97     3103.17    238.29 o 
 -11   1  11       81.57      226.71    138.47 o 
 -10   1  11     4860.44     6754.45    921.35 o 
  -9   1  11     7830.97     8438.43    658.62 o 
  -8   1  11      278.55      175.57    118.35 o 
  -7   1  11     3527.42     3667.73     99.29 o 
  -6   1  11     5614.96     6246.25    171.78 o 
  -5   1  11     2172.33     5350.96   4678.18 o 
  -4   1  11    10613.56    11204.53    280.29 o 
  -3   1  11    25830.62    26132.67    446.94 o 
  -2   1  11      300.13      297.93    177.13 o 
  -1   1  11    22677.66    21835.01    315.75 o 
   0   1  11    21242.29    20823.96    422.71 o 
   1   1  11     4689.44     4958.79    111.84 o 
   2   1  11     5109.19     6897.48    121.37 o 
   3   1  11    23105.22    27256.52    475.35 o 
   4   1  11      478.11      621.76     79.29 o 
   5   1  11    40535.42    42377.30   1515.83 o 
   6   1  11    10816.99    11395.27    200.69 o 
   7   1  11     3917.01     4346.86    122.23 o 
   8   1  11      505.21      776.46    214.02 o 
   9   1  11    13766.59    14607.17    992.87 o 
  10   1  11     1397.79     2682.21    662.37 o 
  11   1  11     4485.08     4635.34    358.40 o 
  12   1  11     2006.85     2028.99    273.32 o 
 -12   2  11     3113.55     3278.38    835.21 o 
 -11   2  11     3843.73     6369.54    869.66 o 
 -10   2  11     3726.03     3868.88    204.75 o 
  -9   2  11       80.59      101.70    226.05 o 
  -8   2  11      729.41      973.29    201.00 o 
  -7   2  11      736.90      756.42     71.40 o 
  -6   2  11    14834.20    16729.70    602.01 o 
  -5   2  11     9503.00     8665.18    311.16 o 
  -4   2  11     3965.48     6572.00    502.18 o 
  -3   2  11      735.03     1535.91    998.48 o 
  -2   2  11    12970.65    12573.13    284.98 o 
  -1   2  11     1785.03     1625.23    116.38 o 
   0   2  11     1102.65     1458.12     88.76 o 
   1   2  11    11152.75    10935.06    368.86 o 
   2   2  11    11689.86    13532.58    196.08 o 
   3   2  11     1129.60     1271.60     58.61 o 
   4   2  11    35677.74    41194.51    935.36 o 
   5   2  11      936.63     1140.18     86.99 o 
   6   2  11     3146.96     3686.36    105.17 o 
   7   2  11     4232.75     4304.23    168.85 o 
   8   2  11     9141.28     9588.23    455.92 o 
   9   2  11      201.35     1428.08    589.58 o 
  10   2  11     9199.61    10214.27    544.13 o 
  11   2  11     1254.23      997.53    432.17 o 
  12   2  11     1363.66     1227.98    234.97 o 
 -12   3  11     7808.99     8039.76    326.81 o 
 -11   3  11        1.29        0.00    135.14 o 
 -10   3  11    19342.32    21766.26   1027.67 o 
  -9   3  11      157.76      607.27    435.73 o 
  -8   3  11     4587.59     4546.92    314.89 o 
  -7   3  11       45.66      177.00    116.13 o 
  -6   3  11    34815.10    35307.92   1195.73 o 
  -5   3  11      611.15     1645.42    187.40 o 
  -4   3  11    27341.56    28162.64    455.56 o 
  -3   3  11      251.18      227.53     56.52 o 
  -2   3  11     5714.19     5360.57    152.67 o 
  -1   3  11      571.02      568.07     70.81 o 
   0   3  11    33434.77    34119.59    551.41 o 
   1   3  11      107.49       10.30     78.51 o 
   2   3  11     2312.72     2453.40    172.20 o 
   3   3  11     7107.02     7404.81    254.64 o 
   4   3  11      124.37      344.06     73.68 o 
   5   3  11       25.84        0.00     81.05 o 
   6   3  11    21707.71    22747.89    341.24 o 
   7   3  11        3.56       70.95    143.60 o 
   8   3  11      474.70     1300.68    265.10 o 
   9   3  11     1684.60     1593.33    339.07 o 
  10   3  11     3394.50     3816.97    545.40 o 
  11   3  11      317.17      793.14    181.60 o 
  12   3  11     9004.24     8571.24    571.32 o 
 -12   4  11     6189.50     5996.66    453.51 o 
 -11   4  11    12106.35    13147.44    515.48 o 
 -10   4  11     5502.62     5550.80    267.39 o 
  -9   4  11      373.76      399.08    110.46 o 
  -8   4  11     1958.47     2202.35    184.03 o 
  -7   4  11     6161.18     6044.74    245.58 o 
  -6   4  11     7419.36     8100.06    846.60 o 
  -5   4  11    37152.36    35846.62    648.16 o 
  -4   4  11    12379.49    12646.85   1187.05 o 
  -3   4  11     1505.06     1841.90    104.29 o 
  -2   4  11    11693.14    11937.83    191.11 o 
  -1   4  11    33552.82    33551.21    465.43 o 
   0   4  11      226.62      255.38     48.20 o 
   1   4  11    16825.52    18776.15    309.68 o 
   2   4  11     3349.44     3402.72     84.36 o 
   3   4  11       93.59      296.23     50.43 o 
   4   4  11     9956.80     9791.22    207.42 o 
   5   4  11    16734.76    18126.24    404.76 o 
   6   4  11     3533.82     3754.48    103.00 o 
   7   4  11     6537.62     6242.98    332.25 o 
   8   4  11     7126.07     6796.57    379.95 o 
   9   4  11      358.29      783.66    304.89 o 
  10   4  11     3862.02     3877.00    227.09 o 
  11   4  11     4270.93     5528.25    420.91 o 
  12   4  11      708.70      869.23    274.82 o 
 -12   5  11      143.33      105.61    266.80 o 
 -11   5  11      162.42      649.12    210.95 o 
 -10   5  11     1523.39     1553.25    452.89 o 
  -9   5  11    24897.18    25543.75    486.58 o 
  -8   5  11     2139.17     2352.43    366.69 o 
  -7   5  11     4659.70     5288.11    299.40 o 
  -6   5  11     2384.53     2364.71    127.19 o 
  -5   5  11     1761.45     2497.40    181.27 o 
  -4   5  11     1673.02     1401.18    261.68 o 
  -3   5  11    17084.99    16220.21    341.78 o 
  -2   5  11      473.92      794.41    141.83 o 
  -1   5  11    17303.15    16870.94    261.55 o 
   0   5  11      674.30      542.91     51.86 o 
   1   5  11     6653.92     6591.47    130.24 o 
   2   5  11      176.36      131.31     50.50 o 
   3   5  11    25203.81    25495.82    571.63 o 
   4   5  11      621.62      635.18     58.85 o 
   5   5  11    36954.09    38850.24   1115.65 o 
   6   5  11     4593.42     4065.92    120.62 o 
   7   5  11     3672.35     3919.92    401.54 o 
   8   5  11       12.30        4.03     76.48 o 
   9   5  11    19853.88    18682.80   1196.71 o 
  10   5  11       71.84      105.75    104.68 o 
  11   5  11     7505.54     7445.90    854.80 o 
  12   5  11     2113.53     2078.58    479.67 o 
 -12   6  11       41.51      111.70    204.66 o 
 -11   6  11    19007.21    19383.34    620.78 o 
 -10   6  11       17.62      129.44    124.27 o 
  -9   6  11      394.95      584.53     96.03 o 
  -8   6  11     1791.59     1971.41     95.41 o 
  -7   6  11     8807.86     9023.56    211.85 o 
  -6   6  11      250.69      277.34     82.47 o 
  -5   6  11    48810.71    47660.57    826.65 o 
  -4   6  11       27.11       56.96     55.54 o 
  -3   6  11     2220.70     2352.40    272.99 o 
  -2   6  11       80.18      150.54     46.63 o 
  -1   6  11    19449.28    19521.29    509.89 o 
   0   6  11     2289.47     2787.46     85.55 o 
   1   6  11    23967.89    22832.70    391.22 o 
   2   6  11      412.24      300.02     54.94 o 
   3   6  11     1002.00      954.25    127.14 o 
   4   6  11     2977.76     3056.44     90.05 o 
   5   6  11     5941.16     6002.29    145.64 o 
   6   6  11      253.04       96.85     52.51 o 
   7   6  11    13431.02    13068.32    270.21 o 
   8   6  11      763.10      694.33     88.71 o 
   9   6  11     1070.50      866.08    131.17 o 
  10   6  11      852.87      623.80    165.26 o 
  11   6  11     6759.98     7139.41    647.08 o 
  12   6  11      139.83       97.96    300.65 o 
 -12   7  11     6622.38     6464.17    361.35 o 
 -11   7  11      486.10      720.57    181.90 o 
 -10   7  11     9587.81     9320.32    291.93 o 
  -9   7  11     8566.40     8678.29    231.46 o 
  -8   7  11     1371.07     1418.06     76.13 o 
  -7   7  11      743.52      698.28    116.77 o 
  -6   7  11    11886.49    11187.16    512.26 o 
  -5   7  11        9.42        0.00    253.65 o 
  -4   7  11    18511.84    18187.28    286.80 o 
  -3   7  11     6969.98     6499.87    131.43 o 
  -2   7  11     2822.05     3016.46    100.72 o 
  -1   7  11    23382.37    24634.38    566.38 o 
   0   7  11    24458.39    24732.77    440.58 o 
   1   7  11     1055.45     1036.99     70.49 o 
   2   7  11      973.98      907.99     63.53 o 
   3   7  11    10288.08    10428.23    219.70 o 
   4   7  11      277.49      488.18     66.45 o 
   5   7  11    12130.89    11352.21    265.41 o 
   6   7  11    13426.24    13685.44    246.16 o 
   7   7  11     1469.86     1326.01     91.76 o 
   8   7  11     1713.00     1337.46    189.16 o 
   9   7  11     4809.04     4511.51    440.10 o 
  10   7  11     1760.91     1901.29    306.12 o 
  11   7  11     1959.98     1381.62    434.57 o 
  12   7  11     2982.74     3293.19    742.74 o 
 -12   8  11     2854.49     2388.77    361.08 o 
 -11   8  11       76.25        0.00    159.50 o 
 -10   8  11     1719.07     1790.17    273.78 o 
  -9   8  11      129.45       84.71    124.27 o 
  -8   8  11     5431.19     5525.14    360.77 o 
  -7   8  11     1337.16     1214.24    135.71 o 
  -6   8  11     1159.46     1248.10     80.48 o 
  -5   8  11      127.23      182.83     64.91 o 
  -4   8  11     4062.34     5151.01    133.34 o 
  -3   8  11     2089.39     2352.56    125.05 o 
  -2   8  11    19859.63    20814.32    557.61 o 
  -1   8  11     3524.12     3473.51    139.95 o 
   0   8  11     3561.59     3720.61    117.43 o 
   1   8  11     1083.67      935.54     98.11 o 
   2   8  11     6211.93     5967.30    170.85 o 
   3   8  11        2.38        0.00     77.20 o 
   4   8  11    24352.27    24581.78    398.93 o 
   5   8  11       44.16        0.00     62.28 o 
   6   8  11     1545.74     1404.43    121.21 o 
   7   8  11       16.37       14.52     72.74 o 
   8   8  11     8182.41     8478.90    254.26 o 
   9   8  11      338.89      474.96    102.39 o 
  10   8  11     6022.21     5911.70    431.48 o 
  11   8  11      112.31      371.71    361.46 o 
 -12   9  11     4274.43     3958.19    405.34 o 
 -11   9  11      137.25        0.00    157.83 o 
 -10   9  11     7333.14     6746.54    308.17 o 
  -9   9  11     3624.10     4131.45    257.21 o 
  -8   9  11      715.92      975.77    149.48 o 
  -7   9  11     1962.88     2187.21    178.11 o 
  -6   9  11    14890.65    14702.56    261.84 o 
  -5   9  11      103.60       88.48    136.50 o 
  -4   9  11    30834.86    31011.10    847.39 o 
  -3   9  11    13560.21    13765.98    231.34 o 
  -2   9  11     2418.29     2428.02    119.93 o 
  -1   9  11     4873.43     4606.16    210.80 o 
   0   9  11    36280.94    37655.68    720.38 o 
   1   9  11      286.54      163.45     74.28 o 
   2   9  11     7389.69     7915.34    189.19 o 
   3   9  11     5434.20     5014.54    149.65 o 
   4   9  11      623.93      451.09     64.55 o 
   5   9  11     5552.56     4886.42    112.59 o 
   6   9  11    24526.30    23343.20    643.45 o 
   7   9  11      519.25      411.52    156.27 o 
   8   9  11      179.18      118.31    108.09 o 
   9   9  11     5482.28     5286.93    796.04 o 
  10   9  11     2526.32     2362.07    278.55 o 
  11   9  11      983.62     1051.24    313.63 o 
 -12  10  11     1287.34     1397.07    253.72 o 
 -11  10  11     9320.54     9015.62    373.75 o 
 -10  10  11      518.71      254.75    145.45 o 
  -9  10  11     3125.48     3379.94    166.21 o 
  -8  10  11     1239.99     1209.98    116.92 o 
  -7  10  11     7454.76     7888.54    378.94 o 
  -6  10  11     1616.81     1626.47    133.93 o 
  -5  10  11    25242.26    26404.87    431.18 o 
  -4  10  11     4418.31     4300.04    200.01 o 
  -3  10  11    10588.55     9912.90    258.99 o 
  -2  10  11     5882.32     5853.37    127.62 o 
  -1  10  11    30110.32    30853.52    792.37 o 
   0  10  11      530.78      276.92     62.85 o 
   1  10  11    24216.53    24397.73    428.23 o 
   2  10  11    14018.80    13991.19    237.29 o 
   3  10  11     1710.89     1675.78    104.12 o 
   4  10  11     6342.27     6592.01    217.84 o 
   5  10  11    14728.31    14450.64    482.67 o 
   6  10  11      258.67      123.85    112.62 o 
   7  10  11     7578.90     7279.13    330.20 o 
   8  10  11     1889.96     1959.22    132.55 o 
   9  10  11      512.15      901.54    265.60 o 
  10  10  11     1783.22     1126.85    225.14 o 
  11  10  11     4184.17     3601.25    417.49 o 
 -11  11  11       87.87      413.41    167.82 o 
 -10  11  11      266.84      338.94    150.63 o 
  -9  11  11     9394.44     9476.50    337.38 o 
  -8  11  11      328.07      232.99     90.99 o 
  -7  11  11     3626.95     4719.57    473.79 o 
  -6  11  11      209.32       24.30    100.45 o 
  -5  11  11       88.63      101.00    113.60 o 
  -4  11  11      382.19      354.83    126.24 o 
  -3  11  11    33288.71    35225.89    571.06 o 
  -2  11  11      287.94      286.65     67.56 o 
  -1  11  11     7656.86     7779.35    172.78 o 
   0  11  11      825.42      777.85     70.81 o 
   1  11  11     5534.43     5461.41    137.88 o 
   2  11  11      207.26      132.28     97.66 o 
   3  11  11    24742.22    23748.06    415.03 o 
   4  11  11      521.87      471.36    211.28 o 
   5  11  11    17950.73    16991.44    368.07 o 
   6  11  11       86.98      245.11     71.91 o 
   7  11  11     7457.48     7056.19    196.66 o 
   8  11  11     1037.35      867.08     82.36 o 
   9  11  11    10300.25    10713.74    438.31 o 
  10  11  11      370.51      434.39    216.10 o 
  11  11  11     4484.12     4652.30    392.79 o 
 -11  12  11     6406.00     6763.49    538.18 o 
 -10  12  11       76.09      162.28    193.49 o 
  -9  12  11      177.15      236.06    109.42 o 
  -8  12  11     1645.72     1548.51    261.27 o 
  -7  12  11     4536.66     4619.43    205.31 o 
  -6  12  11       35.80       55.33    199.86 o 
  -5  12  11    13740.46    13911.22    556.03 o 
  -4  12  11     1239.00     1291.56    130.54 o 
  -3  12  11     1998.54     2197.55     76.12 o 
  -2  12  11     9432.56    10175.56    274.37 o 
  -1  12  11     3089.71     3266.40    103.72 o 
   0  12  11     2893.23     3125.09    117.56 o 
   1  12  11     5338.93     5402.94    127.67 o 
   2  12  11      451.25      457.81     62.59 o 
   3  12  11     1522.46     1538.58    126.96 o 
   4  12  11    11943.24    11228.56    229.68 o 
   5  12  11     2619.73     1959.42     90.45 o 
   6  12  11       16.71        0.00     84.91 o 
   7  12  11     4360.09     4271.08    224.86 o 
   8  12  11     3496.07     3321.67    206.07 o 
   9  12  11      140.61      198.23    170.67 o 
  10  12  11     1292.33      996.84    245.84 o 
  11  12  11     3302.68     4091.99    400.24 o 
 -11  13  11      586.55     1269.08    488.20 o 
 -10  13  11     8032.89     7870.58   1259.31 o 
  -9  13  11      552.37      520.49    371.03 o 
  -8  13  11     1727.13     1696.93    254.23 o 
  -7  13  11     1083.79      822.20    138.22 o 
  -6  13  11    11379.56    11808.04    476.96 o 
  -5  13  11       63.59        0.00     97.43 o 
  -4  13  11    18588.90    17832.37    350.43 o 
  -3  13  11     1723.09     1558.49     97.41 o 
  -2  13  11     1541.57     1700.17     75.32 o 
  -1  13  11     1038.56     1257.47    148.73 o 
   0  13  11    23928.53    25531.12    457.00 o 
   1  13  11     3854.16     4334.05    122.52 o 
   2  13  11     4749.85     4551.88    119.65 o 
   3  13  11       85.37      154.53     71.59 o 
   4  13  11       81.69       23.30     67.69 o 
   5  13  11     1369.68     1174.84    137.48 o 
   6  13  11    15567.80    14736.96    957.70 o 
   7  13  11     1800.68     1684.99     99.70 o 
   8  13  11     1820.74     1694.67    484.46 o 
   9  13  11      140.55      317.98    199.54 o 
  10  13  11     2870.66     2745.45    809.70 o 
 -10  14  11     2199.63     1820.29    250.09 o 
  -9  14  11      993.86      796.84    178.74 o 
  -8  14  11     6482.23     6808.70    485.33 o 
  -7  14  11      119.50        0.00    130.30 o 
  -6  14  11     1026.10      866.56    135.98 o 
  -5  14  11     1572.06     1208.58    121.98 o 
  -4  14  11     4651.58     4517.27    235.52 o 
  -3  14  11     2986.69     3273.16    111.53 o 
  -2  14  11    11463.24    11362.22    254.95 o 
  -1  14  11     8338.95     7720.08    261.23 o 
   0  14  11     1913.18     1902.94    148.52 o 
   1  14  11     1788.15     1826.67    110.07 o 
   2  14  11    11842.37    11587.34    212.44 o 
   3  14  11       81.09        0.00     63.64 o 
   4  14  11    15335.99    15130.85    609.30 o 
   5  14  11     5588.81     4770.33    340.33 o 
   6  14  11      297.15      284.04     60.68 o 
   7  14  11     1296.87     1370.41    141.47 o 
   8  14  11     7459.61     8274.53    992.83 o 
   9  14  11      540.52      328.16    217.97 o 
  10  14  11     5374.19     5674.63    397.55 o 
 -10  15  11     1787.80     1667.24    293.48 o 
  -9  15  11     4897.06     4699.77    317.33 o 
  -8  15  11     1582.67     1679.78    205.77 o 
  -7  15  11     2145.93     1703.90    147.50 o 
  -6  15  11     5748.40     5779.82    271.74 o 
  -5  15  11      441.72        0.00    129.39 o 
  -4  15  11     5223.80     5590.26    253.60 o 
  -3  15  11    10841.48    10409.86    232.66 o 
  -2  15  11       72.82       23.79     86.59 o 
  -1  15  11     4091.70     3972.97    181.47 o 
   0  15  11     4501.92     4338.94    141.14 o 
   1  15  11     1479.59     1186.61     90.54 o 
   2  15  11     3609.60     3839.51    116.95 o 
   3  15  11     4721.51     4560.94    233.92 o 
   4  15  11     1696.69     1381.19    141.70 o 
   5  15  11     2891.53     2490.15    124.42 o 
   6  15  11     6549.97     6502.22    478.01 o 
   7  15  11      293.74      387.47    161.87 o 
   8  15  11     1391.43     1263.95    199.60 o 
   9  15  11     9665.09     9698.17    506.62 o 
  10  15  11      604.54      205.14    314.32 o 
 -10  16  11      182.24      157.11    245.44 o 
  -9  16  11      180.61        0.00    258.29 o 
  -8  16  11      299.35      198.15    184.89 o 
  -7  16  11     3129.67     3165.90    194.00 o 
  -6  16  11      147.50      132.87    113.99 o 
  -5  16  11    14177.18    13534.72    301.18 o 
  -4  16  11     1380.56     1398.87    169.95 o 
  -3  16  11     2272.38     1931.25    131.36 o 
  -2  16  11      120.25      188.72     76.39 o 
  -1  16  11    12743.92    13938.06    329.77 o 
   0  16  11     1262.62     1156.30     89.67 o 
   1  16  11     5865.11     6348.67    198.24 o 
   2  16  11     4723.18     5057.09    314.81 o 
   3  16  11     1683.15     1321.19     99.22 o 
   4  16  11      316.53      449.40    177.86 o 
   5  16  11     4712.02     4239.66    184.37 o 
   6  16  11       22.98        0.00    184.69 o 
   7  16  11     9724.44    10745.68   1045.44 o 
   8  16  11      431.31      392.10    334.81 o 
   9  16  11       39.74      117.95    334.81 o 
  -9  17  11     5304.10     4941.54    641.61 o 
  -8  17  11      146.17       26.70    416.81 o 
  -7  17  11     3090.39     2451.09    328.74 o 
  -6  17  11     2337.11     2462.80    265.15 o 
  -5  17  11      195.61       82.30    131.21 o 
  -4  17  11      946.46      781.54     93.52 o 
  -3  17  11     7936.74     8909.47    418.26 o 
  -2  17  11     3087.67     3192.78    123.36 o 
  -1  17  11     2117.38     1893.51    180.29 o 
   0  17  11     1453.67     1167.00     99.02 o 
   1  17  11     1234.40     1234.54    125.24 o 
   2  17  11      455.27      451.41    148.26 o 
   3  17  11    11013.10    11468.67    285.38 o 
   4  17  11      449.15      281.59    114.04 o 
   5  17  11     2912.47     3529.05    193.26 o 
   6  17  11      398.86      152.55    163.01 o 
   7  17  11     1388.77     1079.60    269.27 o 
   8  17  11     1523.76     1225.51    353.26 o 
   9  17  11     4502.83     3242.99    994.88 o 
  -9  18  11      421.97      529.34    202.50 o 
  -8  18  11     3910.47     4521.11   1574.31 o 
  -7  18  11      247.07       79.24    146.20 o 
  -6  18  11      908.18     1008.85    166.34 o 
  -5  18  11     4374.86     4311.44    226.10 o 
  -4  18  11     1142.46     1275.64    167.41 o 
  -3  18  11     1735.60     1660.89    138.39 o 
  -2  18  11     7801.51     8155.09    244.15 o 
  -1  18  11      955.10      819.73    117.56 o 
   0  18  11       34.84        0.00     98.56 o 
   1  18  11     3479.21     3358.69    158.70 o 
   2  18  11      794.07      612.06     98.46 o 
   3  18  11       35.05        0.00    102.18 o 
   4  18  11     7105.23     6501.64    233.79 o 
   5  18  11      375.53      291.32    353.26 o 
   6  18  11       36.06      325.19    229.45 o 
   7  18  11     1903.54     1526.83    242.93 o 
   8  18  11     3782.27     2639.03    571.92 o 
  -8  19  11       72.39        0.00    185.57 o 
  -7  19  11        9.25        0.00    164.28 o 
  -6  19  11     5428.89     5782.42    295.36 o 
  -5  19  11       80.54      209.31    195.25 o 
  -4  19  11     8691.12     9092.70    347.74 o 
  -3  19  11       25.94      203.97    192.38 o 
  -2  19  11      606.30      583.69    125.79 o 
  -1  19  11        8.20        0.00     90.10 o 
   0  19  11    15146.50    15865.67    634.44 o 
   1  19  11      235.50       94.65     94.34 o 
   2  19  11     6738.03     6286.65    228.79 o 
   3  19  11      139.95      216.11    109.79 o 
   4  19  11      527.83      745.92    146.89 o 
   5  19  11       18.28       82.00    285.62 o 
   6  19  11     9260.10     9697.49    795.35 o 
   7  19  11        1.62      285.94    218.92 o 
   8  19  11     2559.98     2905.63    423.64 o 
  -8  20  11     2424.56     1884.74    274.37 o 
  -7  20  11     1362.65     1255.61    239.52 o 
  -6  20  11      831.41      829.96    196.01 o 
  -5  20  11      995.42      844.31    606.91 o 
  -4  20  11     3250.38     4263.87    347.24 o 
  -3  20  11      351.01      301.67    149.11 o 
  -2  20  11    10423.56    11084.47    419.63 o 
  -1  20  11     3475.84     3954.56    179.27 o 
   0  20  11       94.54        8.83    149.93 o 
   1  20  11     5036.93     5364.19    380.50 o 
   2  20  11     3951.50     4329.96    181.48 o 
   3  20  11      535.13      222.08    124.31 o 
   4  20  11     5937.81     5787.89    318.44 o 
   5  20  11     3813.13     4168.23    339.83 o 
   6  20  11      115.42        0.00    193.71 o 
   7  20  11     3212.74     3193.39    317.73 o 
  -7  21  11     2296.40     1773.84    235.76 o 
  -6  21  11      560.39      462.22    182.48 o 
  -5  21  11      331.42      300.24    274.00 o 
  -4  21  11     1419.54     1358.04    459.86 o 
  -3  21  11     8885.51     9233.05    938.16 o 
  -2  21  11       45.65       82.00    149.02 o 
  -1  21  11     3421.73     3314.13    226.48 o 
   0  21  11      848.96      843.05    122.74 o 
   1  21  11      315.11      310.57    115.51 o 
   2  21  11      808.98      752.63    179.08 o 
   3  21  11     5409.90     5047.98    614.63 o 
   4  21  11       69.60       20.82    172.73 o 
   5  21  11     1419.85     1313.29    253.76 o 
   6  21  11      974.70      815.67    238.90 o 
   7  21  11     1335.93     1133.93    257.60 o 
  -6  22  11       72.14        0.00    176.61 o 
  -5  22  11     2176.72     1745.56    642.98 o 
  -4  22  11      107.24      388.88    239.84 o 
  -3  22  11     1648.43     1601.11    206.35 o 
  -2  22  11     1475.37     1332.85    363.51 o 
  -1  22  11     3225.41     3271.75    182.60 o 
   0  22  11      881.41      755.06    155.42 o 
   1  22  11     4458.05     4343.02    257.40 o 
   2  22  11       94.76       55.73    166.92 o 
   3  22  11     1043.47     1266.47    209.74 o 
   4  22  11      492.97      227.14    237.14 o 
   5  22  11     3022.68     2979.10    802.19 o 
   6  22  11        5.53       40.79    294.44 o 
  -5  23  11       99.50        0.00    213.73 o 
  -4  23  11     1681.51     1275.76    218.65 o 
  -3  23  11     4984.06     5054.21    286.66 o 
  -2  23  11     1015.45     1229.26    266.48 o 
  -1  23  11      435.79      199.13    190.92 o 
   0  23  11     3230.24     3494.14    227.38 o 
   1  23  11     1051.50      860.38    331.91 o 
   2  23  11     1152.44     1213.47    274.19 o 
   3  23  11     1233.15     1133.23    270.21 o 
   4  23  11     1600.03     1123.74    683.29 o 
   5  23  11      891.68      795.49    491.29 o 
  -4  24  11     2116.84     2349.38    686.71 o 
  -3  24  11        0.05      234.61    198.96 o 
  -2  24  11    10663.09    11682.32    569.86 o 
  -1  24  11      388.04      173.81    401.78 o 
   0  24  11        6.28        0.00    165.41 o 
   1  24  11        6.73       21.52    221.91 o 
   2  24  11      893.36      602.66    326.61 o 
   3  24  11       36.62        0.00    223.44 o 
   4  24  11     2520.76     2469.27    517.25 o 
  -3  25  11     1199.14     1117.87    213.45 o 
  -2  25  11      255.97      177.67    200.23 o 
  -1  25  11      479.85      256.12    179.02 o 
   0  25  11     2440.69     2179.34    349.16 o 
   1  25  11        2.42       22.63    235.99 o 
   2  25  11     1416.43     1351.34    535.02 o 
 -12   0  12      197.01      102.52    366.22 o 
 -10   0  12    17718.22    17080.97   1038.61 o 
  -8   0  12      278.94      156.85     82.00 o 
  -6   0  12      356.96      833.39    833.62 o 
  -4   0  12    18367.95    19063.55    467.47 o 
  -2   0  12    15702.53    15535.24    851.38 o 
   0   0  12    11836.75    11570.47    921.76 o 
   2   0  12    54041.69    56420.40   1980.19 o 
   4   0  12     7069.87     7853.25    173.84 o 
   6   0  12    13244.38    15375.94   1543.56 o 
   8   0  12    10691.52    10924.66   1626.92 o 
  12   0  12      801.76      686.03    367.61 o 
 -12   1  12     3535.00     4044.91    377.20 o 
 -11   1  12      833.16      861.16    174.92 o 
 -10   1  12     1761.42     2161.95    406.56 o 
  -9   1  12     4564.82     5082.05    602.60 o 
  -8   1  12     6726.74     6268.48    173.14 o 
  -7   1  12      447.16      503.39    103.42 o 
  -6   1  12    19922.21    19179.43    301.25 o 
  -5   1  12     3404.17     4355.87   1989.07 o 
  -4   1  12     6429.59     8766.77    466.89 o 
  -3   1  12    11412.59    11924.30    197.20 o 
  -2   1  12     7670.32     8282.47    380.89 o 
  -1   1  12      287.59      551.47    112.43 o 
   0   1  12    24186.08    22727.74    404.17 o 
   1   1  12    23952.05    24276.21    572.97 o 
   2   1  12     3025.98     3354.41     99.25 o 
   3   1  12     5936.57     6962.28    120.71 o 
   4   1  12     3018.49     3493.00    190.15 o 
   5   1  12        7.36       78.91     70.42 o 
   6   1  12    12337.61    11915.13    302.62 o 
   7   1  12     8985.42     8905.13    215.81 o 
   8   1  12     4178.99     4707.36    182.14 o 
   9   1  12     3708.83     4194.02    672.41 o 
  10   1  12    11509.08    10945.38    796.30 o 
  11   1  12      184.81      390.54    942.95 o 
  12   1  12     2109.33     1798.11    268.64 o 
 -12   2  12       10.68       40.83    180.87 o 
 -11   2  12    12653.05    14080.63    674.33 o 
 -10   2  12     4315.47     6412.02    343.37 o 
  -9   2  12     2899.53     3081.77    381.32 o 
  -8   2  12       39.27        0.00    138.80 o 
  -7   2  12    19912.96    19854.13    386.02 o 
  -6   2  12      591.33      721.33    238.08 o 
  -5   2  12    33736.82    33669.78    905.77 o 
  -4   2  12     9648.00    10328.23    428.03 o 
  -2   2  12      222.71      437.31    130.98 o 
  -1   2  12    44576.78    42337.46    641.07 o 
   0   2  12     1211.63      946.41     64.70 o 
   1   2  12    20048.06    20976.59    635.59 o 
   2   2  12    15625.17    17558.74    318.16 o 
   3   2  12     2799.23     3359.31     84.57 o 
   4   2  12      598.09      586.53     61.39 o 
   5   2  12    33832.16    36693.84    655.00 o 
   6   2  12       91.07      103.83     66.30 o 
   7   2  12     1735.95     2190.06    238.87 o 
   8   2  12     3987.03     4164.19    304.55 o 
   9   2  12     9112.00    10031.16    877.88 o 
  10   2  12      121.22     1039.77    365.50 o 
  11   2  12     9030.40     9193.27    742.06 o 
  12   2  12      125.24        0.00    355.31 o 
 -12   3  12       11.81      447.07    173.26 o 
 -11   3  12     3670.49     4328.39    409.82 o 
 -10   3  12        0.90       53.00    161.55 o 
  -9   3  12    19435.29    21813.29    717.38 o 
  -8   3  12       83.85      240.93    203.17 o 
  -7   3  12      306.83      562.13    117.58 o 
  -6   3  12     1759.09     1670.97    114.40 o 
  -5   3  12    18271.70    20759.64   1614.29 o 
  -4   3  12     1246.86     2346.64    367.34 o 
  -3   3  12    18907.30    18441.85    286.43 o 
  -2   3  12     1367.17     1525.39     72.45 o 
  -1   3  12       22.16      411.35     73.33 o 
   0   3  12     1967.52     2092.13     87.78 o 
   1   3  12    37199.06    38321.46    600.16 o 
   2   3  12      118.82      254.07     60.66 o 
   3   3  12    11645.31    13536.34    444.52 o 
   4   3  12     2457.63     2666.82     84.26 o 
   5   3  12     5822.40     6088.12    153.86 o 
   6   3  12       11.04        0.00     59.32 o 
   7   3  12    15930.82    16804.52    599.25 o 
   8   3  12     1355.88     1455.32    190.71 o 
   9   3  12    14591.48    15328.64   1073.83 o 
  10   3  12      179.28      401.11    166.37 o 
  11   3  12      322.43     1087.82    212.50 o 
  12   3  12       63.86       83.13    149.64 o 
 -12   4  12       11.47        0.00    183.36 o 
 -11   4  12     9079.02     9624.41   1018.40 o 
 -10   4  12     6952.65     8015.84    526.66 o 
  -9   4  12     4122.93     4287.92    209.93 o 
  -8   4  12      564.04      749.88    212.44 o 
  -7   4  12    15503.32    15876.88    319.98 o 
  -6   4  12      955.73     1001.06     97.40 o 
  -5   4  12     9152.31     9545.20    645.99 o 
  -4   4  12     6857.20     6991.14    292.08 o 
  -3   4  12     1251.78     1870.48    423.30 o 
  -2   4  12      150.05      295.54    126.44 o 
  -1   4  12    17444.00    17767.39    313.54 o 
   0   4  12     5433.60     5514.15    127.42 o 
   1   4  12     3989.50     4257.45    108.37 o 
   2   4  12     5457.79     5480.59    178.34 o 
   3   4  12     1204.93     1446.63    177.13 o 
   4   4  12     1704.69     1765.74    183.44 o 
   5   4  12     8579.47     8444.76    151.02 o 
   6   4  12      660.32      791.16    112.24 o 
   7   4  12      417.01      566.38     89.33 o 
   8   4  12     7545.96     7216.75    654.87 o 
   9   4  12     4494.66     4612.46    476.95 o 
  10   4  12      656.49     1148.47    325.13 o 
  11   4  12     8607.06     8177.53    394.33 o 
  12   4  12      413.69     1275.58    709.94 o 
 -12   5  12     7515.84     7540.41    541.24 o 
 -11   5  12       75.33        0.00    201.04 o 
 -10   5  12     2817.84     3083.27    189.80 o 
  -9   5  12     3527.89     3851.59    582.28 o 
  -8   5  12    16571.87    17562.73    450.31 o 
  -7   5  12      347.20      249.13    133.93 o 
  -6   5  12    21352.92    20522.51    522.97 o 
  -5   5  12     1837.16     1763.12     91.13 o 
  -4   5  12     2325.77     2522.51    292.42 o 
  -3   5  12       23.02       35.36    130.18 o 
  -2   5  12    25715.76    23864.08    385.07 o 
  -1   5  12     1102.46     1024.98     72.79 o 
   0   5  12    25713.43    25867.61    374.03 o 
   1   5  12    11470.93    11668.35    205.52 o 
   2   5  12     2045.62     2053.76     87.32 o 
   3   5  12      562.62      692.96    116.77 o 
   4   5  12     9980.09    11156.79    307.12 o 
   5   5  12     2677.34     3126.95     91.19 o 
   6   5  12    11649.48    11797.68    326.07 o 
   7   5  12     1142.10     1111.26     98.57 o 
   8   5  12     2811.50     2854.32    217.37 o 
   9   5  12      701.82      554.32    136.85 o 
  10   5  12    10541.16    11004.70    453.75 o 
  11   5  12       14.44        0.00    244.70 o 
 -12   6  12      189.17      145.12    227.01 o 
 -11   6  12     3910.12     3939.72    248.38 o 
 -10   6  12    12042.43    12740.35    760.90 o 
  -9   6  12      316.63      446.52     90.24 o 
  -8   6  12     1097.82     1540.22    170.09 o 
  -7   6  12     4339.42     4488.52    250.52 o 
  -6   6  12     4900.13     4521.34    316.98 o 
  -5   6  12     3929.68     4162.35    144.44 o 
  -4   6  12    12273.16    12645.51    260.09 o 
  -3   6  12      325.75      603.18     82.33 o 
  -2   6  12     3560.64     4123.59    125.54 o 
  -1   6  12     9495.82     9965.57    252.28 o 
   0   6  12    11147.11    11186.45    208.05 o 
   1   6  12     1240.74     1288.88     66.85 o 
   2   6  12    21719.33    21529.42    411.15 o 
   3   6  12      525.24      476.22     92.50 o 
   4   6  12     7864.44     7579.18    202.91 o 
   5   6  12     6391.73     6361.37    138.09 o 
   6   6  12     1837.19     2081.52     85.84 o 
   7   6  12     3326.62     3282.37    236.50 o 
   8   6  12    15318.76    15475.09   1700.89 o 
   9   6  12     1130.78      749.45    158.67 o 
  10   6  12     1886.99     2501.72    453.02 o 
  11   6  12      662.51      888.89    257.09 o 
 -12   7  12     2486.29     2665.23    245.34 o 
 -11   7  12     3227.75     3148.41    254.32 o 
 -10   7  12      173.28      217.01    135.76 o 
  -9   7  12     8579.67     9817.49    877.76 o 
  -8   7  12     2744.73     2684.78    126.44 o 
  -7   7  12       51.05       72.58    104.05 o 
  -6   7  12    12839.38    12935.93    298.31 o 
  -5   7  12     9446.85     9149.68    178.88 o 
  -4   7  12      777.35     1123.24    154.25 o 
  -3   7  12    12700.16    13713.09    349.33 o 
  -2   7  12     3310.60     3175.94    255.76 o 
  -1   7  12      392.71      374.36     98.23 o 
   0   7  12    21022.53    19966.56    342.41 o 
   1   7  12    18242.72    17960.52    427.89 o 
   2   7  12      620.82      601.11     67.46 o 
   3   7  12     8572.61     8366.14    180.85 o 
   4   7  12     2485.46     2262.36     98.86 o 
   5   7  12     3879.92     3656.68    291.54 o 
   6   7  12     6693.45     6888.25    228.41 o 
   7   7  12     6439.06     6332.02    174.18 o 
   8   7  12     2793.44     2699.94    231.17 o 
   9   7  12     6500.03     6025.77    402.20 o 
  10   7  12     2283.53     2298.42    322.95 o 
  11   7  12        4.30      381.28    327.98 o 
 -12   8  12      583.92      796.82    238.09 o 
 -11   8  12     9552.95     9010.61    364.66 o 
 -10   8  12      176.01        8.29    122.10 o 
  -9   8  12     3139.42     2837.00    213.55 o 
  -8   8  12       17.82       35.79    156.28 o 
  -7   8  12    21351.30    20806.95    713.45 o 
  -6   8  12      674.40      562.51     74.69 o 
  -5   8  12    12705.03    12471.54    268.44 o 
  -4   8  12      982.55     1045.21     68.25 o 
  -3   8  12      325.15      535.61     69.80 o 
  -2   8  12     1508.87     1605.74    151.71 o 
  -1   8  12    50034.55    51062.27    761.27 o 
   0   8  12      135.94        6.37     60.95 o 
   1   8  12     9482.46    10192.86    208.17 o 
   2   8  12    10595.46    10207.49    430.23 o 
   3   8  12     7581.56     7576.23    207.07 o 
   4   8  12      269.24       99.44    121.19 o 
   5   8  12    28729.36    28677.95    676.53 o 
   6   8  12      292.58      286.32     71.22 o 
   7   8  12     3744.55     3662.60    251.10 o 
   8   8  12      176.00      135.11    111.52 o 
   9   8  12    12311.86    12270.27    458.18 o 
  10   8  12      288.41        0.00    121.07 o 
  11   8  12     9710.75    10060.82    891.02 o 
 -11   9  12     1487.63     1330.73    191.26 o 
 -10   9  12     1758.57     1649.40    186.73 o 
  -9   9  12     3092.59     2854.30    328.35 o 
  -8   9  12     2440.15     2016.36    176.15 o 
  -7   9  12     2257.89     2156.75    209.48 o 
  -6   9  12     1148.19     1066.07    162.18 o 
  -5   9  12     9138.20     8999.92    181.79 o 
  -4   9  12      398.71      484.89     94.41 o 
  -3   9  12    11697.68    11599.60    302.46 o 
  -2   9  12    11004.66    11329.38    302.87 o 
  -1   9  12      989.88      984.08     78.74 o 
   0   9  12     5424.65     5529.30    120.96 o 
   1   9  12    40332.22    40150.03    652.20 o 
   2   9  12      329.00       41.52     73.21 o 
   3   9  12    11250.84    11108.03    306.74 o 
   4   9  12     3588.21     3423.33    104.21 o 
   5   9  12      686.05      384.56     67.59 o 
   6   9  12     2942.62     2877.30    112.41 o 
   7   9  12    13973.45    13318.17    432.94 o 
   8   9  12       73.08      403.26    155.93 o 
   9   9  12     3400.92     2939.91    431.84 o 
  10   9  12     3868.49     4125.75    854.12 o 
  11   9  12        6.69        0.00    248.36 o 
 -11  10  12     1359.86      822.82    263.13 o 
 -10  10  12     6228.99     5383.01    332.74 o 
  -9  10  12     2976.03     2775.07    295.28 o 
  -8  10  12     1133.67     1079.47    127.09 o 
  -7  10  12     2078.35     2104.33    312.25 o 
  -6  10  12     3589.51     3654.90    292.52 o 
  -5  10  12     3065.03     3045.51    182.83 o 
  -4  10  12    10198.71    10096.30    180.96 o 
  -3  10  12       33.11        0.00     44.60 o 
  -2  10  12     3078.78     3010.92     94.11 o 
  -1  10  12     1483.09     1549.93     89.42 o 
   0  10  12    11351.54    10774.84    214.49 o 
   1  10  12      732.53      545.48     88.56 o 
   2  10  12    14862.17    14641.93    268.07 o 
   3  10  12      246.22      395.67     76.63 o 
   4  10  12     2579.36     2956.77    121.16 o 
   5  10  12      568.58      492.61     68.91 o 
   6  10  12     5026.04     4826.01    278.71 o 
   7  10  12       99.16       66.18     84.62 o 
   8  10  12     9518.96     9641.83    390.53 o 
   9  10  12     2301.35     1793.17    272.27 o 
  10  10  12       57.79      302.75    472.16 o 
  11  10  12     1190.80      913.38    230.89 o 
 -11  11  12      379.90      166.11    172.36 o 
 -10  11  12      593.41      458.79    158.25 o 
  -9  11  12     1168.71      966.49    153.97 o 
  -8  11  12     8010.50     7997.27    628.11 o 
  -7  11  12      105.16      166.70    117.83 o 
  -6  11  12    15848.27    15631.22   1011.24 o 
  -5  11  12       17.24        0.00     86.99 o 
  -4  11  12     1995.88     1879.40    143.80 o 
  -3  11  12      724.91      671.91    127.13 o 
  -2  11  12     8055.43     8325.56    188.11 o 
  -1  11  12       99.41      140.51     76.54 o 
   0  11  12    27796.44    29092.25    492.88 o 
   1  11  12      557.05      495.99     65.09 o 
   2  11  12      163.81      284.54     87.54 o 
   3  11  12     1039.96      969.84    150.11 o 
   4  11  12     4152.49     4157.05    184.20 o 
   5  11  12      434.40      322.24     70.23 o 
   6  11  12    15080.50    14203.90    625.60 o 
   7  11  12      328.88      424.74     93.42 o 
   8  11  12      865.02     1152.57    200.85 o 
   9  11  12      279.41      180.03    348.48 o 
  10  11  12     7846.46     8222.99    463.61 o 
 -11  12  12     1845.23     1493.37    239.25 o 
 -10  12  12     8240.57     6906.08    440.47 o 
  -9  12  12       10.03      155.68    179.19 o 
  -8  12  12     1265.92     1103.75    838.40 o 
  -7  12  12     5367.35     5400.86    286.38 o 
  -6  12  12      309.80      366.89    131.07 o 
  -5  12  12     4664.97     4397.98    192.64 o 
  -4  12  12     8784.71     9781.04    240.45 o 
  -3  12  12       28.28      102.60     49.03 o 
  -2  12  12     6793.19     6347.21    171.15 o 
  -1  12  12    20777.11    20457.03    372.55 o 
   0  12  12     7662.60     7694.58    186.20 o 
   1  12  12    11924.72    11314.48    216.03 o 
   2  12  12    12250.12    11934.92    226.12 o 
   3  12  12     3216.85     3194.48    146.75 o 
   4  12  12     4234.09     3817.00    171.61 o 
   5  12  12    12115.04    11022.06    311.46 o 
   6  12  12     3203.62     2783.92    116.15 o 
   7  12  12     2236.77     2357.16    102.22 o 
   8  12  12     7710.42     7388.43    511.79 o 
   9  12  12     4093.72     3448.97    347.59 o 
  10  12  12      966.73      729.79    288.29 o 
 -10  13  12       37.61       80.68    167.42 o 
  -9  13  12     9235.37     8747.48   1190.52 o 
  -8  13  12     3910.46     4133.93    360.78 o 
  -7  13  12      275.30      175.28    188.35 o 
  -6  13  12     1793.02     1904.18    226.57 o 
  -5  13  12     4273.78     4314.47    192.52 o 
  -4  13  12        0.36        0.00    119.70 o 
  -3  13  12    15020.34    15387.38    282.45 o 
  -2  13  12      970.66      998.90    118.55 o 
  -1  13  12      185.30       71.89     65.47 o 
   0  13  12      263.14      306.83    122.49 o 
   1  13  12    20858.67    21530.08    393.34 o 
   2  13  12       20.99      110.59     73.43 o 
   3  13  12     4544.33     4640.68    128.93 o 
   4  13  12     2697.28     2886.55    178.31 o 
   5  13  12        2.47        0.00     96.26 o 
   6  13  12      976.66     1161.74     91.55 o 
   7  13  12     8246.32     8272.34    292.75 o 
   8  13  12      244.87      200.16    172.97 o 
   9  13  12     5158.89     5460.81    341.36 o 
  10  13  12      484.25        0.00    346.67 o 
 -10  14  12       20.88       11.04    173.32 o 
  -9  14  12     2944.89     2885.41    310.00 o 
  -8  14  12       69.28      164.33    272.63 o 
  -7  14  12    14323.75    15305.25    549.39 o 
  -6  14  12     1458.93     1612.20    249.52 o 
  -5  14  12     3057.69     3592.58    211.99 o 
  -4  14  12       61.05       92.77    144.39 o 
  -3  14  12      660.05      648.35     92.09 o 
  -2  14  12      643.35      573.25     66.95 o 
  -1  14  12    21039.47    23348.24    446.40 o 
   0  14  12      393.13      411.22    124.46 o 
   1  14  12     2484.16     2312.08     99.19 o 
   2  14  12       42.48       34.74    155.99 o 
   3  14  12      915.54      932.34     79.57 o 
   4  14  12     1719.86     1381.74    101.39 o 
   5  14  12     7629.22     7340.36    446.99 o 
   6  14  12       17.80        0.00     86.11 o 
   7  14  12     3351.49     2883.29    186.40 o 
   8  14  12      293.47      262.80    204.77 o 
   9  14  12     3551.86     3955.88    299.97 o 
  10  14  12      627.68      520.36    361.80 o 
 -10  15  12     2272.03     1683.60    424.21 o 
  -9  15  12     2779.78     2957.90    245.97 o 
  -8  15  12     7092.05     6365.05    372.24 o 
  -7  15  12      159.71        0.00    364.65 o 
  -6  15  12     5129.58     5219.83    238.69 o 
  -5  15  12     3901.51     4629.47    211.07 o 
  -4  15  12     1298.40     1139.41     80.38 o 
  -3  15  12     4622.79     5266.94    253.86 o 
  -2  15  12     9371.21     9851.08    266.92 o 
  -1  15  12      385.10      317.97     92.70 o 
   0  15  12     7190.30     6986.94    188.30 o 
   1  15  12     8131.51     7429.91    206.75 o 
   2  15  12       42.28       71.49     94.09 o 
   3  15  12     2645.54     2527.03    109.34 o 
   4  15  12     4695.69     4418.79    358.78 o 
   5  15  12       27.78        0.00     82.62 o 
   6  15  12     5541.64     5661.10    539.12 o 
   7  15  12     5994.74     5830.25    711.77 o 
   8  15  12      254.60      118.00    224.80 o 
   9  15  12     1559.98      921.92    253.88 o 
  -9  16  12     1205.69      938.70    269.27 o 
  -8  16  12     2922.89     2303.57    510.42 o 
  -7  16  12      634.81      496.85    204.99 o 
  -6  16  12     1885.14     2091.59    256.89 o 
  -5  16  12      250.60      549.27    155.50 o 
  -4  16  12     7547.13     7343.14    762.96 o 
  -3  16  12       26.26        0.00     68.85 o 
  -2  16  12     4652.77     4724.07    167.38 o 
  -1  16  12      782.90      686.86     99.08 o 
   0  16  12     2060.42     1926.47    198.83 o 
   1  16  12       83.62      166.07     89.70 o 
   2  16  12     9149.99     8856.95    241.89 o 
   3  16  12      426.70      345.49     84.15 o 
   4  16  12      444.13      315.29     97.46 o 
   5  16  12      470.23      430.75    131.19 o 
   6  16  12      621.58      623.05    729.07 o 
   7  16  12      614.13     1037.34    235.11 o 
   8  16  12     9900.71     9499.68    839.77 o 
   9  16  12        2.18        0.00    219.01 o 
  -9  17  12     2815.11     2047.07    519.99 o 
  -8  17  12     7158.96     6870.80    357.38 o 
  -7  17  12      149.23        0.00    186.23 o 
  -6  17  12     3716.85     3736.95    305.07 o 
  -5  17  12      210.31      145.60    183.81 o 
  -4  17  12      144.40      347.32    160.59 o 
  -3  17  12     2024.60     2544.01    534.34 o 
  -2  17  12     6209.14     6270.30    244.08 o 
  -1  17  12        7.69       38.86     80.48 o 
   0  17  12     7141.04     7460.91    254.65 o 
   1  17  12       46.97      183.87    100.11 o 
   2  17  12        8.49        0.00     83.19 o 
   3  17  12      347.37      165.98     75.34 o 
   4  17  12     6552.13     7137.19    526.76 o 
   5  17  12       26.09      135.79    166.73 o 
   6  17  12     5955.59     5333.71    782.37 o 
   7  17  12      432.31      156.52    226.17 o 
   8  17  12      109.79        4.33    548.00 o 
  -8  18  12      880.81      457.37    396.31 o 
  -7  18  12     7582.52     7398.22   1656.30 o 
  -6  18  12       58.76      181.24    191.32 o 
  -5  18  12     1164.36     1210.79    192.39 o 
  -4  18  12     3780.90     3437.20    239.88 o 
  -3  18  12     1548.06     1528.72    170.38 o 
  -2  18  12     2865.08     3182.90    216.22 o 
  -1  18  12    12781.63    13145.49    561.85 o 
   0  18  12      909.46      745.22    116.75 o 
   1  18  12     1647.81     1241.55    113.81 o 
   2  18  12     8034.19     8237.95    384.39 o 
   3  18  12      878.44      722.33    183.64 o 
   4  18  12     1056.69     1228.82    130.06 o 
   5  18  12     8639.28     9811.05   1119.24 o 
   6  18  12      592.05      518.72    206.87 o 
   7  18  12     2680.98     2678.32    268.90 o 
   8  18  12     1979.01     2071.34    302.80 o 
  -8  19  12       41.74        0.00    407.93 o 
  -7  19  12       77.28        0.00    154.81 o 
  -6  19  12       50.42      342.60    231.64 o 
  -5  19  12     1203.49     1175.00    183.77 o 
  -4  19  12        0.64        0.00    198.16 o 
  -3  19  12    12021.16    12798.10    496.46 o 
  -2  19  12      459.03      373.41    100.37 o 
  -1  19  12       29.76        0.00    110.26 o 
   0  19  12       34.97       16.32     97.33 o 
   1  19  12     4938.08     4696.68    428.54 o 
   2  19  12       11.12        0.00    207.37 o 
   3  19  12     6156.19     5835.98    424.71 o 
   4  19  12      197.31        0.00    161.88 o 
   5  19  12       65.57      180.25    197.93 o 
   6  19  12       76.24        0.00    201.73 o 
   7  19  12     5349.37     5032.71    399.04 o 
  -7  20  12     2572.26     3127.22    328.28 o 
  -6  20  12      463.25      437.84    189.30 o 
  -5  20  12      521.06      469.31    274.00 o 
  -4  20  12     1019.78      921.66    368.30 o 
  -3  20  12       45.46      135.69    335.50 o 
  -2  20  12     2576.24     1970.66    141.77 o 
  -1  20  12     6274.04     6178.58    269.25 o 
   0  20  12      887.42      711.98    114.97 o 
   1  20  12      330.65      360.65    107.70 o 
   2  20  12      587.09      685.12    143.94 o 
   3  20  12      989.53     1282.69    270.37 o 
   4  20  12      124.56      103.18    334.13 o 
   5  20  12     2960.95     2792.68    444.14 o 
   6  20  12      936.04      514.11    238.90 o 
   7  20  12      324.61      543.15    245.69 o 
  -6  21  12     1205.64      933.41    233.44 o 
  -5  21  12      205.07      300.35    238.47 o 
  -4  21  12     1011.09      842.10    225.91 o 
  -3  21  12      507.14      529.06    307.48 o 
  -2  21  12     6512.07     6706.44    973.69 o 
  -1  21  12       83.90      185.24    128.92 o 
   0  21  12     4796.00     4403.05    194.57 o 
   1  21  12     1607.84     1431.75    157.20 o 
   2  21  12        5.06       71.20    143.96 o 
   3  21  12      886.41      338.88    231.64 o 
   4  21  12     4424.52     4752.23    315.93 o 
   5  21  12      108.45      228.88    430.48 o 
   6  21  12     3653.00     3668.13    318.40 o 
  -6  22  12      500.40      921.54    383.33 o 
  -5  22  12       12.69        0.00    222.39 o 
  -4  22  12     4836.14     5254.45    565.77 o 
  -3  22  12      188.21        0.00    215.38 o 
  -2  22  12     6710.49     7992.31    429.66 o 
  -1  22  12     1233.61     1222.96    208.69 o 
   0  22  12     2499.08     3008.06    594.56 o 
   1  22  12      220.20      141.88    188.00 o 
   2  22  12     8086.15     8955.85    417.92 o 
   3  22  12      118.66        0.00    166.99 o 
   4  22  12     1028.42      539.95    256.60 o 
   5  22  12     1808.05     1974.22    629.31 o 
  -5  23  12      811.35      661.50    423.64 o 
  -4  23  12       24.82      120.53    204.30 o 
  -3  23  12     6366.64     7235.42    384.48 o 
  -2  23  12     2085.33     2356.17    429.79 o 
  -1  23  12       40.49       61.89    173.29 o 
   0  23  12      947.71     1352.63    190.19 o 
   1  23  12     2401.36     2250.66    301.14 o 
   2  23  12       94.48       37.76    374.44 o 
   3  23  12     1549.94     1503.47    292.47 o 
   4  23  12      408.68      439.92    472.84 o 
  -3  24  12      330.06      368.72    177.01 o 
  -2  24  12        8.21      348.25    233.36 o 
  -1  24  12     4305.01     4239.40    387.43 o 
   0  24  12       28.59        0.00    191.32 o 
   1  24  12       78.90        0.00    202.93 o 
   2  24  12      848.98      870.28    575.33 o 
   3  24  12      569.91     1382.67    312.29 o 
 -11   0  13     1048.93       68.33    508.37 o 
  -9   0  13     6872.53     7095.35    256.45 o 
  -7   0  13    16206.99    16015.18    463.76 o 
  -5   0  13     8082.99     9884.22   1533.31 o 
  -3   0  13    17435.12    17581.79    747.52 o 
  -1   0  13    44129.52    43926.39    951.38 o 
   1   0  13      597.89     1120.75    102.31 o 
   3   0  13    11494.81    13245.43    266.21 o 
   5   0  13     6287.09     6581.48    240.45 o 
   7   0  13      514.57      425.44    424.33 o 
   9   0  13    12821.14    11325.75   1739.67 o 
  11   0  13     2946.67     3581.83    363.51 o 
 -12   1  13       31.95      289.19    235.36 o 
 -11   1  13     7705.87     9163.37    907.15 o 
 -10   1  13     1018.97     2067.00    669.63 o 
  -9   1  13     5240.85     5409.13    176.93 o 
  -8   1  13     3119.26     3488.78    622.52 o 
  -7   1  13     8970.92     8629.68    401.80 o 
  -6   1  13     1766.90     2063.13     73.75 o 
  -5   1  13    19244.63    18516.40    339.07 o 
  -4   1  13      152.16      907.86    315.80 o 
  -3   1  13     2445.13     4293.08    685.25 o 
  -2   1  13    10739.40    10712.77    215.79 o 
  -1   1  13    14445.47    13816.46    782.10 o 
   0   1  13     7953.58     7877.66    252.09 o 
   1   1  13    53120.00    54545.41    967.12 o 
   2   1  13     6910.86     7321.41    141.65 o 
   3   1  13      144.99      185.50     72.79 o 
   4   1  13     5534.46     6335.18    132.25 o 
   5   1  13     4802.97     4647.53    131.61 o 
   6   1  13       75.21       57.02     70.69 o 
   7   1  13    15238.83    15143.29    378.07 o 
   8   1  13     3171.42     3225.48    290.65 o 
   9   1  13     1108.77     2270.23    427.73 o 
  10   1  13     2001.23     2035.59    359.01 o 
  11   1  13     3597.52     3880.56    338.80 o 
 -12   2  13     1836.98     1592.21    248.89 o 
 -11   2  13      176.66      479.75    458.21 o 
 -10   2  13    10746.47    12475.33    802.87 o 
  -9   2  13     1882.05     2849.69    629.23 o 
  -8   2  13     2091.56     2703.84    320.33 o 
  -7   2  13     5060.00     4572.40    162.36 o 
  -6   2  13    18593.97    18871.16    676.37 o 
  -5   2  13       65.50     1175.18    531.00 o 
  -4   2  13     6808.06     6953.88    154.41 o 
  -3   2  13     3311.91     3655.10    102.13 o 
  -2   2  13     4471.28     5820.27    337.31 o 
  -1   2  13      666.06      821.55    165.10 o 
   0   2  13    53013.36    52157.60    759.08 o 
   1   2  13      317.21      378.72     65.73 o 
   2   2  13     9277.87    10302.87    195.82 o 
   3   2  13     1878.63     2040.02    110.46 o 
   4   2  13      857.00     1133.65    107.30 o 
   5   2  13     1453.53     1387.39     83.34 o 
   6   2  13    26125.24    27370.00    536.82 o 
   7   2  13       49.62      108.04    102.74 o 
   8   2  13     4423.23     4811.45    531.79 o 
   9   2  13     2029.71     2157.87    292.92 o 
  10   2  13     1841.59     3282.29    668.96 o 
  11   2  13     1234.59     1121.60    264.43 o 
 -12   3  13      794.81      510.81    323.29 o 
 -11   3  13      119.62      695.78    446.97 o 
 -10   3  13     2794.76     2671.97    415.45 o 
  -9   3  13      345.58      404.40    577.19 o 
  -8   3  13    20109.53    19814.79    652.50 o 
  -7   3  13       37.46       12.12    157.47 o 
  -6   3  13     3754.62     4310.87    313.82 o 
  -5   3  13       31.41       35.61     67.16 o 
  -4   3  13     2031.70     2794.60    259.76 o 
  -3   3  13      242.84      495.97     89.51 o 
  -2   3  13    14923.53    15257.23    255.82 o 
  -1   3  13       26.44       99.67     65.55 o 
   0   3  13     9737.94    10915.06    237.26 o 
   1   3  13     2280.64     2080.87     91.52 o 
   2   3  13    15379.46    15687.09    644.61 o 
   3   3  13      549.88      731.67    111.01 o 
   4   3  13     8877.09     9768.74    290.94 o 
   5   3  13     1535.25     1663.31     77.05 o 
   6   3  13      257.18      461.00    105.92 o 
   7   3  13     1076.15      895.17    101.99 o 
   8   3  13    12811.51    13137.90    791.17 o 
   9   3  13       28.40      105.58    272.80 o 
  10   3  13     9608.93     9583.81    640.25 o 
  11   3  13       44.71        0.00    189.51 o 
 -12   4  13     1233.61     1257.57    441.86 o 
 -11   4  13     1546.54     1546.43    211.48 o 
 -10   4  13     8853.09     9426.12    910.78 o 
  -9   4  13     7049.52     7474.58    664.94 o 
  -8   4  13     1448.07     1662.73    262.93 o 
  -7   4  13     6863.67     6108.06    415.41 o 
  -6   4  13    16031.54    15412.50    506.89 o 
  -5   4  13      415.58      455.96     68.88 o 
  -4   4  13     3210.12     3346.67    169.44 o 
  -3   4  13     7399.27     7367.17    238.87 o 
  -2   4  13     4957.14     5424.33    235.12 o 
  -1   4  13    23566.65    22700.14    386.09 o 
   0   4  13    23173.11    23258.23    355.21 o 
   1   4  13      762.97      871.55    120.52 o 
   2   4  13     4547.29     5053.32    117.36 o 
   3   4  13     1922.81     1994.26     83.24 o 
   4   4  13       17.92       38.82     61.90 o 
   5   4  13     9687.69    11106.19    522.71 o 
   6   4  13     8781.61     8801.06    398.25 o 
   7   4  13      226.32      242.31     98.54 o 
   8   4  13     6163.77     5346.64    290.75 o 
   9   4  13     7516.60     7296.52    738.99 o 
  10   4  13       17.17       65.51    195.86 o 
  11   4  13     1957.24     1339.26    393.58 o 
 -11   5  13     9283.77     9764.28    687.42 o 
 -10   5  13      972.96      968.37    200.48 o 
  -9   5  13     5149.46     5421.06    363.73 o 
  -8   5  13     1139.87      991.28    150.11 o 
  -7   5  13    11778.35    11498.59    739.49 o 
  -6   5  13      309.38        0.00    114.21 o 
  -5   5  13    24777.09    23725.33    582.28 o 
  -4   5  13      495.87      335.87    104.80 o 
  -3   5  13      124.94      785.28    228.27 o 
  -2   5  13      164.19      256.28     81.76 o 
  -1   5  13    10365.63     9822.51    186.61 o 
   0   5  13       45.92        0.00     87.44 o 
   1   5  13    44299.16    45220.32    773.81 o 
   2   5  13      100.83       99.45     53.32 o 
   3   5  13       57.16      168.62     63.93 o 
   4   5  13       25.82       64.47     52.78 o 
   5   5  13     3400.71     3739.22    289.96 o 
   6   5  13      276.96      194.58     71.06 o 
   7   5  13    12654.72    12568.96    589.97 o 
   8   5  13     1384.68     1540.56    343.79 o 
   9   5  13     2364.35     2126.10    467.30 o 
  10   5  13      705.56     1082.06    198.85 o 
  11   5  13     2058.88     1668.74    251.23 o 
 -11   6  13     1364.46     1336.56    214.62 o 
 -10   6  13     2481.63     2538.28    565.50 o 
  -9   6  13    16677.06    16508.83   1238.14 o 
  -8   6  13      627.42      827.82    455.38 o 
  -7   6  13    18373.49    18161.33   1252.73 o 
  -6   6  13     8097.60     8211.50    335.52 o 
  -5   6  13      145.89      296.61     58.37 o 
  -4   6  13      415.61      518.74    215.23 o 
  -3   6  13     4549.80     4401.83    125.13 o 
  -2   6  13     2286.63     2625.69    184.82 o 
  -1   6  13    14420.38    14673.32    250.64 o 
   0   6  13     4727.32     4704.59    186.01 o 
   1   6  13     1159.66     2231.39    483.54 o 
   2   6  13      853.02      617.43     78.02 o 
   3   6  13    12761.93    13174.64    311.72 o 
   4   6  13      705.61      593.57     85.89 o 
   5   6  13    10023.16     9537.98    204.49 o 
   6   6  13      149.60       35.96     76.02 o 
   7   6  13     1421.69     1631.39    410.66 o 
   8   6  13      580.32      526.22    178.47 o 
   9   6  13    15960.95    14120.65   1737.38 o 
  10   6  13     1211.22     1188.93    491.97 o 
  11   6  13     4040.90     4077.82    467.37 o 
 -11   7  13      750.81      611.49    393.12 o 
 -10   7  13      518.65      626.34    135.64 o 
  -9   7  13      114.57        8.11    147.87 o 
  -8   7  13    10181.91     9663.06    586.84 o 
  -7   7  13       48.10       24.37    281.67 o 
  -6   7  13     1881.55     1724.04    180.88 o 
  -5   7  13     8207.19     8919.04    247.35 o 
  -4   7  13     1917.56     2062.32     95.47 o 
  -3   7  13       42.60       46.82     88.17 o 
  -2   7  13     7917.30     8120.11    177.21 o 
  -1   7  13      785.47      776.25     63.61 o 
   0   7  13     8395.92     8366.42    170.45 o 
   1   7  13    26027.63    25158.98    677.69 o 
   2   7  13    19721.44    19313.23    404.58 o 
   3   7  13       17.63      111.58     78.26 o 
   4   7  13     6015.83     5915.21    231.45 o 
   5   7  13     1326.32     1110.10    193.37 o 
   6   7  13      307.09      213.28    136.30 o 
   7   7  13     4418.36     4244.86    349.43 o 
   8   7  13     4950.03     4164.41    573.25 o 
   9   7  13      143.99      173.51    138.13 o 
  10   7  13     7875.88     7789.55    660.06 o 
  11   7  13      643.52      751.50    388.11 o 
 -11   8  13       11.98       92.01    115.48 o 
 -10   8  13     9215.01     8841.10    671.43 o 
  -9   8  13     2022.72     2288.01    206.73 o 
  -8   8  13      442.15      529.61    138.36 o 
  -7   8  13        2.11        0.00    103.37 o 
  -6   8  13    23467.17    24379.82    696.29 o 
  -5   8  13       63.68       83.38     70.35 o 
  -4   8  13    10918.63    12378.34    233.15 o 
  -3   8  13     2097.85     2040.90    100.31 o 
  -2   8  13     3276.30     3081.51    125.33 o 
  -1   8  13      191.84      150.11     83.80 o 
   0   8  13    37042.61    39061.71    648.08 o 
   1   8  13       91.89      121.23     75.28 o 
   2   8  13     5994.65     5814.01    160.88 o 
   3   8  13      900.03      698.15     81.44 o 
   4   8  13     1065.74     1283.63    100.52 o 
   5   8  13      103.26        0.00     71.10 o 
   6   8  13    12909.57    12233.29    455.65 o 
   7   8  13     2181.35     1728.30    165.46 o 
   8   8  13     7119.66     6454.93    863.70 o 
   9   8  13      292.92      203.62    312.95 o 
  10   8  13      847.06      839.20    293.13 o 
  11   8  13       81.62        0.00    304.75 o 
 -11   9  13     3680.69     3510.74    379.44 o 
 -10   9  13     2461.92     2442.80    208.05 o 
  -9   9  13     3102.57     2849.78    339.14 o 
  -8   9  13     6072.43     5904.64    409.60 o 
  -7   9  13     5878.32     6022.55    341.11 o 
  -6   9  13     9692.92    10282.97    248.93 o 
  -5   9  13     4014.58     3955.44    128.57 o 
  -4   9  13     3039.00     2934.80    125.65 o 
  -3   9  13      494.77      588.36     72.37 o 
  -2   9  13     5821.51     5753.50    179.70 o 
  -1   9  13     2378.98     2767.19     97.92 o 
   0   9  13    11190.19     9886.18    334.34 o 
   1   9  13     2697.81     2857.60    100.74 o 
   2   9  13    19888.44    19835.48    365.35 o 
   3   9  13       62.68       64.47     68.09 o 
   4   9  13     3457.80     3260.61    131.08 o 
   5   9  13      944.96     1080.51    142.81 o 
   6   9  13       34.46        0.00    118.15 o 
   7   9  13     2530.14     2789.26    189.95 o 
   8   9  13     8611.12     8934.46    371.44 o 
   9   9  13       93.03        0.00    397.68 o 
  10   9  13     4425.15     3184.89    316.95 o 
 -11  10  13      138.26        0.00    163.96 o 
 -10  10  13     1743.83     1369.84    338.09 o 
  -9  10  13     4308.13     3979.49    423.25 o 
  -8  10  13      219.95      360.22    239.52 o 
  -7  10  13     8731.59     8686.61   1140.42 o 
  -6  10  13      642.04      698.78    150.24 o 
  -5  10  13     1912.16     2036.02    102.37 o 
  -4  10  13     1831.34     1647.38     77.86 o 
  -3  10  13     5285.02     5577.03    157.51 o 
  -2  10  13       58.92       47.43     59.69 o 
  -1  10  13    13941.02    14678.97    271.93 o 
   0  10  13     8073.18     8069.61    225.06 o 
   1  10  13      428.05      448.62    126.18 o 
   2  10  13     4655.68     4618.30    130.15 o 
   3  10  13    13554.54    13958.48    322.47 o 
   4  10  13       45.77      140.98    123.42 o 
   5  10  13     9225.69     9617.79    679.33 o 
   6  10  13     3646.19     3641.51    268.06 o 
   7  10  13       30.25       86.46     97.74 o 
   8  10  13     1878.08     2539.12    364.88 o 
   9  10  13     8313.77     8098.32   1126.07 o 
  10  10  13      107.69       79.11    430.48 o 
 -10  11  13      205.27        4.40    167.80 o 
  -9  11  13     2070.21     2263.45    233.69 o 
  -8  11  13       84.53        0.00    122.50 o 
  -7  11  13     4078.09     4105.75    301.00 o 
  -6  11  13      713.79      782.55    199.62 o 
  -5  11  13     9948.52     9983.77    285.03 o 
  -4  11  13     1084.53     1205.57    110.26 o 
  -3  11  13     2641.00     3123.20    252.08 o 
  -2  11  13      122.93      219.58     73.54 o 
  -1  11  13     6203.05     6345.44    297.07 o 
   0  11  13      298.55       93.26     89.84 o 
   1  11  13    48996.61    48692.49    839.94 o 
   2  11  13       27.63      110.06     73.65 o 
   3  11  13      154.80      181.39     73.42 o 
   4  11  13     2828.69     3053.08    124.86 o 
   5  11  13     6654.08     6362.52    179.00 o 
   6  11  13        1.14        0.00     81.30 o 
   7  11  13    12748.21    12656.60    704.58 o 
   8  11  13       11.11        0.00    243.44 o 
   9  11  13       41.56       36.48    180.59 o 
  10  11  13      359.23        0.00    626.58 o 
 -10  12  13     1797.30     1442.55    311.02 o 
  -9  12  13     8247.86     8151.23   1011.96 o 
  -8  12  13      114.38       95.24    146.74 o 
  -7  12  13     6987.03     6321.29    387.69 o 
  -6  12  13     5968.78     6136.73    292.70 o 
  -5  12  13      451.75      445.87    222.98 o 
  -4  12  13     4232.24     3980.43    126.04 o 
  -3  12  13     6535.95     6045.62    160.57 o 
  -2  12  13      150.12      116.65     67.29 o 
  -1  12  13     9153.03     8914.57    201.19 o 
   0  12  13     9965.02    10183.84    245.97 o 
   1  12  13     1285.22     1002.93     85.89 o 
   2  12  13     3592.09     3885.97    138.36 o 
   3  12  13     3373.74     3406.63    148.11 o 
   4  12  13     4573.73     3794.10    139.65 o 
   5  12  13     1141.78     1102.38     95.01 o 
   6  12  13     6164.81     5875.74    262.74 o 
   7  12  13      730.52      761.82    222.73 o 
   8  12  13     1125.83     1025.64    320.46 o 
   9  12  13     5282.38     5294.02    511.10 o 
  10  12  13     2360.99     1330.88    695.59 o 
 -10  13  13      592.88      614.67    244.23 o 
  -9  13  13        4.92        0.00    444.14 o 
  -8  13  13    10410.42    10297.11    376.25 o 
  -7  13  13      889.25      554.59    139.80 o 
  -6  13  13      920.65      768.55    190.64 o 
  -5  13  13      278.35       23.72    163.62 o 
  -4  13  13     2362.70     1932.55    143.01 o 
  -3  13  13      505.55      625.15     86.18 o 
  -2  13  13    14657.74    15692.43    672.42 o 
  -1  13  13      333.83      253.46     77.38 o 
   0  13  13     5606.58     5588.50    158.42 o 
   1  13  13     5851.77     5484.96    156.70 o 
   2  13  13     9317.86     9034.51    435.72 o 
   3  13  13      126.80        5.24     78.08 o 
   4  13  13     6954.31     6936.39    247.75 o 
   5  13  13      164.43      157.65     73.04 o 
   6  13  13      496.66      566.78    161.84 o 
   7  13  13     2825.02     2214.97    402.46 o 
   8  13  13     2192.81     2274.03    248.20 o 
   9  13  13      105.87        0.00    457.12 o 
 -10  14  13     7043.88     6172.36    339.45 o 
  -9  14  13      118.51      291.76    224.12 o 
  -8  14  13        5.03        0.00    156.89 o 
  -7  14  13     1036.42     1154.89    204.52 o 
  -6  14  13    12671.18    13302.28    638.88 o 
  -5  14  13      333.08      484.80    142.32 o 
  -4  14  13     4812.50     4285.95    397.68 o 
  -3  14  13     1416.61     1297.07    103.81 o 
  -2  14  13      829.63      764.64     79.24 o 
  -1  14  13     3577.04     3754.18    172.19 o 
   0  14  13    16469.62    17003.28    395.00 o 
   1  14  13      262.72      311.67     92.90 o 
   2  14  13     7609.44     7232.38    193.33 o 
   3  14  13     4438.95     4146.53    323.10 o 
   4  14  13      505.12      270.03     89.94 o 
   5  14  13     1964.44     1761.80    112.40 o 
   6  14  13     8365.43     8454.47    292.54 o 
   7  14  13     2343.24     2471.44    207.04 o 
   8  14  13     5466.24     4755.57    363.22 o 
   9  14  13     1036.95      960.21    294.50 o 
  -9  15  13     4254.19     3784.59    658.83 o 
  -8  15  13     6793.05     5921.29    485.14 o 
  -7  15  13     4012.64     4016.56    300.05 o 
  -6  15  13     1081.23      771.54    169.42 o 
  -5  15  13     5931.95     6204.61    303.07 o 
  -4  15  13     2572.10     3452.84    276.05 o 
  -3  15  13      522.52      394.58     69.15 o 
  -2  15  13     1804.54     1735.34    122.01 o 
  -1  15  13     2683.65     2987.44    275.56 o 
   0  15  13     1156.46     1038.45     92.55 o 
   1  15  13     3014.51     2913.10    184.03 o 
   2  15  13     3467.10     3279.06    225.06 o 
   3  15  13      155.84       64.94     79.82 o 
   4  15  13      296.71      326.51    102.55 o 
   5  15  13     2509.00     2065.49    444.14 o 
   6  15  13      213.52      336.12    189.39 o 
   7  15  13     2148.60     1966.20    243.78 o 
   8  15  13     1682.78     1244.01    247.55 o 
   9  15  13       75.08        0.00    308.98 o 
  -9  16  13     5588.33     4745.41    910.83 o 
  -8  16  13        1.94        0.00    136.66 o 
  -7  16  13     7074.32     7305.79   1350.19 o 
  -6  16  13       87.82      222.30    382.64 o 
  -5  16  13     1005.56      858.52    215.92 o 
  -4  16  13      257.28      311.22    135.25 o 
  -3  16  13     8857.45     9074.69    430.14 o 
  -2  16  13      281.27      269.66     82.18 o 
  -1  16  13     9103.00     8668.03    278.39 o 
   0  16  13     1361.57      985.96    129.65 o 
   1  16  13      655.80      532.69     82.68 o 
   2  16  13     1530.93     1294.96    121.59 o 
   3  16  13     6973.63     6423.22    294.49 o 
   4  16  13     1504.53     1365.02    137.59 o 
   5  16  13     3851.48     3598.27    282.11 o 
   6  16  13     1097.98      770.47    154.57 o 
   7  16  13       54.93      290.66    248.01 o 
   8  16  13       10.51      203.19    319.78 o 
  -8  17  13     1774.60     1440.39    218.94 o 
  -7  17  13     2005.14     1760.35    710.63 o 
  -6  17  13      463.43      773.57    204.21 o 
  -5  17  13     5381.00     5220.98    285.99 o 
  -4  17  13      415.74      692.37    172.32 o 
  -3  17  13     2333.00     2127.13    187.30 o 
  -2  17  13     5274.62     4800.04    201.20 o 
  -1  17  13     3619.06     3933.48    188.99 o 
   0  17  13      169.85       52.24     92.02 o 
   1  17  13     7880.40     8220.83    332.17 o 
   2  17  13      365.03      117.52    100.20 o 
   3  17  13     1139.01      842.18    140.35 o 
   4  17  13     3890.95     3668.35    563.72 o 
   5  17  13     2041.37     1785.44    237.14 o 
   6  17  13      878.97     1516.10    791.94 o 
   7  17  13     5631.07     5893.52    842.50 o 
   8  17  13       61.62      367.76    458.49 o 
  -8  18  13       86.87        0.00    907.41 o 
  -7  18  13      898.49     1200.87    247.35 o 
  -6  18  13     5707.33     5970.19    373.08 o 
  -5  18  13      140.12        0.00    190.83 o 
  -4  18  13     1769.96     1661.94    206.85 o 
  -3  18  13      780.73      376.79    168.76 o 
  -2  18  13      100.34       34.83    159.28 o 
  -1  18  13      588.96      699.31    115.33 o
[truncated: 110,953 more chars]
