# Supplementary material for: Crystal structure of an iridium(III) complex of the [C(dppm)2] PCP pincer ligand system and its conjugate CH acid form
Source: Acta Crystallogr E Crystallogr Commun. 2018 Apr 6;74(Pt 5):620–4. doi: 10.1107/S2056989018004905 (PMC5947474; doi:10.1107/S2056989018004905)
Supplement: Supplementary file 3 [file e-74-00620-complex2sup3.hkl]

# 
# h,k,l, Fc-squared, Fo-squared, sigma(Fo-squared) and status flag 
# 
data_complex2
_shelx_title ' p in P2(1)/n' 
_shelx_refln_list_code          4 
_shelx_F_calc_maximum      903.25 
_exptl_crystal_F_000      5160.00 
_reflns_d_resolution_high  0.8099 
 
loop_ 
 _symmetry_equiv_pos_as_xyz 
 'x, y, z' 
 '-x+1/2, y+1/2, -z+1/2' 
 '-x, -y, -z' 
 'x-1/2, -y-1/2, z-1/2' 
 
_cell_length_a    19.7138 
_cell_length_b    22.7327 
_cell_length_c    25.3120 
_cell_angle_alpha  90.000 
_cell_angle_beta   98.781 
_cell_angle_gamma  90.000 
 
_shelx_F_squared_multiplier     1.000 
 
loop_ 
 _refln_index_h 
 _refln_index_k 
 _refln_index_l 
 _refln_F_squared_calc 
 _refln_F_squared_meas 
 _refln_F_squared_sigma 
 _refln_observed_status 
   4   0   0    83720.48    83249.55   1532.95 o 
   6   0   0    99365.99    95301.96   1597.95 o 
   8   0   0   410930.72   410213.03   7670.08 o 
  10   0   0     4442.44     3600.94    196.12 o 
  12   0   0      801.01      724.49    104.51 o 
  14   0   0    15635.37    16717.29    400.84 o 
  16   0   0    21789.06    22943.86    537.32 o 
  18   0   0     4570.51     4222.36    201.65 o 
  20   0   0    38084.50    41945.70   1544.35 o 
  22   0   0    15373.02    15755.76    890.21 o 
   1   1   0   130449.40   103193.25   3205.50 o 
   2   1   0   121120.71   116852.63   9040.14 o 
   3   1   0   328375.19   327783.81   5875.83 o 
   4   1   0    29134.23    28931.63    327.01 o 
   5   1   0   206565.73   207965.34   2727.52 o 
   6   1   0    86298.33    87369.61   1154.38 o 
   7   1   0    24944.39    28186.15    418.31 o 
   8   1   0     3456.70     3960.64    100.23 o 
   9   1   0    94053.25    98226.45   1301.00 o 
  10   1   0    76625.90    76827.91    953.86 o 
  11   1   0   145990.70   148514.78   1903.61 o 
  12   1   0     4801.75     4694.56    109.28 o 
  13   1   0    23252.19    25039.33    408.71 o 
  14   1   0       58.55       91.92     65.29 o 
  15   1   0    14945.51    15400.03    270.12 o 
  16   1   0    35749.04    38303.70    583.39 o 
  17   1   0    68884.77    75484.66   1352.20 o 
  18   1   0    39266.28    38919.16   1333.47 o 
  19   1   0    12595.71    12962.12    312.00 o 
  20   1   0      779.10      844.72    202.88 o 
  21   1   0      729.30      816.06    143.73 o 
  22   1   0     4958.56     5350.56    307.89 o 
  23   1   0     6392.43     7422.08    501.74 o 
   0   2   0    26991.92    16294.65    366.47 o 
   2   2   0     5461.82     4553.46     58.39 o 
   3   2   0    37033.11    36066.25    482.20 o 
   4   2   0     2653.47     3933.97     59.83 o 
   5   2   0    72495.23    65031.17    789.67 o 
   6   2   0    72949.08    75345.48    815.01 o 
   7   2   0   213265.89   201440.95   2235.30 o 
   8   2   0    72406.82    76214.37    801.60 o 
   9   2   0    78790.48    77524.97    862.01 o 
  10   2   0    33602.67    34163.82    404.23 o 
  11   2   0       36.90       35.64    147.23 o 
  12   2   0    13346.59    11625.66    305.76 o 
  13   2   0     8161.90     7809.89    154.46 o 
  14   2   0    28498.57    29315.55    608.02 o 
  15   2   0    24735.64    26468.43    649.22 o 
  16   2   0    28592.64    29468.55    685.49 o 
  17   2   0    21909.97    21720.84    554.54 o 
  18   2   0     3537.31     3095.02    410.68 o 
  19   2   0    25981.18    27011.49    539.65 o 
  20   2   0     9034.64     9148.36    307.55 o 
  21   2   0    42324.10    43516.68   1843.66 o 
  22   2   0     4887.13     4354.96    355.94 o 
  23   2   0     5103.64     5027.65    571.14 o 
   1   3   0     3217.59     1944.87     82.08 o 
   2   3   0   336537.53   335167.63   6675.15 o 
   3   3   0      233.03      186.78     20.94 o 
   4   3   0   415238.22   437759.41   6866.08 o 
   5   3   0    17299.19    17208.48    208.66 o 
   6   3   0   267029.44   272463.22   2970.65 o 
   7   3   0   123420.29   138365.30   1463.91 o 
   8   3   0    35143.27    36125.35    368.18 o 
   9   3   0     2598.94     2150.20     43.00 o 
  10   3   0   475311.88   492357.38   5971.24 o 
  11   3   0     3546.54     4068.58     76.37 o 
  12   3   0    68090.95    70814.41   1069.99 o 
  13   3   0    25084.87    25148.37    479.32 o 
  14   3   0       44.31        0.00     63.43 o 
  15   3   0     2314.21     2334.31    145.09 o 
  16   3   0    27953.45    27419.24    588.35 o 
  17   3   0    13978.23    13737.82    280.56 o 
  18   3   0    45603.10    48935.39   1179.78 o 
  19   3   0     2190.84     1771.72    357.81 o 
  20   3   0      518.35      271.28    179.37 o 
  21   3   0     6682.32     6751.62    293.01 o 
  22   3   0     2658.12     2086.59    466.01 o 
  23   3   0      117.82       36.89    432.81 o 
   0   4   0   118090.27   117097.28   3260.54 o 
   1   4   0   317435.06   334676.38   3802.93 o 
   2   4   0    20941.23    14831.49    200.83 o 
   3   4   0    64801.12    66434.70    928.54 o 
   4   4   0    42983.90    39125.17    530.11 o 
   5   4   0   113622.79   121059.95   1523.48 o 
   6   4   0    59530.17    57662.63    978.59 o 
   7   4   0   197094.09   211115.11   2323.11 o 
   8   4   0   165043.23   160191.78   1686.18 o 
   9   4   0    50391.09    55043.73    769.88 o 
  10   4   0     1396.20     1427.85     62.92 o 
  11   4   0     2314.14     2909.00     72.94 o 
  12   4   0    38450.88    38847.48    488.50 o 
  13   4   0   100917.94   104290.69   1286.64 o 
  14   4   0    16761.16    16815.47    303.09 o 
  15   4   0    57720.22    60691.57    963.78 o 
  16   4   0    40462.90    41331.23   1283.06 o 
  17   4   0     5820.67     5519.22    296.94 o 
  18   4   0       18.85       11.71    196.73 o 
  19   4   0     3275.14     2913.46    156.63 o 
  20   4   0    29079.77    29982.56    765.53 o 
  21   4   0    32383.48    33037.76   1335.93 o 
  22   4   0     7217.29     7294.08    521.19 o 
  23   4   0     8286.46     8967.29    818.90 o 
   1   5   0    54907.39    65608.36    771.16 o 
   2   5   0   242648.27   252239.20   3043.44 o 
   3   5   0   139672.36   132243.47   1425.77 o 
   4   5   0   197081.89   192950.89   2226.94 o 
   5   5   0   154633.81   159074.39   1889.36 o 
   6   5   0     3696.07     3031.34     52.78 o 
   7   5   0       23.44       73.39     40.71 o 
   8   5   0       65.06      180.11     76.48 o 
   9   5   0   182657.97   191752.97   2119.01 o 
  10   5   0     1556.86     1543.59     50.58 o 
  11   5   0   186366.50   190581.70   2107.70 o 
  12   5   0    27433.89    28187.25    323.71 o 
  13   5   0    33904.82    34368.54    441.20 o 
  14   5   0     3349.02     3132.61     59.24 o 
  15   5   0    16274.84    16138.94    397.15 o 
  16   5   0     4119.23     4245.12    130.78 o 
  17   5   0    44545.66    44576.59    744.15 o 
  18   5   0      785.47      931.83    122.00 o 
  19   5   0    14856.40    15249.26    425.81 o 
  20   5   0     1268.12     1161.88    145.09 o 
  21   5   0     1571.21     1189.00    359.04 o 
  22   5   0        8.03        0.00    318.46 o 
  23   5   0     6308.81     4880.18    572.98 o 
   0   6   0   497122.84   484472.41   9089.68 o 
   1   6   0   112271.45   125578.63   1426.41 o 
   2   6   0    29248.09    26602.55    330.21 o 
   3   6   0   102753.67   100947.17   1109.19 o 
   4   6   0   170189.33   196076.78   2323.31 o 
   5   6   0    17500.02    15930.29    198.90 o 
   6   6   0   220153.81   237818.31   2805.93 o 
   7   6   0    18712.72    22236.05    537.09 o 
   8   6   0   110527.67   119371.06   1361.83 o 
   9   6   0     3808.36     3875.47     72.35 o 
  10   6   0      287.89      296.18    115.36 o 
  11   6   0    35422.35    37184.66    465.43 o 
  12   6   0    35607.01    37590.26    479.00 o 
  13   6   0      463.03      499.82     58.57 o 
  14   6   0    93731.77    97718.91   1238.43 o 
  15   6   0     5167.85     6039.80    160.75 o 
  16   6   0    31744.30    33172.95   1723.25 o 
  17   6   0    14734.20    15160.43    395.18 o 
  18   6   0       60.71        0.00    100.45 o 
  19   6   0     1345.98     1211.46    210.26 o 
  20   6   0    49918.05    54638.59   1710.34 o 
  21   6   0      317.25        0.00    195.20 o 
  22   6   0    36167.41    36587.21   2714.90 o 
  23   6   0      151.54      148.78    284.03 o 
   1   7   0    10725.25     9935.74    151.97 o 
   2   7   0   107030.77   111244.52   1309.23 o 
   3   7   0   265499.34   277522.41   3451.26 o 
   4   7   0    97205.27    94424.82   1085.30 o 
   5   7   0   474709.25   494405.47   5451.58 o 
   6   7   0    97033.85    94719.16   1068.84 o 
   7   7   0    46421.40    49815.11    849.74 o 
   8   7   0     4948.11     5216.64    151.56 o 
   9   7   0     5691.35     4937.50    122.10 o 
  10   7   0    90869.32    94183.54   1079.99 o 
  11   7   0    56832.84    58353.03    673.46 o 
  12   7   0    38296.55    39420.20    466.55 o 
  13   7   0    28361.88    29088.10    352.58 o 
  14   7   0      739.74      645.12    100.87 o 
  15   7   0     9166.47     9903.89    167.91 o 
  16   7   0    11899.77    11942.49    193.06 o 
  17   7   0     6587.31     6299.52    162.53 o 
  18   7   0    32160.24    34566.16    915.54 o 
  19   7   0    17377.41    18365.35    498.10 o 
  20   7   0     1720.02     1671.46    213.19 o 
  21   7   0      347.24      148.78    346.74 o 
  22   7   0     2345.07     2424.45    346.45 o 
  23   7   0    21698.80    21815.10   1277.53 o 
   0   8   0      300.08      276.96     61.29 o 
   1   8   0   367183.50   365031.06   5443.44 o 
   2   8   0    15502.71    15648.19    225.49 o 
   3   8   0     7137.35     4831.61     89.71 o 
   4   8   0   159770.73   174653.97   2126.88 o 
   5   8   0   178932.61   194127.53   2207.56 o 
   6   8   0    38694.14    42290.69    529.90 o 
   7   8   0   216096.89   228488.39   2948.38 o 
   8   8   0    21516.04    22544.80    362.58 o 
   9   8   0    48066.70    50190.83    611.76 o 
  10   8   0    15454.48    15637.41    297.27 o 
  11   8   0     4731.37     5308.32    101.62 o 
  12   8   0     4773.20     5070.36    117.49 o 
  13   8   0    73990.16    75096.08    849.69 o 
  14   8   0     2867.23     2739.85    223.51 o 
  15   8   0    35973.90    37787.56    480.09 o 
  16   8   0     2755.59     2732.17     79.69 o 
  17   8   0     4179.35     4072.16     97.42 o 
  18   8   0     2594.41     2693.65    233.00 o 
  19   8   0    29946.49    32268.95    995.96 o 
  20   8   0     1401.96     2026.34    259.44 o 
  21   8   0    62559.19    62158.82   2756.71 o 
  22   8   0     2485.81     1943.96    451.25 o 
  23   8   0    11641.87    11237.08    845.95 o 
   1   9   0     2558.84     2758.34    144.05 o 
   2   9   0   171416.39   181877.72   2345.92 o 
   3   9   0    18442.36    17451.29    236.75 o 
   4   9   0   378911.63   395227.00   5448.43 o 
   5   9   0    82897.78    76982.73   1168.67 o 
   6   9   0    22744.66    22097.63    313.24 o 
   7   9   0    67597.93    71653.32    879.56 o 
   8   9   0    27528.70    27888.66    401.57 o 
   9   9   0    41046.20    43493.41    722.50 o 
  10   9   0   101634.99    99882.29   1209.92 o 
  11   9   0    20303.24    20756.25    296.10 o 
  12   9   0    51601.84    52693.09    695.16 o 
  13   9   0      732.21      853.48     53.82 o 
  14   9   0     1815.21     2077.25    192.91 o 
  15   9   0     4176.44     4404.60    178.29 o 
  16   9   0    45135.94    44757.62    986.58 o 
  17   9   0     4732.42     4998.11    140.88 o 
  18   9   0    34881.46    34558.15   1648.86 o 
  19   9   0       68.10      166.14    174.29 o 
  20   9   0    10599.02    11633.96    459.54 o 
  21   9   0     5041.59     5210.94    704.55 o 
  22   9   0     4093.89     3911.28    375.02 o 
   0  10   0   177492.92   173424.02   3632.67 o 
   1  10   0   110266.15   115034.63   1556.55 o 
   2  10   0    42419.16    39584.66    522.30 o 
   3  10   0    47855.66    50346.28    627.78 o 
   4  10   0     5751.59     5908.15    145.35 o 
   5  10   0    43616.59    44959.18    558.59 o 
   6  10   0    62108.85    66674.69    847.51 o 
   7  10   0    62569.97    64664.73    806.31 o 
   8  10   0   122642.24   125673.59   1621.35 o 
   9  10   0    25298.77    25907.12    385.24 o 
  10  10   0     5448.48     6099.61    165.23 o 
  11  10   0    24711.18    24913.51    346.80 o 
  12  10   0     3495.10     3464.08    105.27 o 
  13  10   0    23805.38    22170.64    417.06 o 
  14  10   0     9911.78     9401.68    179.80 o 
  15  10   0    25432.87    25552.14    540.05 o 
  16  10   0    18300.48    17541.50    664.11 o 
  17  10   0      773.40      513.39     87.14 o 
  18  10   0     1933.70     2009.37    142.53 o 
  19  10   0      135.44      234.18    198.04 o 
  20  10   0    26157.93    25411.31    972.87 o 
  21  10   0     3848.80     3009.34    493.67 o 
  22  10   0    13390.22    13837.95   3477.24 o 
   1  11   0     8973.38    10264.96    183.65 o 
   2  11   0     3743.04     3890.50    137.33 o 
   3  11   0   228794.17   240635.31   2912.56 o 
   4  11   0     5023.74     5109.12    207.47 o 
   5  11   0   101000.98   102866.04   1189.05 o 
   6  11   0      584.50      125.81     62.89 o 
   7  11   0    10882.40    10645.88    167.50 o 
   8  11   0     1910.26     1767.41    153.84 o 
   9  11   0    37871.30    37100.67    693.21 o 
  10  11   0     5272.40     5301.98    120.34 o 
  11  11   0   140815.27   144268.50   1879.44 o 
  12  11   0      357.86      454.67    105.77 o 
  13  11   0    17064.36    16892.62    299.04 o 
  14  11   0     8632.50     8528.08    175.70 o 
  15  11   0    27340.62    27363.90    626.13 o 
  16  11   0      908.91      847.37    151.21 o 
  17  11   0    58059.95    59729.79   1291.52 o 
  18  11   0     1525.49     1809.00    238.74 o 
  19  11   0    28005.68    28896.22   1244.33 o 
  20  11   0     7810.62     7214.77    375.29 o 
  21  11   0      791.58      750.04    297.56 o 
  22  11   0      274.27      295.10    442.65 o 
   0  12   0   328143.09   342560.66   7749.38 o 
   1  12   0   113954.84   118332.96   1641.32 o 
   2  12   0    69217.18    69479.96    872.66 o 
   3  12   0     8483.75     9677.99    165.96 o 
   4  12   0      294.38      110.29     76.21 o 
   5  12   0    96297.10   102341.05   1236.67 o 
   6  12   0   117849.72   126003.09   1522.77 o 
   7  12   0     2103.02     2020.75     75.59 o 
   8  12   0   138659.14   141973.72   1840.41 o 
   9  12   0     4185.82     4216.56    109.73 o 
  10  12   0    13418.19    14213.82    244.74 o 
  11  12   0       13.56        0.00     83.24 o 
  12  12   0    13909.52    14004.16    650.42 o 
  13  12   0    20745.62    19531.88    337.70 o 
  14  12   0    55722.80    58625.74   1221.73 o 
  15  12   0     8618.45     8532.18    302.11 o 
  16  12   0     8792.20     9015.62    559.33 o 
  17  12   0       43.82       49.32     85.07 o 
  18  12   0      435.97      337.69    203.92 o 
  19  12   0     1929.74     2318.38    778.94 o 
  20  12   0     8841.87    10864.52    855.78 o 
  21  12   0     1863.75     1778.57    294.16 o 
   1  13   0      188.01      222.06     90.55 o 
   2  13   0    65482.28    67153.16    887.26 o 
   3  13   0   100036.23   107059.83   1304.24 o 
   4  13   0    43647.64    43189.51    562.43 o 
   5  13   0   135858.06   140666.47   1587.10 o 
   6  13   0    13539.63    13860.14    200.26 o 
   7  13   0      792.43      698.57    104.05 o 
   8  13   0    26058.91    25229.28    364.58 o 
   9  13   0      863.53      862.49    170.89 o 
  10  13   0   101052.55   107040.88   1455.92 o 
  11  13   0    12091.08    12945.11    344.26 o 
  12  13   0    57195.18    59124.62    979.78 o 
  13  13   0    16269.44    16442.21    398.86 o 
  14  13   0      858.50      563.56     84.95 o 
  15  13   0     2278.15     2488.70    153.53 o 
  16  13   0    44239.23    47391.16   1641.63 o 
  17  13   0     1805.07     1533.73    182.75 o 
  18  13   0    24968.97    25881.20   1372.20 o 
  19  13   0     5237.20     4849.44    509.04 o 
  20  13   0     4615.24     4500.29    401.28 o 
  21  13   0     2078.12     1763.52    960.30 o 
   0  14   0      129.17        0.00    165.38 o 
   1  14   0   156977.66   162290.45   2451.22 o 
   2  14   0       27.45        0.00     95.19 o 
   3  14   0   109425.05   111087.29   1365.05 o 
   4  14   0    13509.11    14066.05    222.37 o 
   5  14   0    55357.17    53881.56    676.39 o 
   6  14   0     2280.37     1927.69    145.62 o 
   7  14   0   146660.36   158226.67   2214.66 o 
   8  14   0     1454.60     1289.87    145.35 o 
   9  14   0    27549.41    29018.80    465.07 o 
  10  14   0      205.13      192.58     73.75 o 
  11  14   0     1008.16     1037.91     93.72 o 
  12  14   0       64.33        0.00     97.01 o 
  13  14   0    36639.16    38809.64   1018.53 o 
  14  14   0     1258.90     1252.33    228.94 o 
  15  14   0    42707.67    42434.91   1002.86 o 
  16  14   0       37.85        0.00    118.91 o 
  17  14   0     1065.16     1231.52    169.42 o 
  18  14   0       11.78        0.00    133.48 o 
  19  14   0     9164.52    10330.76    743.28 o 
  20  14   0        7.06      178.97    274.64 o 
   1  15   0      847.51     1413.50    109.15 o 
   2  15   0   136573.25   140340.80   1907.11 o 
   3  15   0    25023.87    26261.43    424.93 o 
   4  15   0   192055.78   199712.64   2507.69 o 
   5  15   0    49616.60    50423.85    631.95 o 
   6  15   0    57078.91    57302.51    770.71 o 
   7  15   0      926.93     1004.17    262.02 o 
   8  15   0      872.81      742.18     77.29 o 
   9  15   0    33831.18    33421.31    541.72 o 
  10  15   0    27039.91    28677.39    507.26 o 
  11  15   0    33382.02    34606.29    703.79 o 
  12  15   0    29048.33    28359.07    616.19 o 
  13  15   0      602.71      413.48    103.29 o 
  14  15   0     3975.40     3841.05    162.55 o 
  15  15   0    11006.25    11307.64    676.00 o 
  16  15   0     5069.75     4564.69    318.21 o 
  17  15   0    11828.27    11777.02    377.50 o 
  18  15   0    11103.79    11230.90    691.02 o 
  19  15   0     2798.42     2066.91    494.29 o 
  20  15   0     2545.16     3855.68    556.29 o 
   0  16   0   109072.63   112924.05   2833.55 o 
   1  16   0    15982.32    16856.93    353.00 o 
   2  16   0    95162.76    97998.66   1404.25 o 
   3  16   0    10965.32    10697.26    348.38 o 
   4  16   0     1999.27     1846.20    161.68 o 
   5  16   0     2016.85     1662.48    183.51 o 
   6  16   0    75942.58    79632.52   1130.99 o 
   7  16   0     3746.02     4122.20    118.54 o 
   8  16   0    35032.33    35649.75    627.31 o 
   9  16   0     4563.50     4541.33    278.07 o 
  10  16   0    15393.10    14922.42    293.38 o 
  11  16   0      662.45      506.98    127.96 o 
  12  16   0    14635.64    15042.43    489.65 o 
  13  16   0    15685.82    15524.49    412.61 o 
  14  16   0    61375.84    58349.25   1501.01 o 
  15  16   0     8697.35     9048.38    633.94 o 
  16  16   0     8386.54     8278.89    394.04 o 
  17  16   0     1731.98     1657.88    181.37 o 
  18  16   0     4379.86     4151.04    543.47 o 
  19  16   0      366.88     1291.05    414.37 o 
   1  17   0    29627.50    29727.33    892.87 o 
   2  17   0      262.48      302.81    100.18 o 
   3  17   0   188648.59   198556.59   2905.54 o 
   4  17   0     6235.21     5583.01    197.35 o 
   5  17   0    72862.20    76409.61   1029.97 o 
   6  17   0     5906.90     5507.88    218.65 o 
   7  17   0      947.24     1168.76     97.09 o 
   8  17   0       81.18        0.00    117.13 o 
   9  17   0    14401.48    14335.08    297.30 o 
  10  17   0      936.74      761.69     77.95 o 
  11  17   0    81731.36    77811.98   1769.35 o 
  12  17   0      642.45      391.81    166.12 o 
  13  17   0    39426.96    40163.83   1033.03 o 
  14  17   0     7593.26     7420.96    271.94 o 
  15  17   0     7129.74     6199.56    264.40 o 
  16  17   0     6818.35     7759.52    635.93 o 
  17  17   0    16184.26    17667.05    976.28 o 
  18  17   0       90.17        0.00    381.17 o 
  19  17   0    12829.62     9586.99   1627.96 o 
   0  18   0    46481.66    44365.60   1121.30 o 
   1  18   0    26978.66    27354.00    692.25 o 
   2  18   0    20052.17    19668.92    599.86 o 
   3  18   0     3477.80     3282.46    130.88 o 
   4  18   0     2064.77     1671.84    219.00 o 
   5  18   0    32054.17    32635.05    536.29 o 
   6  18   0    59153.53    61606.95    964.45 o 
   7  18   0    27098.96    27617.94    570.76 o 
   8  18   0    79441.55    83626.99   1556.09 o 
   9  18   0     5695.56     4674.40    319.10 o 
  10  18   0     4669.61     4606.33    152.78 o 
  11  18   0     3544.70     3565.32    285.43 o 
  12  18   0     7699.83     7767.84    285.32 o 
  13  18   0    26982.28    26344.60    888.61 o 
  14  18   0    33832.36    34171.28   1861.40 o 
  15  18   0    16749.18    17310.94    991.19 o 
  16  18   0    16131.63    16347.85    670.78 o 
  17  18   0       32.85      132.34    386.09 o 
  18  18   0        3.16      307.39    454.94 o 
   1  19   0      546.62      315.25    194.87 o 
   2  19   0    14165.10    14280.15    298.28 o 
   3  19   0     2880.11     3078.83    133.48 o 
   4  19   0    88127.10    89401.31   1511.30 o 
   5  19   0     3956.78     4173.75    151.75 o 
   6  19   0    33671.19    32760.18    876.90 o 
   7  19   0       15.76        0.00    204.77 o 
   8  19   0    11750.24    11481.66    296.05 o 
   9  19   0     5664.01     5565.09    339.51 o 
  10  19   0    54752.40    54269.28   1205.52 o 
  11  19   0     5600.38     6022.78    307.92 o 
  12  19   0    51135.27    51232.10   1372.92 o 
  13  19   0     7697.69     7062.45    374.82 o 
  14  19   0     2040.55     1609.40    200.12 o 
  15  19   0     1205.37      660.12    203.87 o 
  16  19   0    11904.41    12018.47    464.61 o 
  17  19   0     2987.23     2691.25    338.69 o 
   0  20   0     2569.48     2662.32    239.06 o 
   1  20   0    43353.38    44297.09    904.68 o 
   2  20   0       15.77        0.00    116.07 o 
   3  20   0    24181.48    24911.22    600.41 o 
   4  20   0    12060.92    12286.99    621.87 o 
   5  20   0    22203.13    21815.44    459.22 o 
   6  20   0    13665.64    13080.86    305.25 o 
   7  20   0   122330.84   120637.95   2367.05 o 
   8  20   0     2982.58     3315.52    342.17 o 
   9  20   0    49753.57    52207.84   1390.36 o 
  10  20   0    12979.52    12472.04    371.96 o 
  11  20   0       33.13        0.00    141.88 o 
  12  20   0    16269.19    14721.15    560.82 o 
  13  20   0    36239.89    34792.67   1347.38 o 
  14  20   0    21672.96    23657.93   1098.18 o 
  15  20   0    36101.14    34586.41   1370.11 o 
  16  20   0      982.99      757.31    337.90 o 
   1  21   0     3638.38     3165.61    168.50 o 
   2  21   0    36433.34    37504.14    879.38 o 
   3  21   0    34404.21    34916.68    748.41 o 
   4  21   0    34739.35    34371.47   1015.33 o 
   5  21   0    16736.03    16598.19    616.72 o 
   6  21   0    14738.83    14312.35    334.09 o 
   7  21   0     1049.39      851.97     87.11 o 
   8  21   0      554.72       63.63    274.55 o 
   9  21   0    27391.62    27086.72    998.64 o 
  10  21   0    26845.88    26741.36    737.64 o 
  11  21   0    40862.04    40203.45   1242.88 o 
  12  21   0    23848.77    22469.06   1525.39 o 
  13  21   0     5146.79     4905.57    293.94 o 
  14  21   0      328.13      372.67    218.36 o 
  15  21   0     5727.26     5691.78    706.55 o 
   0  22   0    77406.32    77453.70   2816.50 o 
   1  22   0    31960.77    33061.30    750.85 o 
   2  22   0    52086.90    53244.31   1025.62 o 
   3  22   0     3488.08     3651.21    191.30 o 
   4  22   0      164.06      123.17    309.86 o 
   5  22   0     2996.32     2795.55    224.86 o 
   6  22   0    35908.65    36016.00   1007.18 o 
   7  22   0     5040.13     5088.55    389.19 o 
   8  22   0    51448.57    50984.96   2046.98 o 
   9  22   0    21705.20    21285.03    771.83 o 
  10  22   0     9133.78     8951.04    404.72 o 
  11  22   0     4531.99     5290.86    354.83 o 
  12  22   0     3764.69     3521.77    718.51 o 
  13  22   0     1372.06     1292.98    238.35 o 
  14  22   0    21005.20    20154.52   1204.60 o 
   1  23   0    17083.78    16386.69    702.62 o 
   2  23   0     1517.81     1171.09    144.82 o 
   3  23   0    78389.48    77237.94   1570.90 o 
   4  23   0     1830.64     1671.97    152.10 o 
   5  23   0    58920.66    59359.28   1900.03 o 
   6  23   0     5035.82     4801.54    237.48 o 
   7  23   0     4035.84     4061.02    262.92 o 
   8  23   0     6729.97     6485.85    369.35 o 
   9  23   0    11249.27    10986.14    505.41 o 
  10  23   0     6280.15     6737.35    789.86 o 
  11  23   0    16372.94    16693.07   1052.69 o 
  12  23   0     3640.43     3365.28    272.41 o 
  13  23   0     4700.73     4824.64   1089.40 o 
   0  24   0    39061.30    39499.08   1525.84 o 
   1  24   0    46523.11    50227.71   1202.26 o 
   2  24   0    10123.45    10126.64    350.50 o 
   3  24   0     2070.52     1896.57    183.27 o 
   4  24   0     1208.93      731.36    171.70 o 
   5  24   0    17076.01    16331.01    537.88 o 
   6  24   0     8937.51     8404.19    527.53 o 
   7  24   0    26732.24    27198.47    982.78 o 
   8  24   0    42042.71    42273.88   1527.48 o 
   9  24   0     8794.27     8718.71    487.35 o 
  10  24   0     2654.83     2233.58    309.39 o 
  11  24   0      316.38      598.52    251.39 o 
  12  24   0     2685.61     1943.95    354.05 o 
   1  25   0     1923.48     2101.50    224.55 o 
   2  25   0    31348.71    31205.87    932.92 o 
   3  25   0     4596.71     5268.71    279.90 o 
   4  25   0    27842.96    26851.38    976.51 o 
   5  25   0     6791.85     5660.51    469.68 o 
   6  25   0    16441.87    15636.77   1379.00 o 
   7  25   0     4608.89     4103.18    560.81 o 
   8  25   0     1077.92      650.89    278.04 o 
   9  25   0       30.05        0.00    256.38 o 
  10  25   0    26694.90    24994.87   1188.26 o 
   0  26   0     2169.92     2944.43    574.21 o 
   1  26   0    12042.86    12165.47    480.99 o 
   2  26   0     5628.07     6030.33    445.10 o 
   3  26   0      343.93      126.67    281.69 o 
   4  26   0       36.61        4.84    236.44 o 
   5  26   0    10315.05    10343.44    562.59 o 
   6  26   0    10574.21     9421.92    537.82 o 
   7  26   0    36748.37    33918.14   1639.89 o 
   8  26   0     2437.21     1937.56    327.80 o 
   9  26   0    21030.98    20657.31   2634.51 o 
   1  27   0     2348.11     2242.67    250.07 o 
   2  27   0    23030.45    22662.06   1015.38 o 
   3  27   0     9802.87     8324.27    482.88 o 
   4  27   0    15137.70    14811.94    764.04 o 
   5  27   0     6788.88     5895.29    419.43 o 
   6  27   0     7767.02     7242.38    452.06 o 
   0  28   0    16794.19    15843.54   1078.40 o 
   1  28   0     3602.38     3506.06    385.32 o 
 -23   0   1      727.37      811.52    284.03 o 
 -21   0   1      904.96      762.34    220.09 o 
 -19   0   1       86.59      207.80    134.02 o 
 -17   0   1     6309.21     6181.07    226.24 o 
 -15   0   1     2156.48     2117.33    132.79 o 
 -13   0   1     1312.94      943.08    150.01 o 
 -11   0   1       44.27      122.96     61.48 o 
  -9   0   1    19025.18    20397.41    474.62 o 
  -7   0   1     5455.42     5115.03    142.63 o 
  -5   0   1     5301.13     5405.21    130.33 o 
  -3   0   1       82.20        0.00     11.70 o 
  -1   0   1      199.99        0.00      8.69 o 
   1   0   1        3.62      188.91     42.42 o 
   3   0   1      759.77      362.58     30.42 o 
   5   0   1      327.09      150.04     30.12 o 
   7   0   1      414.67      472.05     27.38 o 
   9   0   1     2320.70     2586.72     72.23 o 
  11   0   1     3756.65     3488.61    108.93 o 
  13   0   1     2863.59     3200.19    191.20 o 
  15   0   1       39.11        0.00     98.37 o 
  17   0   1       21.75        0.00    159.84 o 
  19   0   1      827.73      678.72    173.37 o 
  21   0   1     2029.06     2523.09    279.11 o 
  23   0   1      268.75       49.18    207.80 o 
 -23   1   1       18.51      563.15    378.71 o 
 -22   1   1      182.50      194.41    188.59 o 
 -21   1   1      674.25      750.51    256.37 o 
 -20   1   1     1107.93     1214.94    174.32 o 
 -19   1   1      882.27      921.87    106.35 o 
 -18   1   1      521.75      409.16     94.76 o 
 -17   1   1      488.90      667.59    160.46 o 
 -16   1   1       19.56      161.46    108.90 o 
 -15   1   1     1206.72     1162.26     82.86 o 
 -14   1   1      947.76      864.72     78.08 o 
 -13   1   1       63.26       82.16     65.12 o 
 -12   1   1     1316.20     1133.88    221.32 o 
 -11   1   1      877.93      845.51     70.94 o 
 -10   1   1      267.63       81.50     97.75 o 
  -9   1   1      240.89      251.41     97.75 o 
  -8   1   1      163.44       91.67     38.41 o 
  -7   1   1     4246.64     4434.81    108.91 o 
  -6   1   1       77.32      101.18     61.52 o 
  -5   1   1      987.77     1066.25     54.78 o 
  -4   1   1      365.46      628.64     46.23 o 
  -3   1   1        1.49       25.48     33.62 o 
  -2   1   1      128.65      284.03     14.91 o 
  -1   1   1       25.24      115.76     31.95 o 
   0   1   1      156.18      443.88     51.64 o 
   1   1   1     1054.62      905.89     22.50 o 
   2   1   1       16.45      216.15     28.40 o 
   3   1   1       28.06      134.93     12.44 o 
   4   1   1      475.25      722.08     32.22 o 
   5   1   1     1482.84     1396.59     38.57 o 
   6   1   1       64.28       20.49     17.05 o 
   7   1   1        2.34        0.00     19.34 o 
   8   1   1      253.79      280.93     16.31 o 
   9   1   1      601.39      932.20     92.11 o 
  10   1   1     2250.31     2240.81     45.99 o 
  11   1   1       47.62      117.43     53.06 o 
  12   1   1      424.61      447.65     59.29 o 
  13   1   1     2130.11     2143.08    104.91 o 
  14   1   1      155.28      137.25    127.78 o 
  15   1   1      159.66      223.04     66.54 o 
  16   1   1     1312.59     1254.78     94.33 o 
  17   1   1      309.53      743.08    103.25 o 
  18   1   1     3124.33     3065.30    209.03 o 
  19   1   1       30.15       98.83    108.67 o 
  20   1   1        5.05      102.79    257.60 o 
  21   1   1      168.98      177.38    135.25 o 
  22   1   1      389.67      473.91    212.10 o 
  23   1   1      290.02      229.29    249.82 o 
 -24   2   1      864.38       97.14    293.87 o 
 -23   2   1      257.27      373.90    307.39 o 
 -22   2   1      969.51      996.62    244.69 o 
 -21   2   1       32.66      393.46    245.91 o 
 -20   2   1       20.47       42.01    147.55 o 
 -19   2   1       69.55       67.75    314.16 o 
 -18   2   1      410.86      303.65    164.76 o 
 -17   2   1       20.25      609.88    166.61 o 
 -16   2   1     2204.08     1904.14    129.98 o 
 -15   2   1      329.25      491.11     92.83 o 
 -14   2   1     1112.78      890.39    163.53 o 
 -13   2   1     1694.14     1737.46    116.19 o 
 -12   2   1      107.17      143.59     65.65 o 
 -11   2   1      361.95      513.62     78.08 o 
 -10   2   1      920.97      969.32     79.92 o 
  -9   2   1     1749.51     1734.29     91.44 o 
  -8   2   1     4405.92     4752.41     83.41 o 
  -7   2   1     2660.79     2278.90     67.94 o 
  -6   2   1      257.66      302.05     28.40 o 
  -5   2   1     1667.61     1437.69     49.69 o 
  -4   2   1       57.39      324.86     15.87 o 
  -3   2   1      203.51      224.74     24.24 o 
  -2   2   1     1579.03      745.03     24.34 o 
  -1   2   1       90.00      136.74     10.85 o 
   0   2   1       50.50      339.02     21.16 o 
   1   2   1      320.65      295.87     17.75 o 
   2   2   1        0.49       88.92     13.37 o 
   3   2   1      483.69      365.08     27.36 o 
   4   2   1      588.77      362.68     19.78 o 
   5   2   1     9694.39     8738.21    110.80 o 
   6   2   1      295.30      231.45     31.77 o 
   7   2   1     7044.73     7186.91     94.88 o 
   8   2   1     1658.21     1294.65     44.37 o 
   9   2   1      389.53      323.37     28.40 o 
  10   2   1      377.63      489.52     47.56 o 
  11   2   1      912.51      878.40     42.77 o 
  12   2   1     1435.05     1744.62     74.72 o 
  13   2   1      397.18      352.17     86.96 o 
  14   2   1     1460.52     1301.19     77.74 o 
  15   2   1      379.35      328.61     71.24 o 
  16   2   1       61.14        0.00     86.99 o 
  17   2   1       32.61       15.54     86.21 o 
  18   2   1     1163.19      859.98    153.08 o 
  19   2   1      754.68      650.44    128.83 o 
  20   2   1     2137.54     2028.94    165.01 o 
  21   2   1      477.17      568.06    164.72 o 
  22   2   1      273.05      277.65    179.23 o 
  23   2   1      115.23       12.30    311.08 o 
 -24   3   1       22.45      307.39    466.01 o 
 -23   3   1       15.35      290.22    281.54 o 
 -22   3   1       25.19        0.00    459.86 o 
 -21   3   1      245.77      439.44    159.86 o 
 -20   3   1       22.91      401.66    146.68 o 
 -19   3   1      792.01      757.48    189.97 o 
 -18   3   1       86.26      156.30     86.66 o 
 -17   3   1      771.29      966.65    135.87 o 
 -16   3   1        0.73      135.25     82.62 o 
 -15   3   1       10.15        0.00     65.99 o 
 -14   3   1      340.34      558.74     70.28 o 
 -13   3   1      327.04      337.68     62.32 o 
 -12   3   1     1738.54     1657.38    202.26 o 
 -11   3   1      495.69      359.47     79.92 o 
 -10   3   1      194.74      259.12     29.82 o 
  -9   3   1     2018.21     1848.70     81.28 o 
  -8   3   1       49.17       70.59     20.04 o 
  -7   3   1     1316.71     1176.97     55.02 o 
  -6   3   1     1366.53     1623.21     35.72 o 
  -5   3   1      409.68      203.15     39.04 o 
  -4   3   1        4.17      370.69     21.30 o 
  -3   3   1     2975.68     2619.24     41.10 o 
  -2   3   1      312.82      692.52     17.26 o 
  -1   3   1        8.70       32.21     19.27 o 
   0   3   1      268.67      142.07     29.99 o 
   1   3   1     1997.94     2071.99     32.42 o 
   2   3   1     1489.96     1205.57     41.53 o 
   3   3   1       79.68      143.69     53.90 o 
   4   3   1      413.77      661.95     37.93 o 
   5   3   1      370.03      413.03     30.35 o 
   6   3   1      631.55      752.11     48.16 o 
   7   3   1     1169.63      770.36     29.85 o 
   8   3   1      258.66      296.90     37.80 o 
   9   3   1     5526.53     5146.03     76.58 o 
  10   3   1       71.42      133.99     22.83 o 
  11   3   1     2689.34     2468.34     46.60 o 
  12   3   1      159.19      267.79     65.67 o 
  13   3   1     1858.76     1867.90    228.41 o 
  14   3   1      129.07       42.22     90.81 o 
  15   3   1     2631.56     2599.14    259.43 o 
  16   3   1       18.30      115.30     97.78 o 
  17   3   1     3221.01     3365.93    135.65 o 
  18   3   1      121.18      240.54    122.34 o 
  19   3   1      320.36      237.65    135.03 o 
  20   3   1       13.94        0.00    168.47 o 
  21   3   1      234.86      295.31    166.01 o 
  22   3   1       12.13       24.59    222.55 o 
  23   3   1     1224.30      628.31    284.03 o 
 -23   4   1      394.84      393.46    370.10 o 
 -22   4   1      683.46      343.05    282.80 o 
 -21   4   1      310.07      780.82    179.55 o 
 -20   4   1      474.77      645.83    167.22 o 
 -19   4   1        2.01        0.00    107.93 o 
 -18   4   1       39.71      191.41    165.38 o 
 -17   4   1      199.70      183.93     73.77 o 
 -16   4   1      223.05      621.92    220.09 o 
 -15   4   1      471.54      646.82     74.19 o 
 -14   4   1      338.87      358.16     30.74 o 
 -13   4   1      572.73      610.87     36.00 o 
 -12   4   1       31.97        0.00     50.76 o 
 -11   4   1     1206.12     1312.27     74.72 o 
 -10   4   1       25.83        0.00     48.01 o 
  -9   4   1      336.00      330.41     45.87 o 
  -8   4   1        9.73        9.85     32.84 o 
  -7   4   1      459.03      192.01     68.86 o 
  -6   4   1      210.77      127.06     73.77 o 
  -5   4   1     1394.17      933.37     34.61 o 
  -4   4   1      391.84      382.58     71.40 o 
  -3   4   1     2757.11     2337.78     58.21 o 
  -2   4   1     4915.56     4695.82     62.61 o 
  -1   4   1        5.59       89.76     21.30 o 
   0   4   1     1505.32      865.27     29.25 o 
   1   4   1      116.74       39.89     22.08 o 
   2   4   1      153.10      153.09     20.94 o 
   3   4   1     3586.60     2663.15     76.49 o 
   4   4   1       67.81      131.30     18.53 o 
   5   4   1      870.60      460.70     64.83 o 
   6   4   1     7623.18     8816.06    123.39 o 
   7   4   1    10162.86     9600.26    160.79 o 
   8   4   1     1340.85     1579.82     93.88 o 
   9   4   1       93.13       40.09     39.04 o 
  10   4   1      427.31      375.76     48.77 o 
  11   4   1      102.34       66.20     27.89 o 
  12   4   1     6027.97     5882.67     91.15 o 
  13   4   1      977.28     1153.50     63.71 o 
  14   4   1     1480.15     1661.60     61.47 o 
  15   4   1     1359.19     1615.03    183.60 o 
  16   4   1      357.81      345.41     79.94 o 
  17   4   1       55.50       90.06     79.80 o 
  18   4   1      307.09      216.14    108.81 o 
  19   4   1      982.68      960.16    147.77 o 
  20   4   1     1596.10     1530.95    191.72 o 
  21   4   1      391.05      416.57    272.44 o 
  22   4   1      729.19      252.00    430.97 o 
  23   4   1      201.62        0.00    343.67 o 
 -23   5   1       86.34      284.03    381.17 o 
 -22   5   1       29.21      173.49    248.55 o 
 -21   5   1      280.24      443.88    355.35 o 
 -20   5   1     1408.52     1491.48    132.72 o 
 -19   5   1      582.48      756.96    124.97 o 
 -18   5   1     1359.82     1231.66    123.89 o 
 -17   5   1      244.06      169.41     92.22 o 
 -16   5   1      149.61       41.01    147.55 o 
 -15   5   1       95.39       56.21     35.59 o 
 -14   5   1       81.07      221.01    127.44 o 
 -13   5   1      316.08      378.25     61.05 o 
 -12   5   1       98.43       31.34     90.51 o 
 -11   5   1     2212.53     2237.20    105.07 o 
 -10   5   1      470.40      269.95     88.75 o 
  -9   5   1     6481.31     6336.33    123.70 o 
  -8   5   1     1082.71      850.15     34.45 o 
  -7   5   1     4309.89     4255.80     86.25 o 
  -6   5   1      431.76      481.72    109.68 o 
  -5   5   1      778.75      584.82     57.90 o 
  -4   5   1     1535.33     1579.91     38.31 o 
  -3   5   1    14806.10    14153.48    173.83 o 
  -2   5   1     2590.71     3272.29     98.21 o 
  -1   5   1     1802.87     1599.21     74.01 o 
   0   5   1     1583.51     1757.74     47.90 o 
   1   5   1     1136.19     1675.34     40.29 o 
   2   5   1     4956.43     5583.22     84.53 o 
   3   5   1     1392.51     1211.15     27.72 o 
   4   5   1     5348.50     5656.07     75.76 o 
   5   5   1      217.90      330.25     22.21 o 
   6   5   1     2192.04     2051.39     39.63 o 
   7   5   1     3530.39     4455.96    153.88 o 
   8   5   1     2241.06     2162.97     45.73 o 
   9   5   1      195.12      301.37     31.16 o 
  10   5   1     4460.69     4089.99    100.45 o 
  11   5   1       90.27      106.86     63.36 o 
  12   5   1     1348.97     1553.05    105.80 o 
  13   5   1     2413.76     2665.37     68.76 o 
  14   5   1      123.49      131.69    140.03 o 
  15   5   1      599.11      779.94     74.25 o 
  16   5   1     3037.58     2730.88    108.20 o 
  17   5   1       36.72      254.22    197.35 o 
  18   5   1      786.29      764.87    124.88 o 
  19   5   1       40.68      189.97    122.96 o 
  20   5   1       55.93        0.00    174.82 o 
  21   5   1        2.98        0.00    269.09 o 
  22   5   1      557.59      678.73    456.17 o 
  23   5   1      479.84        0.00    891.44 o 
 -23   6   1     1310.77      669.05   1113.99 o 
 -22   6   1      102.31      750.04    479.53 o 
 -21   6   1      995.80      604.86    173.24 o 
 -20   6   1       88.31      159.84    196.73 o 
 -19   6   1       67.91        0.00    103.90 o 
 -18   6   1      137.90        0.00    107.80 o 
 -17   6   1     2279.66     2327.99    133.41 o 
 -16   6   1        9.11       41.06     43.04 o 
 -15   6   1      890.66      797.22     37.82 o 
 -14   6   1      607.75      716.95     42.42 o 
 -13   6   1       21.17        0.00     81.28 o 
 -12   6   1       77.44       41.95     42.28 o 
 -11   6   1      106.78        0.00     81.46 o 
 -10   6   1      415.92      453.00     56.59 o 
  -9   6   1     2417.62     2356.33     78.40 o 
  -8   6   1        1.72      415.72    393.46 o 
  -7   6   1      719.20      337.42    131.72 o 
  -6   6   1        3.67        0.00     35.61 o 
  -5   6   1       59.03        0.00     24.49 o 
  -4   6   1     2199.55     2705.65     56.76 o 
  -3   6   1     1089.11      910.99     49.34 o 
  -2   6   1     1544.12     1809.80     45.96 o 
  -1   6   1      133.17        0.00     31.49 o 
   0   6   1     1508.70     1782.43     56.79 o 
   1   6   1        0.95        0.00     31.59 o 
   2   6   1      570.88      562.84     36.20 o 
   3   6   1     4422.74     3776.31     59.60 o 
   4   6   1      533.87      434.34     22.45 o 
   5   6   1     1090.33      879.43     45.08 o 
   6   6   1     4616.07     4412.69    104.60 o 
   7   6   1     1580.58     1317.80    141.27 o 
   8   6   1     1591.07     1533.19    120.50 o 
   9   6   1      556.42      539.48     36.15 o 
  10   6   1      187.39      265.93     31.77 o 
  11   6   1      328.27      386.40    129.91 o 
  12   6   1      871.95      941.28     82.69 o 
  13   6   1     1637.25     1448.07    108.15 o 
  14   6   1      619.13      846.03     54.13 o 
  15   6   1      353.21      414.39     48.45 o 
  16   6   1      709.94      493.77     60.11 o 
  17   6   1       37.30        0.00     49.18 o 
  18   6   1       91.52      288.00    121.14 o 
  19   6   1     1544.50     1537.78    226.86 o 
  20   6   1       65.73      855.04    236.92 o 
  21   6   1     1850.13     1514.41    355.96 o 
  22   6   1      139.62        0.00    481.99 o 
  23   6   1      223.87        0.00    468.47 o 
 -23   7   1        1.41      661.51    416.83 o 
 -22   7   1      233.05        0.00    677.50 o 
 -21   7   1     1154.23     1710.34    357.81 o 
 -20   7   1      576.72      192.60    198.04 o 
 -19   7   1     1011.14     1130.39    178.37 o 
 -18   7   1      245.67      185.80    301.86 o 
 -17   7   1       25.92        0.00    103.90 o 
 -16   7   1        2.31        0.00     66.22 o 
 -15   7   1     1220.60     1168.47     99.03 o 
 -14   7   1     1809.48     1845.14    203.56 o 
 -13   7   1     1156.05     1033.47     67.62 o 
 -12   7   1     5858.30     5836.05    151.03 o 
 -11   7   1      704.58      693.29     72.35 o 
 -10   7   1     1708.60     1837.46     41.31 o 
  -9   7   1      282.72      280.20     65.67 o 
  -8   7   1      122.88      258.16    280.57 o 
  -7   7   1     2825.55     3078.12     99.74 o 
  -6   7   1      911.70      842.35    100.10 o 
  -5   7   1     1764.94     2081.50     48.28 o 
  -4   7   1     4016.06     3494.00    146.59 o 
  -3   7   1     1371.90     1357.23     77.44 o 
  -2   7   1     4279.58     3622.63     76.76 o 
  -1   7   1     2694.86     2985.99     57.49 o 
   0   7   1       70.01      106.42     43.14 o 
   1   7   1      167.06      116.53     33.99 o 
   2   7   1      816.27     1206.40     76.31 o 
   3   7   1       80.40      243.74     45.51 o 
   4   7   1      288.84      300.50     25.20 o 
   5   7   1     1589.51     1548.20     37.84 o 
   6   7   1       76.19      153.60     47.92 o 
   7   7   1      112.64       89.51     28.99 o 
   8   7   1     2037.65     2165.07    221.84 o 
   9   7   1      674.47      660.64     42.37 o 
  10   7   1       21.89        0.00     30.52 o 
  11   7   1       26.75       49.21     55.02 o 
  12   7   1       13.11      126.10     76.31 o 
  13   7   1       63.92        0.00     88.74 o 
  14   7   1      800.49      880.12     46.21 o 
  15   7   1      239.83      314.29     67.62 o 
  16   7   1     2048.07     1964.31     96.92 o 
  17   7   1      766.52      689.78    125.20 o 
  18   7   1      463.28      675.06    137.08 o 
  19   7   1      529.78      684.38    156.05 o 
  20   7   1      202.83      361.58    302.48 o 
  21   7   1       24.02        0.00    494.29 o 
  22   7   1      355.38        0.00    306.16 o 
  23   7   1      529.88        0.00    122.96 o 
 -23   8   1      137.89      811.52    354.12 o 
 -22   8   1      610.15      484.65    296.24 o 
 -21   8   1        5.63      234.01    197.35 o 
 -20   8   1        8.98        0.00    408.22 o 
 -19   8   1      114.99        0.00    196.73 o 
 -18   8   1      821.73      902.69    279.11 o 
 -17   8   1      245.62      257.82    165.38 o 
 -16   8   1     2621.43     2692.53     88.63 o 
 -15   8   1      425.24      615.42     74.89 o 
 -14   8   1      551.89      425.82     44.43 o 
 -13   8   1      829.08      909.14     40.11 o 
 -12   8   1      106.83       54.66     81.46 o 
 -11   8   1      762.02      747.08     84.45 o 
 -10   8   1      949.34      884.42     88.20 o 
  -9   8   1      150.45      393.59     60.16 o 
  -8   8   1      129.20       28.39    136.83 o 
  -7   8   1      181.55      251.29     73.30 o 
  -6   8   1      287.54      420.33     37.98 o 
  -5   8   1      221.85      261.21     37.63 o 
  -4   8   1      171.62      238.52     31.58 o 
  -3   8   1      104.48        0.00     60.34 o 
  -2   8   1      134.38      251.77     46.24 o 
  -1   8   1       75.71      174.92     33.30 o 
   0   8   1     1372.61     1518.96     64.42 o 
   1   8   1        6.17       38.43     48.10 o 
   2   8   1        3.07        0.00     29.80 o 
   3   8   1     3633.71     4000.12    106.57 o 
   4   8   1     2958.12     3258.48     63.54 o 
   5   8   1     3257.03     3876.06    113.76 o 
   6   8   1      283.61      357.10     29.99 o 
   7   8   1      332.63      403.76     29.46 o 
   8   8   1       22.50        0.00     63.71 o 
   9   8   1      841.68      839.87     54.50 o 
  10   8   1       92.81      116.84    131.86 o 
  11   8   1       10.06      150.35     58.57 o 
  12   8   1      121.47       66.87     38.62 o 
  13   8   1     1007.64     1050.52    179.25 o 
  14   8   1     1135.79     1092.75     47.67 o 
  15   8   1        6.35       52.92     40.04 o 
  16   8   1       35.92        0.00     47.74 o 
  17   8   1       45.49       96.30     85.01 o 
  18   8   1      882.47      656.27    175.59 o 
  19   8   1      238.99      477.07    207.80 o 
  20   8   1     1787.70     2057.08    322.15 o 
  21   8   1      271.56      797.57    242.23 o 
  22   8   1      780.50      754.61    374.41 o 
 -22   9   1      349.44      284.03    295.10 o 
 -21   9   1      365.01        0.00    247.63 o 
 -20   9   1        4.34      395.46    246.53 o 
 -19   9   1     2083.90     2069.36    231.16 o 
 -18   9   1        0.17        0.00     57.54 o 
 -17   9   1      655.58      649.68    118.06 o 
 -16   9   1      332.13      219.94     40.97 o 
 -15   9   1       12.10        0.00    108.08 o 
 -14   9   1      553.75      597.58    100.80 o 
 -13   9   1      927.75      954.51     58.16 o 
 -12   9   1      590.58      701.92    110.03 o 
 -11   9   1      446.07      608.77    108.93 o 
 -10   9   1      412.69      515.02     65.97 o 
  -9   9   1       69.01        0.00     70.99 o 
  -8   9   1       84.44        0.00     53.63 o 
  -7   9   1      809.43      859.26     42.14 o 
  -6   9   1      641.13      767.98     42.49 o 
  -5   9   1       18.11      214.50     69.39 o 
  -4   9   1     1399.96     1551.44     44.83 o 
  -3   9   1      299.40      205.47     45.97 o 
  -2   9   1       37.75        0.00     33.97 o 
  -1   9   1     1936.43     1832.94     97.79 o 
   0   9   1     6382.02     6194.84     99.98 o 
   1   9   1      492.21      368.30     36.04 o 
   2   9   1      332.36      375.35     39.81 o 
   3   9   1      365.35      514.59     89.45 o 
   4   9   1      160.01      205.24     31.85 o 
   5   9   1      885.32      779.04     76.82 o 
   6   9   1       16.37       38.21     30.50 o 
   7   9   1     2219.58     2205.81    141.09 o 
   8   9   1       74.89      241.20     97.20 o 
   9   9   1      574.23      635.82     89.09 o 
  10   9   1      135.86      231.32     62.12 o 
  11   9   1     1571.82     1501.76     45.24 o 
  12   9   1       17.82       89.21     33.01 o 
  13   9   1      520.75      436.83     97.08 o 
  14   9   1        6.14      149.49    161.71 o 
  15   9   1     1560.38     1514.38     59.14 o 
  16   9   1       21.89      148.71    100.29 o 
  17   9   1     1747.63     1656.02     72.98 o 
  18   9   1      151.36      349.38    140.89 o 
  19   9   1      496.67      552.06    184.83 o 
  20   9   1       12.10       89.19    229.87 o 
  21   9   1       73.63      221.32    282.80 o 
  22   9   1       73.67        0.00    243.60 o 
 -22  10   1      925.33      943.08    306.16 o 
 -21  10   1      167.39      774.63    271.74 o 
 -20  10   1      346.30      623.11    219.03 o 
 -19  10   1      318.31      679.86    297.56 o 
 -18  10   1        1.24        0.00    102.99 o 
 -17  10   1      811.50      887.37     72.32 o 
 -16  10   1       20.28      145.80    131.66 o 
 -15  10   1      436.09      640.51     69.39 o 
 -14  10   1      992.66      821.82    124.41 o 
 -13  10   1      173.03       90.13     65.74 o 
 -12  10   1      719.20      877.29     68.86 o 
 -11  10   1     1761.50     1893.87     74.70 o 
 -10  10   1       94.58      150.60     61.21 o 
  -9  10   1      609.66      522.70     76.45 o 
  -8  10   1      577.37      714.76     86.72 o 
  -7  10   1       29.18       81.65     63.22 o 
  -6  10   1      139.40      174.59     55.19 o 
  -5  10   1        7.12        0.00     69.04 o 
  -4  10   1      110.27       83.25     64.70 o 
  -3  10   1     3955.16     4649.47     98.21 o 
  -2  10   1      335.09      562.73     56.59 o 
  -1  10   1      355.43      365.52     68.07 o 
   0  10   1     7157.25     7033.40    114.79 o 
   1  10   1      388.41      439.16    152.15 o 
   2  10   1        4.34       20.14     86.47 o 
   3  10   1        4.11      157.21    136.07 o 
   4  10   1      723.99      491.60     46.14 o 
   5  10   1       21.07       71.19     38.69 o 
   6  10   1      913.01     1008.69     65.31 o 
   7  10   1     6063.75     6281.04    181.09 o 
   8  10   1       44.66       52.18     22.70 o 
   9  10   1       10.50        0.00     62.80 o 
  10  10   1      983.75      683.67     62.29 o 
  11  10   1        3.47       45.16    100.98 o 
  12  10   1      178.63      144.09     56.28 o 
  13  10   1      340.31      244.20     68.11 o 
  14  10   1      521.66      523.02     87.14 o 
  15  10   1     3245.61     2956.45    146.97 o 
  16  10   1       20.52        0.00     49.41 o 
  17  10   1      107.14        6.41     70.81 o 
  18  10   1       64.92      185.30    113.11 o 
  19  10   1       72.61      158.63    270.51 o 
  20  10   1      828.04      518.31    245.91 o 
  21  10   1      636.76      332.25    504.13 o 
  22  10   1      643.45     1523.44    329.53 o 
 -22  11   1       95.47        0.00    282.80 o 
 -21  11   1        3.90      578.48    189.54 o 
 -20  11   1     1946.55     1670.94    302.15 o 
 -19  11   1       19.87      538.03    295.71 o 
 -18  11   1      551.08      531.27    118.39 o 
 -17  11   1      130.35      335.84    166.70 o 
 -16  11   1        2.90        0.00     74.18 o 
 -15  11   1        9.71        0.00     71.86 o 
 -14  11   1       35.80        0.00    107.73 o 
 -13  11   1      634.78      626.27     71.40 o 
 -12  11   1       34.84       63.40     71.26 o 
 -11  11   1        7.37      125.07     97.97 o 
 -10  11   1      243.82      113.58     85.01 o 
  -9  11   1     1327.55     1214.02     74.12 o 
  -8  11   1       45.79       39.61    108.08 o 
  -7  11   1      785.02      728.42     51.54 o 
  -6  11   1        4.24        0.00    111.81 o 
  -5  11   1     1227.33     1324.40     78.44 o 
  -4  11   1      610.49      383.02     45.73 o 
  -3  11   1      502.61      537.94    108.61 o 
  -2  11   1       52.33       16.69    106.48 o 
  -1  11   1     3134.66     3389.90     77.10 o 
   0  11   1     1082.69      883.30    118.91 o 
   1  11   1       90.03      281.02     59.99 o 
   2  11   1       95.79      137.96     46.99 o 
   3  11   1     5306.93     5360.17    150.27 o 
   4  11   1     1212.67     1036.73     49.85 o 
   5  11   1     1033.15     1034.48     56.61 o 
   6  11   1       61.51        0.00     58.47 o 
   7  11   1      661.25      527.84     50.53 o 
   8  11   1      488.42      496.20     47.92 o 
   9  11   1      540.66      640.29     57.81 o 
  10  11   1     4428.73     4452.52    106.75 o 
  11  11   1      209.62      274.35    102.93 o 
  12  11   1      466.21      527.40    144.97 o 
  13  11   1      711.55      759.79     97.61 o 
  14  11   1      257.90      193.15    117.31 o 
  15  11   1      588.44      627.06    107.55 o 
  16  11   1     1441.03     1487.63    162.92 o 
  17  11   1       24.57      338.08    172.49 o 
  18  11   1      872.95      852.36    137.10 o 
  19  11   1       29.36      335.19    264.97 o 
  20  11   1      203.80      502.90   1054.97 o 
  21  11   1      197.65       72.54    318.46 o 
 -21  12   1      797.04      781.98    279.44 o 
 -20  12   1        2.19        0.00    368.87 o 
 -19  12   1       60.38      650.44    271.74 o 
 -18  12   1      143.96       71.63    110.92 o 
 -17  12   1      131.62      175.23     79.63 o 
 -16  12   1       28.28      342.22    111.81 o 
 -15  12   1      399.30      366.38    116.26 o 
 -14  12   1      834.22     1077.05     94.69 o 
 -13  12   1      690.06      454.75    105.95 o 
 -12  12   1      444.09      466.82    120.86 o 
 -11  12   1      210.33      246.22     76.13 o 
 -10  12   1      257.99      511.44     96.01 o 
  -9  12   1      914.00     1018.98     85.85 o 
  -8  12   1      727.57      748.57     66.02 o 
  -7  12   1       95.33       71.64     59.55 o 
  -6  12   1     4940.38     5264.61     93.86 o 
  -5  12   1        3.17        0.00     71.17 o 
  -4  12   1       78.38       74.57     52.73 o 
  -3  12   1     3753.73     3492.70    126.03 o 
  -2  12   1      100.47      139.53    111.64 o 
  -1  12   1      234.93      349.82    113.41 o 
   0  12   1     4161.69     3925.68    149.61 o 
   1  12   1      945.23     1032.86     69.62 o 
   2  12   1     6207.50     5507.52    105.69 o 
   3  12   1     1316.35     1250.82    139.49 o 
   4  12   1      687.69      503.44     52.50 o 
   5  12   1     5798.25     5901.43    135.23 o 
   6  12   1     1419.70     1414.09     97.79 o 
   7  12   1     2055.77     2073.57    118.02 o 
   8  12   1      453.21      740.88     67.79 o 
   9  12   1       16.93        0.00     92.10 o 
  10  12   1      271.49      247.72     98.66 o 
  11  12   1      321.44      226.81     66.65 o 
  12  12   1      362.74      404.61    125.47 o 
  13  12   1     3367.64     3184.84    101.89 o 
  14  12   1      358.26      464.07    129.91 o 
  15  12   1      315.53      200.10     76.22 o 
  16  12   1      147.06       49.43    122.17 o 
  17  12   1       96.48        0.00    125.83 o 
  18  12   1      217.32      572.94    228.07 o 
  19  12   1      684.20     1090.17    549.00 o 
  20  12   1       49.82        0.00    331.37 o 
  21  12   1     2281.85     1293.74    545.93 o 
 -21  13   1      599.26      376.05    560.69 o 
 -20  13   1       70.96        0.00    423.59 o 
 -19  13   1      362.33      569.97    356.58 o 
 -18  13   1      212.01      306.07    154.56 o 
 -17  13   1        2.35        0.00     95.32 o 
 -16  13   1      868.38      906.05    202.45 o 
 -15  13   1      615.35      627.48    262.13 o 
 -14  13   1       10.90        0.00     85.91 o 
 -13  13   1      643.13      673.64     87.14 o 
 -12  13   1      954.16     1026.40     89.37 o 
 -11  13   1        6.92       20.36    134.33 o 
 -10  13   1      295.58      424.00    123.64 o 
  -9  13   1      238.48      380.67     69.04 o 
  -8  13   1      667.36      765.71     56.96 o 
  -7  13   1     1258.57     1128.10     64.60 o 
  -6  13   1      203.77      270.06     58.52 o 
  -5  13   1       10.78       53.11     86.78 o 
  -4  13   1      776.49      809.00     61.23 o 
  -3  13   1      644.61      589.62     63.18 o 
  -2  13   1      140.96      178.13     75.61 o 
  -1  13   1       23.72        0.00     61.94 o 
   0  13   1      832.68      656.74     70.99 o 
   1  13   1      714.29      524.39    101.87 o 
   2  13   1      136.67      111.71     83.24 o 
   3  13   1      299.83      329.28     59.99 o 
   4  13   1      717.87      613.65    106.84 o 
   5  13   1     2562.83     2725.87    135.79 o 
   6  13   1       17.31        0.00     63.54 o 
   7  13   1        1.66        0.00     32.68 o 
   8  13   1       30.26       91.00     57.40 o 
   9  13   1      846.76      956.38    102.34 o 
  10  13   1      260.17      198.23     74.14 o 
  11  13   1      309.95      481.76     80.04 o 
  12  13   1       96.59       44.13     73.36 o 
  13  13   1      279.73       91.57     70.66 o 
  14  13   1      922.81      654.85    117.67 o 
  15  13   1      963.98     1039.84    252.55 o 
  16  13   1      366.95      312.10    111.29 o 
  17  13   1     1294.45     1240.52    123.63 o 
  18  13   1      124.84      406.99    171.24 o 
  19  13   1      513.02        0.00    826.27 o 
  20  13   1       22.84        0.00    409.16 o 
  21  13   1       37.10      192.65    619.71 o 
 -20  14   1      140.65      307.25    467.26 o 
 -19  14   1      284.06        0.00    248.59 o 
 -18  14   1      205.55      148.60    150.81 o 
 -17  14   1        2.04        0.00    143.22 o 
 -16  14   1     1836.10     1951.51    182.85 o 
 -15  14   1      170.62      329.66    125.33 o 
 -14  14   1     1272.79     1139.32    110.03 o 
 -13  14   1      328.03      361.18     90.08 o 
 -12  14   1       44.48       58.77    151.21 o 
 -11  14   1      182.13       14.03     79.86 o 
 -10  14   1     2690.59     2466.30    108.89 o 
  -9  14   1      526.63      775.02     81.39 o 
  -8  14   1     2346.17     2434.93     90.85 o 
  -7  14   1      998.65     1492.70    148.90 o 
  -6  14   1       40.72        0.00     71.17 o 
  -5  14   1     1011.47     1122.85    115.43 o 
  -4  14   1      136.06       25.71     63.91 o 
  -3  14   1      602.66     1201.46    140.16 o 
  -2  14   1      148.19       34.31     59.03 o 
  -1  14   1      775.54      729.02     81.64 o 
   0  14   1     1667.33     1380.65    129.33 o 
   1  14   1     2348.51     2004.15     87.36 o 
   2  14   1      321.65      341.68     95.26 o 
   3  14   1       37.48        0.00     52.19 o 
   4  14   1      881.41      994.42     72.21 o 
   5  14   1      615.16      609.12     65.67 o 
   6  14   1      258.12      239.04     58.12 o 
   7  14   1     3348.40     3658.41    239.23 o 
   8  14   1       20.21       31.10    103.11 o 
   9  14   1      990.48     1376.66    113.63 o 
  10  14   1       30.08        0.00     68.11 o 
  11  14   1      149.87      193.38    141.27 o 
  12  14   1       78.56        0.00     78.62 o 
  13  14   1      323.94      306.44     84.89 o 
  14  14   1     1133.71      984.07     98.26 o 
  15  14   1      659.44      645.07     92.93 o 
  16  14   1       10.07        0.00     85.71 o 
  17  14   1       96.38      270.03    202.40 o 
  18  14   1       61.81        0.00    284.03 o 
  19  14   1       20.66       81.83    278.29 o 
  20  14   1     1363.26     1863.43    399.61 o 
 -20  15   1      260.19     1003.43    516.42 o 
 -19  15   1     1068.82      714.38    445.11 o 
 -18  15   1       78.79      294.92    424.82 o 
 -17  15   1      253.89      417.70    180.59 o 
 -16  15   1      403.91      429.62    110.23 o 
 -15  15   1       49.92        0.00    104.00 o 
 -14  15   1     1604.04     1711.89    127.31 o 
 -13  15   1      142.07        0.00    201.60 o 
 -12  15   1       86.85      284.25    104.21 o 
 -11  15   1      854.64      926.33    121.52 o 
 -10  15   1       10.00       23.47    112.90 o 
  -9  15   1        4.41       68.59     86.78 o 
  -8  15   1     1138.25     1151.80     65.88 o 
  -7  15   1        0.03        0.00     94.02 o 
  -6  15   1     1699.12     1633.90    106.01 o 
  -5  15   1        6.17      224.08     89.35 o 
  -4  15   1      170.01      264.15     65.52 o 
  -3  15   1     1418.67     1196.68    100.81 o 
  -2  15   1       34.76       58.53     69.74 o 
  -1  15   1       78.87      336.15    148.86 o 
   0  15   1     3636.63     3325.65    112.07 o 
   1  15   1      363.83      172.35    113.23 o 
   2  15   1      114.46      226.02     66.27 o 
   3  15   1      505.62      529.93     72.97 o 
   4  15   1     1676.12     1957.23    202.85 o 
   5  15   1        0.71        0.00     48.87 o 
   6  15   1       23.91        9.76     85.39 o 
   7  15   1      619.21      436.14     90.59 o 
   8  15   1      267.97      178.73     57.88 o 
   9  15   1     1163.56      988.86    147.84 o 
  10  15   1      175.12      283.50     50.61 o 
  11  15   1       97.47      118.10     78.85 o 
  12  15   1      976.79      790.86    107.12 o 
  13  15   1      174.26      108.71    107.70 o 
  14  15   1       66.78        0.00     77.41 o 
  15  15   1     1417.13     1212.26    105.42 o 
  16  15   1      254.63      534.89    132.74 o 
  17  15   1      449.58      147.22    231.48 o 
  18  15   1      298.18      126.86    205.05 o 
  19  15   1      244.01      392.90    465.39 o 
  20  15   1      106.19      624.00    284.66 o 
 -19  16   1      666.72      330.76    601.26 o 
 -18  16   1       64.70      882.83    454.94 o 
 -17  16   1      531.79      348.14    259.92 o 
 -16  16   1      177.69      310.76    145.12 o 
 -15  16   1      234.08      199.66    118.03 o 
 -14  16   1      158.18      270.33    327.03 o 
 -13  16   1       30.34       47.10    101.34 o 
 -12  16   1      910.72      716.84    111.63 o 
 -11  16   1     1064.78     1061.02    117.26 o 
 -10  16   1       43.87       62.45    127.88 o 
  -9  16   1       29.74      117.14     68.91 o 
  -8  16   1       85.44      152.75     79.99 o 
  -7  16   1      107.22      230.23     82.88 o 
  -6  16   1     3245.29     4216.34    466.26 o 
  -5  16   1        7.08        0.00     69.68 o 
  -4  16   1       83.90      182.22    103.11 o 
  -3  16   1      706.97      847.42     87.45 o 
  -2  16   1        3.62      202.99     86.25 o 
  -1  16   1     1737.28     1771.89    115.51 o 
   0  16   1       97.19      226.48    141.62 o 
   1  16   1      121.17        0.00     80.35 o 
   2  16   1     1986.18     2034.01    153.95 o 
   3  16   1        8.52        0.00     84.88 o 
   4  16   1     1416.15     1414.90    145.53 o 
   5  16   1       23.49       27.77     56.70 o 
   6  16   1       40.26     1116.92    411.35 o 
   7  16   1      210.68      165.14     83.24 o 
   8  16   1       20.34        0.00     63.53 o 
   9  16   1       11.63        0.00     79.30 o 
  10  16   1     1006.49     1205.37    152.27 o 
  11  16   1      104.25       51.99     96.66 o 
  12  16   1      705.84     1016.49    205.23 o 
  13  16   1      319.31      377.62    102.94 o 
  14  16   1      339.80      516.11    120.95 o 
  15  16   1     1312.16      943.53    129.19 o 
  16  16   1        9.66        0.00    123.26 o 
  17  16   1        4.57        0.00    161.06 o 
  19  16   1      163.80      774.63    518.88 o 
 -19  17   1        5.49      307.39    750.04 o 
 -18  17   1      440.29      307.39    613.56 o 
 -17  17   1      313.78      698.55    209.64 o 
 -16  17   1        9.06       11.49    147.40 o 
 -15  17   1      244.70      290.00    154.43 o 
 -14  17   1      967.33      535.92    131.79 o 
 -13  17   1      487.46     1043.16    284.67 o 
 -12  17   1      211.01      244.79    131.14 o 
 -11  17   1      170.85      641.98    141.62 o 
 -10  17   1      273.97      248.78    102.11 o 
  -9  17   1      761.05      867.18    168.60 o 
  -8  17   1       17.38        0.00    113.94 o 
  -7  17   1      523.24      470.04    209.77 o 
  -6  17   1      129.19       84.27     92.29 o 
  -5  17   1      855.71      877.69    157.42 o 
  -4  17   1      144.52        0.00    105.34 o 
  -3  17   1       94.85      319.74     75.92 o 
  -2  17   1      245.04      171.23     71.88 o 
  -1  17   1      370.44      487.72     83.77 o 
   0  17   1        2.21       30.15     77.70 o 
   1  17   1       20.06      311.20    109.54 o 
   2  17   1      216.78      150.21    129.56 o 
   3  17   1      125.73      512.30    113.58 o 
   4  17   1      993.94      837.89     73.16 o 
   5  17   1     1735.62     1728.59     92.46 o 
   6  17   1       85.48      113.44     57.93 o 
   7  17   1      148.27      109.56    108.08 o 
   8  17   1      694.82      585.07    139.55 o 
   9  17   1      528.77      602.62     81.64 o 
  10  17   1     1280.29     1242.54     78.25 o 
  11  17   1       13.09       54.18    122.28 o 
  12  17   1      808.47      912.32    187.59 o 
  13  17   1      693.60      733.82    184.82 o 
  14  17   1      339.70      366.29    127.04 o 
  15  17   1      137.84      171.57    150.83 o 
  16  17   1      361.81      398.67    160.70 o 
  17  17   1        1.74        0.00    207.74 o 
  18  17   1      577.35     1143.50    554.54 o 
 -18  18   1      304.10      943.08    477.07 o 
 -17  18   1       10.34      141.66    516.42 o 
 -16  18   1      356.66      386.38    253.94 o 
 -15  18   1      482.60      859.45    180.78 o 
 -14  18   1      423.04      842.57    177.26 o 
 -13  18   1      552.78      606.70    154.95 o 
 -12  18   1       30.50        0.00    163.63 o 
 -11  18   1       43.57        0.00    133.28 o 
 -10  18   1     1084.13     1225.82     97.18 o 
  -9  18   1       96.80        0.00    108.08 o 
  -8  18   1      563.41      727.99    176.23 o 
  -7  18   1       42.87        0.00     67.73 o 
  -6  18   1     1230.00     1433.75    236.04 o 
  -5  18   1       34.53        0.00     94.06 o 
  -4  18   1     1208.26     1193.47    210.71 o 
  -3  18   1      511.11      346.01     99.96 o 
  -2  18   1      147.55      359.35    184.93 o 
  -1  18   1      248.35       61.39    148.90 o 
   0  18   1       91.63      212.98     94.21 o 
   1  18   1        2.15      171.18    116.85 o 
   2  18   1     2806.80     2945.75    203.47 o 
   3  18   1      911.54      969.13    113.83 o 
   4  18   1       22.38        0.00     98.14 o 
   5  18   1     1028.22     1103.67    152.80 o 
   6  18   1      466.62      442.06     83.90 o 
   7  18   1        5.74       53.97     76.53 o 
   8  18   1      174.07      252.85    163.63 o 
   9  18   1        8.55        0.00    102.58 o 
  10  18   1     1235.21      905.95    132.22 o 
  11  18   1       64.36        0.00    161.16 o 
  12  18   1       91.63      404.36    243.14 o 
  13  18   1      323.66      722.67    270.12 o 
  14  18   1     1460.52     1970.13    223.36 o 
  15  18   1       46.93       71.45    146.57 o 
  16  18   1      236.86        0.00    184.46 o 
  17  18   1        8.46       71.93    221.93 o 
 -17  19   1       21.41      463.34    269.29 o 
 -16  19   1      889.40      873.02    218.50 o 
 -15  19   1      353.69      687.30    405.44 o 
 -14  19   1      316.36      886.31    237.64 o 
 -13  19   1      447.24      622.67    327.97 o 
 -12  19   1      171.64      405.17    203.03 o 
 -11  19   1        5.70        0.00    216.52 o 
 -10  19   1      482.46      341.63    112.16 o 
  -9  19   1      411.10      364.68    140.38 o 
  -8  19   1      828.27      810.42    152.67 o 
  -7  19   1       39.54        0.00    193.34 o 
  -6  19   1      149.17      346.25    109.64 o 
  -5  19   1       12.16      163.39    183.15 o 
  -4  19   1      616.07      745.56    298.69 o 
  -3  19   1        4.61       75.75    119.85 o 
  -2  19   1      248.28        1.42    153.99 o 
  -1  19   1      206.86      234.05     98.30 o 
   0  19   1      869.29      871.03    142.83 o 
   1  19   1      149.13      116.84    100.29 o 
   2  19   1      235.34      305.59    113.47 o 
   3  19   1      395.63      129.88    291.41 o 
   4  19   1      128.88      155.12    184.22 o 
   5  19   1      699.92      680.98    137.84 o 
   6  19   1      976.39     1274.44    172.86 o 
   7  19   1      320.49      491.42    139.49 o 
   8  19   1      655.56      559.47    166.11 o 
   9  19   1      866.81     1038.23    306.85 o 
  10  19   1      439.10      566.18    195.40 o 
  11  19   1     1517.05     1446.35    324.97 o 
  12  19   1       14.13      284.59    243.14 o 
  13  19   1      892.19      686.23    216.16 o 
  14  19   1      158.68      382.76    197.17 o 
  15  19   1      353.76      451.34    210.71 o 
  16  19   1      603.17      688.00    167.88 o 
  17  19   1      571.44     1102.56    306.68 o 
 -16  20   1      536.69      651.26    270.01 o 
 -15  20   1       36.94      385.87    229.17 o 
 -14  20   1      217.84      764.35    215.80 o 
 -13  20   1      251.42      380.93    145.68 o 
 -12  20   1      342.91      296.40    201.28 o 
 -11  20   1      965.03     1309.97    167.47 o 
 -10  20   1      180.31      292.45    163.42 o 
  -9  20   1        5.34      319.54    257.34 o 
  -8  20   1      114.78      339.33    119.84 o 
  -7  20   1      307.83      653.14    253.54 o 
  -6  20   1     1078.82      993.86     97.79 o 
  -5  20   1      726.71      590.14     98.44 o 
  -4  20   1      643.58      586.38    108.79 o 
  -3  20   1      340.81      667.15    165.94 o 
  -2  20   1        3.70        0.00    105.82 o 
  -1  20   1      131.48      271.22    112.16 o 
   0  20   1      719.56      550.56    138.93 o 
   1  20   1      388.00      453.79    173.75 o 
   2  20   1      168.78      105.93    104.53 o 
   3  20   1      747.46      736.14    147.66 o 
   4  20   1      593.60      386.11     98.82 o 
   5  20   1       85.40        0.00    161.50 o 
   6  20   1      177.94      232.19    129.73 o 
   7  20   1      902.49     1003.54    336.67 o 
   8  20   1       39.83       19.79     86.96 o 
   9  20   1      309.11      238.79    211.02 o 
  10  20   1        0.82       83.77    157.13 o 
  11  20   1      325.83      362.65    166.49 o 
  12  20   1      640.35      616.48    177.36 o 
  13  20   1        0.00      142.53    131.69 o 
  14  20   1      697.97      613.16    237.32 o 
  15  20   1      301.15      564.50    182.47 o 
  16  20   1        5.00        0.00    155.90 o 
 -16  21   1      224.54       24.24    507.84 o 
 -15  21   1        2.58      358.76    335.96 o 
 -14  21   1      699.06      672.63    261.84 o 
 -13  21   1      149.67      266.54    415.82 o 
 -12  21   1        4.43       19.03    260.89 o 
 -11  21   1      588.31      493.12    267.66 o 
 -10  21   1      167.99      115.03    132.93 o 
  -9  21   1      407.19      448.21    231.43 o 
  -8  21   1      592.01      663.43    117.88 o 
  -7  21   1       70.31        0.00     79.27 o 
  -6  21   1       21.60       76.18     86.75 o 
  -5  21   1       10.50      101.28    211.86 o 
  -4  21   1      506.29      816.42    207.29 o 
  -3  21   1      697.11      785.81    132.93 o 
  -2  21   1      381.82      537.19    180.14 o 
  -1  21   1      627.44      579.29    219.36 o 
   0  21   1      630.31      592.98    176.32 o 
   1  21   1      883.48      745.37    163.63 o 
   2  21   1        0.31      437.80    224.70 o 
   3  21   1      372.62      610.63    122.10 o 
   4  21   1     1615.49     1899.74    371.26 o 
   5  21   1      382.62       36.25     95.85 o 
   6  21   1       21.64      175.14    195.40 o 
   7  21   1       63.39      298.28    210.87 o 
   8  21   1      382.51      352.46    127.96 o 
   9  21   1      220.91       30.42    202.32 o 
  10  21   1      535.59      778.24    321.58 o 
  11  21   1       66.01      370.49    195.71 o 
  12  21   1     1353.83     1372.14    194.37 o 
  13  21   1      443.18      189.16    206.39 o 
  14  21   1      115.36        0.00    208.77 o 
  15  21   1      414.04      500.24    206.86 o 
 -15  22   1      251.06      213.36    242.68 o 
 -14  22   1      794.05     1137.97    611.94 o 
 -13  22   1       89.26        8.78    227.46 o 
 -12  22   1      531.34      679.32    205.95 o 
 -11  22   1      353.84      401.82    280.19 o 
 -10  22   1       14.33      574.99    334.11 o 
  -9  22   1      710.38      312.58    448.86 o 
  -8  22   1       13.36        0.00    182.03 o 
  -7  22   1        1.71      110.43    147.28 o 
  -6  22   1      973.10     1207.99    329.39 o 
  -5  22   1       62.19        0.00    108.68 o 
  -4  22   1      552.11      779.19    422.03 o 
  -3  22   1      450.61      285.00    265.86 o 
  -2  22   1       11.08      182.63    177.47 o 
  -1  22   1        1.80      150.91    285.73 o 
   0  22   1       33.82        0.00    215.99 o 
   1  22   1      210.34      147.00    170.34 o 
   2  22   1     1669.40     1855.66    212.01 o 
   3  22   1       13.76        0.00    208.00 o 
   4  22   1      260.33      246.45    320.99 o 
   5  22   1        7.41      158.42    104.36 o 
   6  22   1       26.00       96.42    108.71 o 
   7  22   1       68.10      151.37    104.21 o 
   8  22   1       14.83      265.93    340.57 o 
   9  22   1       41.16      213.62    163.55 o 
  10  22   1      946.27      649.24    201.14 o 
  11  22   1        1.16        0.00    203.95 o 
  12  22   1      374.95      881.27    288.73 o 
  13  22   1      358.68      106.69    465.51 o 
  14  22   1       19.68      726.47    322.03 o 
 -13  23   1      268.35      342.35    327.36 o 
 -12  23   1      318.07      821.36    307.65 o 
 -11  23   1       10.65      434.40    192.95 o 
 -10  23   1       93.61        0.00    364.39 o 
  -9  23   1      526.16      196.81    235.35 o 
  -8  23   1        0.09        0.00    253.12 o 
  -7  23   1       64.35      195.59    370.69 o 
  -6  23   1        5.65      149.29     94.06 o 
  -5  23   1      386.51      512.52    165.76 o 
  -4  23   1        3.61      229.87    222.57 o 
  -3  23   1      708.78     1108.91    231.38 o 
  -2  23   1      158.59      155.78    123.06 o 
  -1  23   1     2282.70     2618.68    326.37 o 
   0  23   1       62.41        0.00    175.52 o 
   1  23   1      330.09      970.78    187.77 o 
   2  23   1      111.78        0.00    133.28 o 
   3  23   1        9.04      287.00    285.20 o 
   4  23   1       92.50        0.00    155.47 o 
   5  23   1     1790.45     1742.23    335.25 o 
   6  23   1       58.15       18.68     99.00 o 
   7  23   1      628.98      593.23    178.10 o 
   8  23   1       20.65        0.00    288.03 o 
   9  23   1       27.99      150.11    231.43 o 
  10  23   1      607.77      606.05    247.47 o 
  11  23   1       60.54       42.93    248.41 o 
  12  23   1       31.97        0.00    253.29 o 
  13  23   1      306.87        0.00    288.84 o 
 -12  24   1       71.58        0.00    203.76 o 
 -11  24   1      107.30      101.65    224.99 o 
 -10  24   1      546.88      385.39    262.25 o 
  -9  24   1       23.43        0.00    230.49 o 
  -8  24   1      171.62      446.17    267.66 o 
  -7  24   1      151.59      288.92    386.62 o 
  -6  24   1      196.27      523.08    221.56 o 
  -5  24   1      395.26      492.95    207.97 o 
  -4  24   1       18.98        0.00    155.57 o 
  -3  24   1      456.67      444.64    243.81 o 
  -2  24   1      154.16      182.47    220.60 o 
  -1  24   1        3.10      366.61    197.35 o 
   0  24   1      230.84        0.00    278.10 o 
   1  24   1      111.38        0.00    163.94 o 
   2  24   1      543.68      705.68    229.15 o 
   3  24   1      743.07      862.57    154.40 o 
   4  24   1      181.99        0.00    223.44 o 
   5  24   1      341.27      957.66    161.86 o 
   6  24   1      298.05      815.76    270.18 o 
   7  24   1       59.73      557.10    212.80 o 
   8  24   1       92.89      419.96    604.71 o 
   9  24   1        6.68        0.00    208.91 o 
  10  24   1      449.55      406.43    269.11 o 
  11  24   1      272.19      730.32    563.39 o 
  12  24   1       14.50      696.67    347.03 o 
 -11  25   1        5.80        0.00    229.39 o 
 -10  25   1      395.38      233.16    219.94 o 
  -9  25   1      262.51        0.00    240.17 o 
  -8  25   1      535.26      750.99    258.95 o 
  -7  25   1        6.05      241.10    386.88 o 
  -6  25   1       42.64      588.39    434.86 o 
  -5  25   1       55.28        0.00    246.20 o 
  -4  25   1      359.41      213.33    147.36 o 
  -3  25   1      145.51      434.17    164.73 o 
  -2  25   1      526.18      452.43    292.30 o 
  -1  25   1      467.61       50.12    188.39 o 
   0  25   1     1104.76      923.32    215.52 o 
   1  25   1       63.90      271.61    214.43 o 
   2  25   1      331.66      421.22    293.72 o 
   3  25   1       12.95        0.00    204.27 o 
   4  25   1      514.74      767.57    181.35 o 
   5  25   1      109.31        0.00    239.16 o 
   6  25   1      258.26       65.01    409.18 o 
   7  25   1       34.20      327.48    210.73 o 
   8  25   1      507.98      394.74    338.49 o 
   9  25   1      539.86       39.15    233.18 o 
  10  25   1        1.42      809.67    431.97 o 
  -9  26   1      314.94      293.31    257.40 o 
  -8  26   1      100.58      304.67    228.89 o 
  -7  26   1       29.41      250.41    246.45 o 
  -6  26   1       28.61      447.81    278.32 o 
  -5  26   1      288.00      418.72    401.81 o 
  -4  26   1      193.20        0.00    256.30 o 
  -3  26   1     1179.86      934.99    302.15 o 
  -2  26   1        4.55       78.98    202.01 o 
  -1  26   1      119.30      150.15    285.38 o 
   0  26   1        2.12       76.61    195.27 o 
   1  26   1     1028.82      578.94    206.40 o 
   2  26   1       98.88      133.61    182.65 o 
   3  26   1      461.54      579.70    209.41 o 
   4  26   1      758.18      521.25    253.33 o 
   5  26   1       56.89       94.43    219.33 o 
   6  26   1      142.30      145.73    307.06 o 
   7  26   1      575.94      326.84    324.54 o 
   8  26   1        4.38       80.63    314.75 o 
  -6  27   1      120.24      427.21    312.55 o 
  -5  27   1       73.67       20.56    246.04 o 
  -4  27   1       89.14      241.45    269.25 o 
  -3  27   1       24.51      198.69    400.40 o 
  -2  27   1       21.41        0.00    568.06 o 
  -1  27   1      186.31        0.00    189.96 o 
   0  27   1      481.61      117.68    214.55 o 
   1  27   1      403.08      114.43    194.82 o 
   2  27   1       20.94        0.00    312.41 o 
   3  27   1        1.88      310.25    286.81 o 
   4  27   1      463.38     1096.39    394.06 o 
   5  27   1      155.03      271.91    341.36 o 
   6  27   1      363.86      281.95    266.65 o 
  -1  28   1      104.54        0.00    247.65 o 
   0  28   1      191.69      371.34    289.81 o 
   1  28   1       49.10        0.00    410.30 o 
 -22   0   2     3842.63     4023.17    365.18 o 
 -20   0   2     2192.40     1463.19    212.72 o 
 -18   0   2    30265.16    31555.79    866.85 o 
 -16   0   2    61684.27    64931.36   1412.78 o 
 -14   0   2    35028.39    35534.70    752.50 o 
 -12   0   2    59409.83    60217.17   1197.61 o 
 -10   0   2   334417.44   337740.69   6315.09 o 
  -8   0   2   144075.95   143563.86   2772.69 o 
  -6   0   2    15377.14    14402.58    801.68 o 
  -4   0   2   206567.67   198122.28   5048.02 o 
  -2   0   2   471359.53   256458.45  22236.85 o 
   0   0   2   236850.14   168874.64   6562.24 o 
   2   0   2     7215.97     7068.87    124.62 o 
   4   0   2   815860.56   820350.06  23682.27 o 
   6   0   2   126015.81   136208.80   2111.96 o 
   8   0   2       38.76      336.61     34.48 o 
  10   0   2     1688.40     1666.85     47.44 o 
  12   0   2    21027.53    21213.81    469.07 o 
  14   0   2     1146.92     1380.65    185.05 o 
  16   0   2    19469.10    20486.33    512.12 o 
  18   0   2    73136.25    79514.11   2125.93 o 
  20   0   2    23751.82    22111.43   1252.94 o 
  22   0   2     7701.25     6533.96    662.74 o 
 -23   1   2     2533.04     1549.26    392.23 o 
 -22   1   2     8373.30     7716.47    858.24 o 
 -21   1   2    30284.48    31367.62    811.30 o 
 -20   1   2    19571.55    19056.38   1334.70 o 
 -19   1   2    51808.79    54608.14   1076.88 o 
 -18   1   2    25584.85    26039.94    594.18 o 
 -17   1   2      108.45        0.00     95.49 o 
 -16   1   2    12358.61    12998.20    480.15 o 
 -15   1   2    87801.64    89839.45   1266.28 o 
 -14   1   2    15476.77    15424.42    253.00 o 
 -13   1   2    53933.77    55002.02    809.01 o 
 -12   1   2    13509.00    11712.44    203.88 o 
 -11   1   2    39637.18    40042.18    620.94 o 
 -10   1   2     6003.01     7205.32    133.02 o 
  -9   1   2    24583.24    26138.29    380.37 o 
  -8   1   2    21590.78    24490.11    300.14 o 
  -7   1   2   132072.52   138223.92   1641.78 o 
  -6   1   2     3314.20     2971.97     74.01 o 
  -5   1   2     2001.63     2292.07     37.64 o 
  -4   1   2    27248.43    29443.96    313.16 o 
  -3   1   2    20920.81    19595.51    226.47 o 
  -2   1   2   138899.22   120275.72   1574.70 o 
  -1   1   2   187798.55   157595.70   6821.74 o 
   0   1   2   421864.78   299052.16   8150.11 o 
   1   1   2   263788.97   269471.03  12044.64 o 
   2   1   2    62605.20    68147.13    809.81 o 
   3   1   2    48886.53    44715.34    524.17 o 
   4   1   2     8004.25     9435.93    118.84 o 
   5   1   2    95609.87   102758.12   1204.58 o 
   6   1   2    99698.72   100851.98   1361.09 o 
   7   1   2   148168.20   154332.16   2502.74 o 
   8   1   2    77626.13    84652.16    948.84 o 
   9   1   2   126038.80   129905.27   1530.35 o 
  10   1   2      620.99      646.46     25.34 o 
  11   1   2     7445.53     7175.16    100.19 o 
  12   1   2      679.11      423.08     40.64 o 
  13   1   2    16030.33    16856.20    256.99 o 
  14   1   2     1475.80     1590.91     71.46 o 
  15   1   2    19731.63    19815.36    388.67 o 
  16   1   2     1144.57      997.24     79.81 o 
  17   1   2    50649.66    50970.28    920.72 o 
  18   1   2     3090.14     2821.31    133.46 o 
  19   1   2     5738.82     5800.03    369.49 o 
  20   1   2     6694.69     6955.01    252.62 o 
  21   1   2    20613.10    20896.35    745.26 o 
  22   1   2     5570.92     5992.86    338.09 o 
  23   1   2    18210.40    17735.38   1181.62 o 
 -24   2   2     4673.08     4989.61    595.11 o 
 -23   2   2    11918.22    12011.87    738.97 o 
 -22   2   2     4085.85     3968.76    390.39 o 
 -21   2   2     4478.09     4840.83    368.87 o 
 -20   2   2       23.84        0.00    150.08 o 
 -19   2   2    15653.90    15224.77    910.50 o 
 -18   2   2     6765.88     6902.88    368.87 o 
 -17   2   2    93563.69    96850.46   1608.44 o 
 -16   2   2     2389.20     2432.87    176.44 o 
 -15   2   2    38113.16    38310.40    549.99 o 
 -14   2   2     3549.12     3808.52    110.79 o 
 -13   2   2     1179.75     1050.07     68.25 o 
 -12   2   2    30350.14    32588.69    481.23 o 
 -11   2   2   193443.22   198263.72   2653.44 o 
 -10   2   2    57510.33    56572.46    709.33 o 
  -9   2   2   223841.39   214077.88   2450.40 o 
  -8   2   2    30919.34    27167.21    306.50 o 
  -7   2   2    19062.09    20607.54    231.00 o 
  -6   2   2    53648.09    54826.58    593.15 o 
  -5   2   2   603564.94   626214.06   9796.65 o 
  -4   2   2   253193.83   254135.77   3090.41 o 
  -3   2   2   344172.81   353325.38   4842.60 o 
  -2   2   2    39408.17    45336.35   1020.30 o 
  -1   2   2   287836.78   297457.09   5302.37 o 
   0   2   2     3380.14     2829.67     70.40 o 
   1   2   2     1339.02      179.17     15.19 o 
   2   2   2    22669.26    17075.10    372.52 o 
   3   2   2   176437.25   179251.28   2145.84 o 
   4   2   2   213427.59   213406.70   2409.20 o 
   5   2   2    27197.11    29156.14    338.67 o 
   6   2   2    16584.22    17329.10    214.41 o 
   7   2   2   152427.27   155205.16   2193.58 o 
   8   2   2     3738.61     4944.12    137.54 o 
   9   2   2    40595.34    40418.94    480.34 o 
  10   2   2    48293.72    51691.55    675.64 o 
  11   2   2   103006.20   100923.20   1081.61 o 
  12   2   2    37799.58    36474.93    415.11 o 
  13   2   2     8490.77     8197.58    214.39 o 
  14   2   2      205.53      104.19     62.03 o 
  15   2   2     1887.09     1817.86    142.85 o 
  16   2   2     8779.28     9183.26    195.68 o 
  17   2   2    45581.73    48121.26    918.57 o 
  18   2   2     7155.73     6967.42    215.68 o 
  19   2   2    15954.13    17379.88    449.21 o 
  20   2   2     6159.93     6710.26    237.36 o 
  21   2   2      408.04      420.78    301.86 o 
  22   2   2     6409.78     6265.10    835.50 o 
  23   2   2     1616.40     1927.97    409.45 o 
 -24   3   2     2769.00     2786.22    445.11 o 
 -23   3   2      226.53      332.03    205.74 o 
 -22   3   2    12107.83    12069.27    715.19 o 
 -21   3   2      473.61      507.05    197.35 o 
 -20   3   2    57978.52    59695.86   1433.28 o 
 -19   3   2    29272.66    29225.21    703.32 o 
 -18   3   2     5898.70     6415.76    495.52 o 
 -17   3   2      620.05      614.64    153.70 o 
 -16   3   2    83369.95    86162.18   1240.06 o 
 -15   3   2      830.50      743.01     85.33 o 
 -14   3   2   218931.95   225223.22   3013.48 o 
 -13   3   2     4746.39     4569.52    121.57 o 
 -12   3   2    91065.98    93907.45   1126.40 o 
 -11   3   2     3013.59     2956.66     63.80 o 
 -10   3   2     5107.83     4947.23    122.28 o 
  -9   3   2     6981.50     8067.25    239.77 o 
  -8   3   2    99244.38   104999.20   1221.71 o 
  -7   3   2    10205.93    12525.58    154.58 o 
  -6   3   2   519076.25   518328.59   6814.25 o 
  -5   3   2     4956.60     7299.90     98.50 o 
  -4   3   2   325218.59   341053.84   3840.83 o 
  -3   3   2     4198.10     4008.18     50.93 o 
  -2   3   2      251.30      669.01     38.90 o 
  -1   3   2    31984.73    34313.46    455.96 o 
   0   3   2   208870.42   226396.14   3333.23 o 
   1   3   2    26206.21    22265.00    283.06 o 
   2   3   2   301301.09   289902.38   4799.60 o 
   3   3   2    77698.89    83106.57   1380.49 o 
   4   3   2    89208.00    90272.86    985.16 o 
   5   3   2    10014.00     8557.01    131.92 o 
   6   3   2   125431.51   128292.02   1515.20 o 
   7   3   2    14222.73    16266.16    205.58 o 
   8   3   2   167601.11   179222.95   2056.32 o 
   9   3   2    39867.28    42338.30    579.10 o 
  10   3   2    32549.02    32725.72    488.76 o 
  11   3   2       32.81       42.68     91.65 o 
  12   3   2    61746.56    63760.98    719.48 o 
  13   3   2     2585.75     2910.03    118.27 o 
  14   3   2    64197.34    67008.83    769.08 o 
  15   3   2      536.24      402.96     76.55 o 
  16   3   2    61301.00    64392.25    979.44 o 
  17   3   2        9.65        0.00    202.91 o 
  18   3   2     4953.18     4572.08    191.18 o 
  19   3   2      582.32      447.53    186.28 o 
  20   3   2    20971.05    20359.20   1497.01 o 
  21   3   2      303.02      433.59    164.51 o 
  22   3   2    17846.23    18134.02    947.39 o 
  23   3   2       59.54      491.83    786.93 o 
 -23   4   2    12364.88    12642.24    631.66 o 
 -22   4   2     2966.98     2057.08    462.32 o 
 -21   4   2      266.50      394.55    411.91 o 
 -20   4   2       23.74      194.71    146.93 o 
 -19   4   2     6324.32     6441.64    225.48 o 
 -18   4   2    40680.91    41574.65    779.15 o 
 -17   4   2    37561.33    39250.07    636.31 o 
 -16   4   2    50090.64    50901.68    790.59 o 
 -15   4   2    33930.68    34562.17    522.19 o 
 -14   4   2      567.32      676.59     63.32 o 
 -13   4   2     8827.86     9115.37    140.54 o 
 -12   4   2    18646.71    18698.30    338.54 o 
 -11   4   2   134107.72   135335.19   1466.37 o 
 -10   4   2   156847.23   155805.00   1681.23 o 
  -9   4   2   251787.53   261757.53   2990.93 o 
  -8   4   2    93304.43    87688.42   1433.96 o 
  -7   4   2      298.94      405.82     26.64 o 
  -6   4   2    72986.05    76665.38    741.58 o 
  -5   4   2   266239.88   269192.09   2852.93 o 
  -4   4   2    99277.20    87694.40   1166.18 o 
  -3   4   2    65358.69    66145.12   1398.45 o 
  -2   4   2   185307.27   185645.81   2454.85 o 
  -1   4   2   109418.71   109644.25   1477.90 o 
   0   4   2    14954.28    15644.47    214.52 o 
   1   4   2    15573.58    20726.32    269.37 o 
   2   4   2    30719.25    27499.40    323.58 o 
   3   4   2    52457.70    53559.45    661.59 o 
   4   4   2     1218.62     1047.30     72.94 o 
   5   4   2    30673.46    30486.99    375.53 o 
   6   4   2   122563.59   136337.88   1487.84 o 
   7   4   2    31186.83    29032.01    420.44 o 
   8   4   2     8456.73     9698.64    140.45 o 
   9   4   2    52345.68    57410.63    868.20 o 
  10   4   2    97496.44   100390.55   1177.24 o 
  11   4   2   106552.49   111447.64   1215.16 o 
  12   4   2    88128.50    90291.69   1011.97 o 
  13   4   2    61852.07    64020.66    690.00 o 
  14   4   2     5793.71     5528.68    173.92 o 
  15   4   2     4499.43     3997.68    170.91 o 
  16   4   2     4747.80     5322.79    141.35 o 
  17   4   2    30417.54    31430.13    653.76 o 
  18   4   2    11514.13    12014.94    283.04 o 
  19   4   2    51848.54    54478.55   2717.36 o 
  20   4   2     3035.18     3121.11    199.21 o 
  21   4   2    15495.71    14529.79   2145.61 o 
  22   4   2       74.11        0.00    244.69 o 
  23   4   2      122.37      355.35    430.35 o 
 -23   5   2     2110.72     2210.77    416.83 o 
 -22   5   2     2548.63     2463.22    465.39 o 
 -21   5   2    23811.04    24168.51    793.08 o 
 -20   5   2     1031.13     1091.86    140.88 o 
 -19   5   2    25071.95    25945.52    731.60 o 
 -18   5   2     2766.02     2500.95    156.47 o 
 -17   5   2     1615.83     1643.74    188.74 o 
 -16   5   2       57.59        0.00    142.02 o 
 -15   5   2   158318.91   161896.05   3932.18 o 
 -14   5   2    25922.36    25073.68    298.19 o 
 -13   5   2   149075.47   149324.92   2080.11 o 
 -12   5   2    27197.53    28075.40    560.28 o 
 -11   5   2    48353.66    48648.89    538.07 o 
 -10   5   2     8601.32     7932.31    209.42 o 
  -9   5   2   180230.84   187575.52   2225.38 o 
  -8   5   2    35459.57    36096.11    569.90 o 
  -7   5   2   499603.88   518104.88   5695.44 o 
  -6   5   2    37135.19    36098.28    430.08 o 
  -5   5   2   296824.72   314537.09   3796.80 o 
  -4   5   2    20523.46    16967.99    187.69 o 
  -3   5   2   509339.34   543240.31   6981.04 o 
  -2   5   2      353.47      146.75     36.74 o 
  -1   5   2   324752.63   342069.19   4633.31 o 
   0   5   2     3782.95     6031.50    129.56 o 
   1   5   2   281096.56   270728.84   3498.86 o 
   2   5   2   192761.08   215456.27   2723.91 o 
   3   5   2    37584.12    37834.20    580.87 o 
   4   5   2     3645.82     3955.46    120.50 o 
   5   5   2    19239.80    19744.94    270.93 o 
   6   5   2   104768.27   106171.03   1232.56 o 
   7   5   2   166990.95   169784.50   1919.47 o 
   8   5   2     2242.26     1680.42     44.72 o 
   9   5   2    29685.79    28839.13    331.48 o 
  10   5   2     3583.89     2992.59     73.83 o 
  11   5   2     2048.12     1986.45     51.67 o 
  12   5   2     4569.58     4772.63     77.73 o 
  13   5   2    28238.68    30055.43    347.52 o 
  14   5   2     9953.45    10077.81    288.93 o 
  15   5   2    34903.07    35616.38    435.18 o 
  16   5   2      298.30      353.12    158.77 o 
  17   5   2    41009.61    42283.26    705.24 o 
  18   5   2      167.44      209.47    158.39 o 
  19   5   2     1399.55     1391.01    133.19 o 
  20   5   2     1924.07     1767.77    190.12 o 
  21   5   2    20616.78    21305.21   1329.17 o 
  22   5   2     9740.55     9456.66    646.76 o 
  23   5   2    18746.29    17033.29   1273.84 o 
 -23   6   2       32.89        0.00    346.74 o 
 -22   6   2    17352.45    18181.71   1375.89 o 
 -21   6   2       57.80      196.37    263.13 o 
 -20   6   2      762.15      552.08    234.85 o 
 -19   6   2       46.38        0.00     84.35 o 
 -18   6   2    22605.23    23487.36    540.30 o 
 -17   6   2     7658.66     7411.66    411.29 o 
 -16   6   2    73967.23    74738.66   2095.81 o 
 -15   6   2     7417.75     7342.27    118.23 o 
 -14   6   2    22161.64    21070.80    277.04 o 
 -13   6   2      107.72       38.77     33.79 o 
 -12   6   2    71778.59    76004.80   1202.77 o 
 -11   6   2    22182.94    22458.45    291.93 o 
 -10   6   2   248757.81   258232.03   3016.52 o 
  -9   6   2   183902.80   188572.63   2137.07 o 
  -8   6   2    86035.54    89274.88   1039.66 o 
  -7   6   2     9523.30    10484.68    177.65 o 
  -6   6   2      856.40      917.79     74.51 o 
  -5   6   2      231.68        4.07     65.67 o 
  -4   6   2   292293.81   314280.03   3809.61 o 
  -3   6   2      320.40      373.82     33.54 o 
  -2   6   2    34419.80    32107.22    435.69 o 
  -1   6   2    42331.64    41859.04    553.43 o 
   0   6   2    72781.86    82394.41   1089.03 o 
   1   6   2    29395.08    33191.71    419.14 o 
   2   6   2    72525.97    75453.09   1232.38 o 
   3   6   2    62755.15    73845.04    889.94 o 
   4   6   2   391300.72   385914.22   7330.72 o 
   5   6   2     4267.20     4965.18     82.11 o 
   6   6   2    41592.48    39203.02    547.83 o 
   7   6   2       51.56       89.56     54.84 o 
   8   6   2     2356.70     2215.89     85.07 o 
   9   6   2    29280.87    30444.28    363.69 o 
  10   6   2    57175.47    61089.55    719.35 o 
  11   6   2    13560.46    12592.96    155.44 o 
  12   6   2   166819.36   173552.06   1740.74 o 
  13   6   2      515.71      655.26     75.22 o 
  14   6   2    22355.71    23561.49    388.42 o 
  15   6   2     3150.77     2819.37     69.21 o 
  16   6   2    12800.43    13274.49    474.39 o 
  17   6   2      682.21     1034.34    102.93 o 
  18   6   2    48744.39    51239.45    963.53 o 
  19   6   2     6184.72     6414.37    302.48 o 
  20   6   2    29757.65    31922.88   1661.16 o 
  21   6   2      118.25       40.54    707.01 o 
  22   6   2     1778.50     1206.63    246.25 o 
  23   6   2     1138.81      563.15    452.48 o 
 -23   7   2      366.17       49.18    319.69 o 
 -22   7   2     7840.71     8575.90    643.19 o 
 -21   7   2    36869.53    39661.15   1678.37 o 
 -20   7   2    23120.28    22809.18    757.71 o 
 -19   7   2    27444.69    28787.08    826.02 o 
 -18   7   2    11447.76    10262.17    347.97 o 
 -17   7   2        7.70        0.00     94.78 o 
 -16   7   2    22881.48    22537.62    341.71 o 
 -15   7   2    62605.87    63449.28    943.54 o 
 -14   7   2   117449.47   123341.16   1475.23 o 
 -13   7   2    33124.17    34164.74    437.30 o 
 -12   7   2    49418.61    50045.45    632.08 o 
 -11   7   2     3304.33     3289.39    106.31 o 
 -10   7   2      268.78      322.24     74.54 o 
  -9   7   2    51446.17    49882.84    988.99 o 
  -8   7   2    59145.36    59821.25    861.99 o 
  -7   7   2   143743.33   146077.38   1749.22 o 
  -6   7   2   283006.97   303784.81   4939.98 o 
  -5   7   2    87316.30    85002.92    998.12 o 
  -4   7   2   118212.07   122526.74   1320.47 o 
  -3   7   2    13460.53    12239.62    152.37 o 
  -2   7   2     8580.73     7870.25    119.62 o 
  -1   7   2   202764.19   221550.42   2560.94 o 
   0   7   2   153995.77   161341.17   1968.14 o 
   1   7   2    47943.86    49683.00    588.18 o 
   2   7   2   285891.50   289968.69   4901.65 o 
   3   7   2   176195.86   204264.31   3520.37 o 
   4   7   2     4284.63     3474.18    113.41 o 
   5   7   2    31007.90    36496.98    732.26 o 
   6   7   2    35031.43    33109.18    406.44 o 
   7   7   2    37851.02    35194.32    410.43 o 
   8   7   2    31265.39    29934.30    335.52 o 
   9   7   2    46877.04    47959.36    565.24 o 
  10   7   2      538.76      455.41     56.44 o 
  11   7   2     4426.86     4445.55     77.91 o 
  12   7   2    26356.81    27677.44    627.01 o 
  13   7   2    25914.22    26478.43    335.59 o 
  14   7   2      670.51      828.36    152.63 o 
  15   7   2     9502.59     9681.26    148.35 o 
  16   7   2    10576.95    11168.83    180.30 o 
  17   7   2     1656.28     1758.99     64.96 o 
  18   7   2     3551.98     3775.84    223.17 o 
  19   7   2     6008.62     5749.06    373.79 o 
  20   7   2    11932.60    13147.22    779.55 o 
  21   7   2     9019.42     9555.66    632.63 o 
  22   7   2    12264.28    11073.55    769.71 o 
 -23   8   2    37026.04    37140.52   2137.00 o 
 -22   8   2      546.29      880.04    353.50 o 
 -21   8   2     8249.04    10194.23    901.28 o 
 -20   8   2     5549.91     5115.03    411.91 o 
 -19   8   2     8177.74     8925.48    398.38 o 
 -18   8   2     4747.14     5200.06    211.09 o 
 -17   8   2    62050.92    63578.60   1315.81 o 
 -16   8   2     2196.02     2056.92     65.68 o 
 -15   8   2    52772.29    54182.97    804.86 o 
 -14   8   2    13670.23    12945.30    182.05 o 
 -13   8   2     1018.00     1070.63     81.54 o 
 -12   8   2    33692.34    33366.41    395.49 o 
 -11   8   2    79677.28    87615.33   1060.14 o 
 -10   8   2     1191.95     1398.56     80.40 o 
  -9   8   2   217696.88   218897.86   2622.34 o 
  -8   8   2    53173.39    55588.87    651.05 o 
  -7   8   2    75621.91    77194.57    873.64 o 
  -6   8   2    15156.34    13662.62    181.33 o 
  -5   8   2    73423.18    75056.07    812.35 o 
  -4   8   2   130258.52   134161.70   1616.33 o 
  -3   8   2   176732.88   181689.72   2035.40 o 
  -2   8   2    75752.84    80724.08    872.96 o 
  -1   8   2   127902.16   135953.09   1533.74 o 
   0   8   2      786.68      876.79     75.43 o 
   1   8   2    36064.70    34319.42    408.19 o 
   2   8   2     3559.15     2776.91     57.96 o 
   3   8   2    71578.68    72580.89   1097.68 o 
   4   8   2    13721.03    14253.74    169.24 o 
   5   8   2   160726.98   166817.98   3496.29 o 
   6   8   2    26887.05    30531.67    365.94 o 
   7   8   2    91925.52    97905.79   1194.22 o 
   8   8   2     1319.54     1266.26     41.29 o 
   9   8   2     4295.86     4031.94     91.36 o 
  10   8   2     2000.30     1734.56    105.95 o 
  11   8   2    90559.32    92784.54   1038.96 o 
  12   8   2     5072.33     4958.63    138.89 o 
  13   8   2    39235.95    39851.53    501.15 o 
  14   8   2      480.59      487.24     70.99 o 
  15   8   2      827.11      868.04     94.24 o 
  16   8   2     6467.78     6060.52    124.66 o 
  17   8   2    39028.47    40100.02    789.02 o 
  18   8   2      435.58      467.93    121.59 o 
  19   8   2    28743.73    31319.71   1177.93 o 
  20   8   2     3385.34     3680.95    354.78 o 
  21   8   2     2793.61     1998.13    635.08 o 
  22   8   2      188.51      248.14    277.27 o 
 -22   9   2    24578.26    24049.15   1728.17 o 
 -21   9   2     5907.05     6228.42    407.15 o 
 -20   9   2    66767.73    71264.33   2124.17 o 
 -19   9   2    11769.69    12149.90    655.98 o 
 -18   9   2    10196.00     9980.04    239.04 o 
 -17   9   2      363.89      175.02    134.28 o 
 -16   9   2     4030.89     3761.43    190.16 o 
 -15   9   2    21825.42    21086.05    282.56 o 
 -14   9   2    96123.28    98834.38   1361.84 o 
 -13   9   2    10806.04    10924.78    195.88 o 
 -12   9   2    34217.73    33296.26    492.34 o 
 -11   9   2     5822.69     5359.21    118.11 o 
 -10   9   2     4200.73     3844.48    273.49 o 
  -9   9   2     9800.18     9940.47    345.19 o 
  -8   9   2    66672.63    66139.14    801.52 o 
  -7   9   2     4575.11     5260.58    107.15 o 
  -6   9   2   165667.75   156035.98   1793.79 o 
  -5   9   2    14983.22    16574.22    189.70 o 
  -4   9   2   102975.65   105406.50   1528.23 o 
  -3   9   2     2083.15     2776.64    100.10 o 
  -2   9   2    33385.38    32504.15    402.02 o 
  -1   9   2     6182.36     5773.83    124.48 o 
   0   9   2   205294.95   224469.28   2441.69 o 
   1   9   2    64223.52    66308.28    747.11 o 
   2   9   2   339184.84   358920.41   3920.29 o 
   3   9   2      575.33      834.85     73.82 o 
   4   9   2   101180.08   113369.34   1203.04 o 
   5   9   2     3606.90     4134.48     66.54 o 
   6   9   2   101855.81    98713.38   1068.27 o 
   7   9   2    11863.22    12664.31    168.91 o 
   8   9   2    84562.11    84338.05   1056.66 o 
   9   9   2     2695.69     2022.05    113.76 o 
  10   9   2    61706.75    63626.30    710.83 o 
  11   9   2    15380.44    15335.53    230.46 o 
  12   9   2      126.87      182.07     49.19 o 
  13   9   2      522.31      449.57     41.09 o 
  14   9   2   107030.98   110796.82   1418.90 o 
  15   9   2     2859.19     2604.56    101.07 o 
  16   9   2    46691.04    45986.58    946.29 o 
  17   9   2      134.10       26.59     69.44 o 
  18   9   2     3415.64     3163.70    165.77 o 
  19   9   2     3735.52     4084.66    255.43 o 
  20   9   2     4311.90     4608.44    414.73 o 
  21   9   2     3825.67     4172.01    315.81 o 
  22   9   2    35629.91    37141.77   2383.53 o 
 -22  10   2     7738.79     7905.17   1855.43 o 
 -21  10   2     1063.63      295.10    357.81 o 
 -20  10   2      453.90      110.66    270.51 o 
 -19  10   2    24185.05    25136.60    799.84 o 
 -18  10   2    15077.08    14554.79    406.89 o 
 -17  10   2    23378.74    23614.60    489.04 o 
 -16  10   2    58391.13    59903.94   1005.08 o 
 -15  10   2    13047.72    12951.60    538.60 o 
 -14  10   2    16163.14    16138.24    456.46 o 
 -13  10   2    19970.48    19521.78    504.03 o 
 -12  10   2    26193.05    26045.35    368.29 o 
 -11  10   2   176628.61   180995.77   2240.56 o 
 -10  10   2   124872.44   128852.33   1740.24 o 
  -9  10   2   123369.95   126766.77   1578.47 o 
  -8  10   2   132859.97   140168.61   1892.97 o 
  -7  10   2    57549.94    62753.58    816.21 o 
  -6  10   2    25590.55    28622.85    368.12 o 
  -5  10   2     3881.72     3884.97    142.90 o 
  -4  10   2   325757.13   336739.31   4158.37 o 
  -3  10   2   163583.09   171624.30   2188.28 o 
  -2  10   2   132039.94   141638.50   1686.98 o 
  -1  10   2   139736.47   141603.47   1599.27 o 
   0  10   2     1342.90     1587.11     71.17 o 
   1  10   2    35837.73    38139.86    451.62 o 
   2  10   2    17270.07    18577.10    226.37 o 
   3  10   2    10894.67    10430.16    136.39 o 
   4  10   2    48949.32    48212.11    559.38 o 
   5  10   2    49732.00    50574.82   1032.37 o 
   6  10   2    53899.47    54153.86    694.81 o 
   7  10   2     3286.26     3010.58     93.88 o 
   8  10   2     1305.98     1196.36     37.54 o 
   9  10   2      551.33      402.66     56.61 o 
  10  10   2    10020.18     9769.47    160.58 o 
  11  10   2     1045.59     1079.75    136.83 o 
  12  10   2    28212.61    27470.63    321.78 o 
  13  10   2    35957.11    37093.22    494.09 o 
  14  10   2     1012.62     1167.69     72.59 o 
  15  10   2     1784.11     1883.73    104.53 o 
  16  10   2    11851.05    11760.39    647.60 o 
  17  10   2    19369.45    19157.39    798.63 o 
  18  10   2    16187.87    16686.44    545.88 o 
  19  10   2    18196.46    18339.98    704.74 o 
  20  10   2     6623.62     6340.22    431.21 o 
  21  10   2    11573.67    12283.18    998.41 o 
  22  10   2      500.77        0.00    331.99 o 
 -22  11   2      308.29      725.45    442.65 o 
 -21  11   2    27762.38    26783.36   1146.87 o 
 -20  11   2       74.11      169.82    375.02 o 
 -19  11   2    28284.02    29063.76    797.17 o 
 -18  11   2     2890.67     2926.34    171.64 o 
 -17  11   2     3408.47     3813.21    136.86 o 
 -16  11   2      602.07      732.08    182.80 o 
 -15  11   2    52150.00    54150.96    969.99 o 
 -14  11   2     3225.33     3538.47    146.59 o 
 -13  11   2   135165.30   143530.50   1891.34 o 
 -12  11   2      285.12      225.71     81.64 o 
 -11  11   2    25361.01    26848.73    399.86 o 
 -10  11   2     4561.68     4214.70    118.03 o 
  -9  11   2    27213.90    24794.71    422.11 o 
  -8  11   2      245.38      118.18    116.11 o 
  -7  11   2   157521.91   159858.02   2019.11 o 
  -6  11   2     3164.86     2921.62    205.16 o 
  -5  11   2   135671.98   139543.97   1570.39 o 
  -4  11   2    16742.44    18082.67    243.58 o 
  -3  11   2    19724.77    19417.95    247.81 o 
  -2  11   2     1024.40     1136.77     61.25 o 
  -1  11   2    60664.58    62676.26    744.52 o 
   0  11   2      159.54      318.25     72.53 o 
   1  11   2   360745.84   378961.31   4363.72 o 
   2  11   2     2935.36     2873.98     68.11 o 
   3  11   2   124735.98   130111.22   1433.68 o 
   4  11   2    33519.48    34626.82    459.66 o 
   5  11   2    43982.31    45105.71    924.28 o 
   6  11   2      751.51      977.67     53.06 o 
   7  11   2   153550.16   154130.89   1729.50 o 
   8  11   2       77.85      116.11     49.16 o 
   9  11   2    94636.40    94779.27   1076.50 o 
  10  11   2    13579.23    13704.67    218.30 o 
  11  11   2      234.07        3.78    120.66 o 
  12  11   2      567.83      484.92     98.68 o 
  13  11   2    35170.54    35726.30    502.76 o 
  14  11   2     8452.37     7931.04    282.18 o 
  15  11   2    51049.52    51856.83    985.02 o 
  16  11   2       84.44      281.07    178.72 o 
  17  11   2    28767.23    29043.08    780.27 o 
  18  11   2     2136.74     2287.80    227.75 o 
  19  11   2     2151.08     3012.73    530.56 o 
  20  11   2      171.84      355.35    393.46 o 
  21  11   2    13812.45    13447.31    871.83 o 
 -21  12   2      190.85      145.17    228.96 o 
 -20  12   2    12306.86    12318.55    591.34 o 
 -19  12   2      708.64      665.27    225.05 o 
 -18  12   2    21559.02    19868.95    689.12 o 
 -17  12   2      294.70      473.58     79.44 o 
 -16  12   2    46583.82    47582.84    851.38 o 
 -15  12   2    18245.96    19246.86    526.39 o 
 -14  12   2    19929.80    19197.25    401.22 o 
 -13  12   2      967.53      824.72    140.56 o 
 -12  12   2    91394.03    92432.96   1387.28 o 
 -11  12   2    68264.05    68637.57   1001.37 o 
 -10  12   2   139257.89   143401.36   2074.80 o 
  -9  12   2   113864.23   117101.59   1636.83 o 
  -8  12   2   124301.26   129537.93   1865.59 o 
  -7  12   2     3229.13     2890.11    134.53 o 
  -6  12   2    15970.64    16731.25    266.92 o 
  -5  12   2     8593.21     8214.53    141.27 o 
  -4  12   2   171127.08   167069.11   1869.55 o 
  -3  12   2    18571.67    19836.04    333.10 o 
  -2  12   2   204133.98   214137.11   2575.20 o 
  -1  12   2    25545.78    24896.01    349.54 o 
   0  12   2    59465.86    63629.76    722.66 o 
   1  12   2     2685.94     2764.08     90.63 o 
   2  12   2    17988.72    19608.12    239.78 o 
   3  12   2    14068.02    13646.68    337.38 o 
   4  12   2   172556.58   181739.06   2061.42 o 
   5  12   2    17186.99    16411.92    250.77 o 
   6  12   2    37972.87    36442.36    574.06 o 
   7  12   2      169.71      254.21    106.13 o 
   8  12   2     2947.20     2775.17     90.33 o 
   9  12   2     1759.71     1908.83     68.50 o 
  10  12   2    13090.64    12669.61    325.66 o 
  11  12   2     1878.25     1816.58     88.38 o 
  12  12   2   110260.09   113139.49   1380.56 o 
  13  12   2     1341.46      923.35     79.64 o 
  14  12   2     9467.16    10020.54    206.23 o 
  15  12   2       52.04        0.00     80.67 o 
  16  12   2    21327.99    20564.05    578.74 o 
  17  12   2    10187.48    10629.30    328.54 o 
  18  12   2    31821.85    30419.90   1013.69 o 
  19  12   2     8031.73     8913.04    414.20 o 
  20  12   2    35369.21    34128.06   2457.92 o 
  21  12   2      534.02      121.97    541.63 o 
 -21  13   2    17648.29    16331.00    935.71 o 
 -20  13   2    27533.13    28938.13   1177.93 o 
 -19  13   2     3808.29     3855.91    392.12 o 
 -18  13   2     5974.44     5793.12    361.49 o 
 -17  13   2     1135.14     1258.44    127.25 o 
 -16  13   2     5114.25     4823.59    236.22 o 
 -15  13   2    15492.80    15108.24    391.87 o 
 -14  13   2    83621.32    86576.77   1450.06 o 
 -13  13   2    37965.23    39687.12    783.57 o 
 -12  13   2    66005.52    69588.99   1233.87 o 
 -11  13   2    22240.73    22296.05    532.07 o 
 -10  13   2     9076.31     8646.38    189.09 o 
  -9  13   2     2526.22     2525.27    121.39 o 
  -8  13   2    27987.53    27591.88    676.71 o 
  -7  13   2    82488.09    86297.20   1219.22 o 
  -6  13   2   109225.93   112318.82   1463.74 o 
  -5  13   2    25354.39    24534.46    340.41 o 
  -4  13   2    73092.91    71298.99    797.72 o 
  -3  13   2     6713.88     7375.19    258.70 o 
  -2  13   2    42141.02    45286.02    585.58 o 
  -1  13   2    13356.58    11996.47    316.08 o 
   0  13   2    67628.49    69691.42    796.48 o 
   1  13   2    22569.76    21347.25    295.36 o 
   2  13   2   124575.30   128593.87   1435.52 o 
   3  13   2    71813.24    78834.19    853.72 o 
   4  13   2     6149.24     6102.38    109.01 o 
   5  13   2    13927.35    12970.57    253.55 o 
   6  13   2   142115.03   144680.11   2088.04 o 
   7  13   2     9227.87    10407.83    305.58 o 
   8  13   2    79569.90    80168.89   1028.30 o 
   9  13   2    28396.82    28472.28    413.27 o 
  10  13   2     6886.02     6874.11    249.00 o 
  11  13   2    17345.16    17883.86    435.79 o 
  12  13   2     2576.31     2224.51    190.19 o 
  13  13   2    15599.81    15222.78    349.27 o 
  14  13   2    26629.77    28233.10    562.06 o 
  15  13   2    25087.77    24883.85    668.29 o 
  16  13   2    14390.43    14923.17    383.89 o 
  17  13   2      767.87      797.54    139.29 o 
  18  13   2     6667.17     7114.20    397.82 o 
  19  13   2     4441.52     5685.55    534.86 o 
  20  13   2      192.39      240.25    442.65 o 
  21  13   2     8368.50     8182.55   2764.08 o 
 -21  14   2     2281.24     2681.70    459.86 o 
 -20  14   2      203.73        0.00    308.43 o 
 -19  14   2    15651.13    19089.14   1347.61 o 
 -18  14   2      290.30      557.65    152.37 o 
 -17  14   2    36976.04    39080.39   2328.28 o 
 -16  14   2      687.48      633.86    129.74 o 
 -15  14   2    25749.83    25256.83    607.32 o 
 -14  14   2      870.43      787.95    131.63 o 
 -13  14   2     2993.38     3182.52    141.33 o 
 -12  14   2     1915.85     1797.31    101.67 o 
 -11  14   2    48991.16    51523.38    882.56 o 
 -10  14   2    19784.01    19717.39    459.48 o 
  -9  14   2    98241.11   103492.38   1498.34 o 
  -8  14   2     9473.25     8753.17    191.72 o 
  -7  14   2    45287.03    47508.81    642.20 o 
  -6  14   2      641.53      326.17    154.05 o 
  -5  14   2    95117.55   100259.35   1242.11 o 
  -4  14   2       15.03        0.00     62.97 o 
  -3  14   2   265937.50   274028.41   3931.00 o 
  -2  14   2      113.51       93.37     81.48 o 
  -1  14   2    73008.64    73370.01    912.98 o 
   0  14   2     6022.39     6053.08    116.91 o 
   1  14   2     2491.64     2195.50     85.53 o 
   2  14   2     3955.53     3511.81     95.18 o 
   3  14   2    74647.44    75939.84    896.21 o 
   4  14   2    20273.36    21746.07    286.65 o 
   5  14   2   123379.50   130274.79   1599.10 o 
   6  14   2    20648.04    20660.10    339.28 o 
   7  14   2    33893.07    34467.94    554.78 o 
   8  14   2     2409.86     2887.71     89.96 o 
   9  14   2     2079.10     2053.13     80.01 o 
  10  14   2      898.56      935.26     49.74 o 
  11  14   2    40444.76    41316.10    682.78 o 
  12  14   2     1027.59      639.68    126.18 o 
  13  14   2    53281.64    55061.86    987.64 o 
  14  14   2      456.52        0.00    130.98 o 
  15  14   2      420.20      358.44    212.44 o 
  16  14   2     1058.54      997.00    222.20 o 
  17  14   2    18042.25    17675.18    484.28 o 
  18  14   2      283.27      393.46    329.53 o 
  19  14   2    20423.05    21175.30   1060.90 o 
  20  14   2      666.07     1065.19    428.20 o 
 -20  15   2    21999.57    20907.68   1924.28 o 
 -19  15   2    25178.91    27628.53   1474.26 o 
 -18  15   2     1577.87      579.13    309.85 o 
 -17  15   2      366.97      285.29    133.64 o 
 -16  15   2     5610.27     5340.25    579.45 o 
 -15  15   2     3215.56     3562.35    211.73 o 
 -14  15   2    55832.45    54900.80   1139.03 o 
 -13  15   2    20535.45    20975.56    525.99 o 
 -12  15   2    61757.52    61007.60   1186.89 o 
 -11  15   2     1232.34     1352.23    236.48 o 
 -10  15   2      159.24       14.11    145.35 o 
  -9  15   2       51.96        0.00     73.92 o 
  -8  15   2    46037.71    49686.55    912.04 o 
  -7  15   2     3856.53     4194.16     81.64 o 
  -6  15   2   133135.69   139268.81   1765.91 o 
  -5  15   2    39800.37    38572.59    500.43 o 
  -4  15   2    78206.30    82513.45   1190.10 o 
  -3  15   2     3020.47     3524.68    243.85 o 
  -2  15   2     2655.50     1699.42     86.54 o 
  -1  15   2    25551.80    25489.93    381.65 o 
   0  15   2    52539.20    53199.03    740.10 o 
   1  15   2    21415.46    22117.07    312.08 o 
   2  15   2   139141.25   144143.58   1787.68 o 
   3  15   2     4447.58     4609.12    182.78 o 
   4  15   2    39608.70    37976.11    547.51 o 
   5  15   2    37748.78    38758.16    511.99 o 
   6  15   2    21742.29    22068.13    349.62 o 
   7  15   2    57341.89    58626.74    884.53 o 
   8  15   2    20711.22    22558.09    338.17 o 
   9  15   2     5962.09     5858.39    146.36 o 
  10  15   2    31286.85    32182.31    519.64 o 
  11  15   2       28.50       32.99    101.05 o 
  12  15   2     1446.07     1583.69    184.40 o 
  13  15   2     5497.11     5269.27    352.80 o 
  14  15   2    37820.60    38725.63    722.49 o 
  15  15   2    20462.40    20055.52    594.00 o 
  16  15   2     7782.01     7987.63    325.82 o 
  17  15   2      304.64       50.17    142.28 o 
  18  15   2      288.97     1036.64    306.78 o 
  19  15   2      932.15     1693.32    422.97 o 
  20  15   2     9424.36     9236.23    784.22 o 
 -19  16   2     3548.71     2402.59    500.44 o 
 -18  16   2    16865.80    19551.46   1240.64 o 
 -17  16   2     8128.05     7433.63    311.97 o 
 -16  16   2    35860.44    38288.84   1450.88 o 
 -15  16   2     2226.39     2040.25    277.21 o 
 -14  16   2    28085.56    27701.32    841.47 o 
 -13  16   2     6782.21     5717.49    200.34 o 
 -12  16   2    14236.31    13862.91    355.48 o 
 -11  16   2    16596.95    16156.56    374.01 o 
 -10  16   2    38277.66    39050.23    666.16 o 
  -9  16   2    13939.83    14057.44    280.76 o 
  -8  16   2    16067.41    14614.44    449.62 o 
  -7  16   2     3007.18     3181.68    130.84 o 
  -6  16   2     4760.55     4272.31    172.64 o 
  -5  16   2      171.54        0.00     93.23 o 
  -4  16   2   195271.72   203970.19   2801.03 o 
  -3  16   2    10806.30    11049.64    214.31 o 
  -2  16   2   110298.98   115386.66   1618.84 o 
  -1  16   2    80374.31    83551.34   1230.15 o 
   0  16   2      584.99      644.46     85.57 o 
   1  16   2     2601.81     2129.63    186.52 o 
   2  16   2    22160.70    21866.07    406.77 o 
   3  16   2    40683.23    41413.97    683.29 o 
   4  16   2   121946.86   123165.80   1670.09 o 
   5  16   2    34803.23    37618.21    542.91 o 
   6  16   2    43634.87    45785.28    675.36 o 
   7  16   2     7530.14     7834.32    167.68 o 
   8  16   2      140.76      128.63     98.85 o 
   9  16   2     5486.76     5096.32    141.31 o 
  10  16   2     7980.44     7505.87    172.34 o 
  11  16   2    16881.36    16831.05    557.26 o 
  12  16   2    48240.88    48913.15   1483.17 o 
  13  16   2    10980.83    11084.67    436.04 o 
  14  16   2    16132.12    15354.38    631.81 o 
  15  16   2     3683.89     3512.87    172.40 o 
  16  16   2     5170.10     5176.98    409.69 o 
  17  16   2     3196.55     3472.08    294.87 o 
  18  16   2    11128.62    11521.11   1190.23 o 
  19  16   2    16182.21    17334.14    958.73 o 
 -19  17   2    10559.67    14394.63   1730.01 o 
 -18  17   2     7484.01     8207.41    743.89 o 
 -17  17   2      766.60      480.95    307.16 o 
 -16  17   2     2748.48     2315.38    251.66 o 
 -15  17   2    32800.55    32196.78   1006.39 o 
 -14  17   2      208.10      262.39    133.52 o 
 -13  17   2    76700.95    75100.16   1938.42 o 
 -12  17   2      280.86      104.27    270.82 o 
 -11  17   2    20258.84    18647.67    847.44 o 
 -10  17   2     5707.86     5420.46    304.90 o 
  -9  17   2    28197.55    28550.48    793.60 o 
  -8  17   2     1852.01     1790.59    139.14 o 
  -7  17   2   107597.98   109939.32   1584.28 o 
  -6  17   2    16578.15    16654.64    401.96 o 
  -5  17   2   125860.73   130699.30   1825.11 o 
  -4  17   2    18855.35    18169.62    300.82 o 
  -3  17   2    26340.24    27575.89    464.14 o 
  -2  17   2    11316.73    12351.99    384.94 o 
  -1  17   2    29471.96    28993.44    474.49 o 
   0  17   2      148.10       47.08     70.99 o 
   1  17   2   152706.63   156426.23   2462.45 o 
   2  17   2      710.05      605.53     86.06 o 
   3  17   2    92142.59    94469.45   1379.26 o 
   4  17   2     2044.10     2104.34     88.99 o 
   5  17   2      756.45      823.41     92.64 o 
   6  17   2     6244.19     6559.18    245.63 o 
   7  17   2    56185.01    56207.91    833.17 o 
   8  17   2      659.19      678.10     56.64 o 
   9  17   2    36686.25    36399.02    759.41 o 
  10  17   2      232.92      128.39    202.32 o 
  11  17   2     8853.74     8348.15    256.52 o 
  12  17   2      124.57        0.00    191.67 o 
  13  17   2     4955.75     4720.52    213.71 o 
  14  17   2       53.24        0.00    224.15 o 
  15  17   2    26037.26    28179.30    825.13 o 
  16  17   2     4387.81     4661.77    270.54 o 
  17  17   2     6815.04     6246.21    401.08 o 
  18  17   2      939.00      956.61    438.96 o 
 -18  18   2    18405.12    20302.73   1548.03 o 
 -17  18   2     9114.46     8278.83    541.88 o 
 -16  18   2    17074.79    15440.62   1461.44 o 
 -15  18   2    34336.66    33734.21   1626.37 o 
 -14  18   2     2591.67     2651.84    340.22 o 
 -13  18   2     9226.50     8426.06    347.97 o 
 -12  18   2    34523.46    33569.82    827.05 o 
 -11  18   2    14637.57    15313.84    442.82 o 
 -10  18   2    45811.25    47795.46    970.38 o 
  -9  18   2     6933.97     6597.79    372.19 o 
  -8  18   2    45776.69    44604.82   1010.36 o 
  -7  18   2      105.71        0.00    119.00 o 
  -6  18   2       75.66        0.00    274.74 o 
  -5  18   2    14976.14    14582.32    277.49 o 
  -4  18   2    66697.10    65590.41   1154.68 o 
  -3  18   2    44136.41    44640.61    802.62 o 
  -2  18   2    90463.70    89987.89   1583.15 o 
  -1  18   2      762.79      402.18    111.29 o 
   0  18   2    73176.80    73087.97   1312.31 o 
   1  18   2    15249.87    16088.13    336.79 o 
   2  18   2      271.04      109.46    143.75 o 
   3  18   2    32754.37    32920.19    607.83 o 
   4  18   2    39101.76    39209.68    833.77 o 
   5  18   2    24977.06    24497.96    967.94 o 
   6  18   2    21780.51    23040.86    390.05 o 
   7  18   2     1409.14     1173.76    100.77 o 
   8  18   2      495.39      431.73    143.36 o 
   9  18   2     8781.26     8115.01    244.91 o 
  10  18   2    17553.33    17977.82    650.97 o 
  11  18   2    25596.99    23362.65   1061.26 o 
  12  18   2    62263.28    68257.77   2795.39 o 
  13  18   2    28832.72    29295.61   1203.56 o 
  14  18   2    15868.82    15194.87    432.87 o 
  15  18   2        2.13        0.00    154.25 o 
  16  18   2     1909.40     1868.25    190.32 o 
  17  18   2     3612.95     3584.89    485.07 o 
  18  18   2    25157.01    14742.60   2477.59 o 
 -17  19   2     2482.89     2142.65    323.02 o 
 -16  19   2    14496.00    12971.48    696.65 o 
 -15  19   2     8131.53     7246.77    398.37 o 
 -14  19   2    67997.53    69574.14   3065.86 o 
 -13  19   2      382.28        0.00    184.65 o 
 -12  19   2    48458.88    51002.57   1456.48 o 
 -11  19   2     7155.18     6755.70    518.58 o 
 -10  19   2      127.33        0.00    113.41 o 
  -9  19   2     3582.04     3553.06    159.18 o 
  -8  19   2    31930.55    31986.60    675.11 o 
  -7  19   2    24691.39    24934.35    481.34 o 
  -6  19   2   141847.09   144079.36   2401.24 o 
  -5  19   2     5174.83     5190.67    237.28 o 
  -4  19   2    36410.52    36573.31    603.88 o 
  -3  19   2     6229.90     5954.67    195.18 o 
  -2  19   2     8591.53     8396.34    232.20 o 
  -1  19   2     1437.63      824.34    143.22 o 
   0  19   2    24157.39    24908.21    607.88 o 
   1  19   2     3635.79     3326.22    137.14 o 
   2  19   2    34457.21    35154.16    629.14 o 
   3  19   2      336.75      179.89     99.79 o 
   4  19   2      232.66        0.00     89.80 o 
   5  19   2     3521.31     3511.87    238.41 o 
   6  19   2    26824.04    27605.04    619.60 o 
   7  19   2      442.04      315.83    136.65 o 
   8  19   2    28621.51    27723.46   1135.58 o 
   9  19   2    28314.94    28967.05    654.81 o 
  10  19   2    12878.44    12814.66    558.34 o 
  11  19   2     5376.26     4784.10    285.78 o 
  12  19   2     4524.38     4047.29    312.18 o 
  13  19   2     6655.70     5720.81    286.62 o 
  14  19   2    48434.22    49375.86   1463.73 o 
  15  19   2    21520.32    22203.19    787.86 o 
  16  19   2    15202.04    14704.54    778.13 o 
  17  19   2    20927.07    20976.61   1238.80 o 
 -16  20   2      763.32      520.90    227.82 o 
 -15  20   2     5335.50     4761.70    831.66 o 
 -14  20   2     8209.83     8745.76    961.84 o 
 -13  20   2    14759.67    14111.24    907.85 o 
 -12  20   2      641.61      308.05    198.95 o 
 -11  20   2    47853.94    49473.79   1344.80 o 
 -10  20   2     1362.05     1261.08    226.46 o 
  -9  20   2    78793.05    82751.00   2510.90 o 
  -8  20   2     3298.42     2934.48    164.01 o 
  -7  20   2    27504.67    27939.19    652.64 o 
  -6  20   2      207.54        0.00    123.78 o 
  -5  20   2    17666.71    17635.76    387.73 o 
  -4  20   2     6878.37     6689.44    402.49 o 
  -3  20   2   122849.98   126570.59   2735.23 o 
  -2  20   2     5369.79     5598.57    188.45 o 
  -1  20   2    75645.91    77435.12   1377.35 o 
   0  20   2    26114.35    25144.42    524.69 o 
   1  20   2     2264.62     2113.10    143.98 o 
   2  20   2    10492.07    10992.73    256.20 o 
   3  20   2    11630.32    12294.84    548.04 o 
   4  20   2     5227.47     5298.98    178.29 o 
   5  20   2    55504.56    57043.13    958.96 o 
   6  20   2      113.49       33.78     77.14 o 
   7  20   2    20700.18    20033.61    678.48 o 
   8  20   2     3482.71     3365.23    239.77 o 
   9  20   2     8137.36     7598.62    397.01 o 
  10  20   2     3253.53     2937.75    290.52 o 
  11  20   2    53532.97    53437.10   1546.57 o 
  12  20   2    12214.18    12001.26    618.85 o 
  13  20   2    21943.93    22110.87   1283.14 o 
  14  20   2     4707.33     4001.62    266.83 o 
  15  20   2       70.27        0.00    155.31 o 
  16  20   2      167.84       85.30    226.48 o 
 -16  21   2      420.30       21.77    116.69 o 
 -15  21   2    10759.23    10247.00    609.99 o 
 -14  21   2     6066.37     5514.44    361.07 o 
 -13  21   2    26497.31    24837.15   1072.10 o 
 -12  21   2    11857.75    10782.44    480.97 o 
 -11  21   2     4503.85     4940.16    322.97 o 
 -10  21   2       74.13        0.00    221.14 o 
  -9  21   2      894.05      333.02    131.61 o 
  -8  21   2    32322.55    30566.59    845.48 o 
  -7  21   2    24435.53    22457.31    533.86 o 
  -6  21   2    30545.28    29368.80    788.87 o 
  -5  21   2    35776.01    35566.20    676.28 o 
  -4  21   2      783.21      574.14    160.63 o 
  -3  21   2       37.39        0.00    127.67 o 
  -2  21   2     6193.41     5800.84    336.22 o 
  -1  21   2     1630.86     1714.20    197.53 o 
   0  21   2    36401.93    34257.24    767.49 o 
   1  21   2    20799.70    20284.89    440.13 o 
   2  21   2    60592.68    62698.10   1191.36 o 
   3  21   2     5409.91     5608.16    280.41 o 
   4  21   2     8373.07     8308.00    513.43 o 
   5  21   2    13029.01    12798.10    319.76 o 
   6  21   2     1144.58      923.29    114.45 o 
   7  21   2    18328.71    18327.55    671.03 o 
   8  21   2    43479.72    40962.69   2393.04 o 
   9  21   2     7849.31     7370.34    339.23 o 
  10  21   2    41117.93    41517.29   1537.99 o 
  11  21   2       32.93        0.00    160.35 o 
  12  21   2       90.96        0.00    186.73 o 
  13  21   2    20474.86    21217.50    805.91 o 
  14  21   2    14023.24    14724.66    745.86 o 
  15  21   2    19630.21    17928.30    809.71 o 
 -15  22   2      117.99      113.23    267.23 o 
 -14  22   2     1142.39     1008.57    230.80 o 
 -13  22   2     1444.28      948.97    277.50 o 
 -12  22   2    24071.00    24055.06    948.63 o 
 -11  22   2     1532.63     1417.09    216.34 o 
 -10  22   2    49308.24    48760.54   1581.10 o 
  -9  22   2     4826.71     4199.11    283.61 o 
  -8  22   2    28951.44    31322.07   1488.75 o 
  -7  22   2     2884.22     2549.27    475.63 o 
  -6  22   2      571.69      409.78    282.44 o 
  -5  22   2     1137.91      563.52    162.57 o 
  -4  22   2    27536.21    27657.25    808.27 o 
  -3  22   2      271.97      320.08    227.70 o 
  -2  22   2    37776.30    37616.04    850.06 o 
  -1  22   2    29733.01    29584.86    746.02 o 
   0  22   2    10824.84    10277.45    336.43 o 
   1  22   2     2757.79     2429.76    169.84 o 
   2  22   2    17955.99    18100.43    449.05 o 
   3  22   2     5409.34     5364.92    196.55 o 
   4  22   2    47062.12    47398.46    961.07 o 
   5  22   2     8683.05     8878.55    448.42 o 
   6  22   2    15041.54    13961.91    615.45 o 
   7  22   2    19598.74    19001.86    535.08 o 
   8  22   2      325.24        0.00    271.18 o 
   9  22   2     1766.40     1723.63    264.08 o 
  10  22   2    13562.83    12034.75    487.70 o 
  11  22   2      192.52      366.08    228.58 o 
  12  22   2    16329.33    16150.78    782.28 o 
  13  22   2      130.56      165.24    189.55 o 
  14  22   2     1252.32      999.97    324.67 o 
 -13  23   2     9390.42     8863.59   1084.97 o 
 -12  23   2     2332.03     2140.04    281.79 o 
 -11  23   2     9670.11     9256.08    890.27 o 
 -10  23   2       38.25        0.00    282.18 o 
  -9  23   2     3376.80     3864.51    526.87 o 
  -8  23   2       63.44      315.41    285.71 o 
  -7  23   2    44687.75    43978.04   1356.34 o 
  -6  23   2     1385.42     1587.09    326.82 o 
  -5  23   2    25935.61    24570.96    644.61 o 
  -4  23   2      509.59      787.29    216.16 o 
  -3  23   2      190.71      198.27    138.43 o 
  -2  23   2     1721.73     1724.19    174.27 o 
  -1  23   2    51139.18    51905.19   1215.40 o 
   0  23   2     4800.90     4390.70    393.81 o 
   1  23   2   104669.77   103953.34   2578.67 o 
   2  23   2    10738.06    10767.01    302.50 o 
   3  23   2    20358.83    20526.66    658.25 o 
   4  23   2     1099.83     1004.27    143.04 o 
   5  23   2       58.36        0.00    155.11 o 
   6  23   2    16992.27    16453.35    609.27 o 
   7  23   2    21077.40    21683.18   1200.54 o 
   8  23   2     2234.84     2348.64    299.04 o 
   9  23   2    44513.43    41097.41   2079.64 o 
  10  23   2       15.87        0.00    295.07 o 
  11  23   2     5065.29     5383.57    337.15 o 
  12  23   2       75.47        0.00    109.51 o 
  13  23   2     4036.82     3011.69    413.45 o 
 -12  24   2     6169.36     5919.39    463.36 o 
 -11  24   2     6607.40     6011.20    400.91 o 
 -10  24   2     9606.12    10869.02    806.74 o 
  -9  24   2    23524.93    23172.21    867.18 o 
  -8  24   2    12415.80    12123.96    526.50 o 
  -7  24   2     3517.31     2674.08    355.08 o 
  -6  24   2      255.81      290.80    423.85 o 
  -5  24   2    12194.82    11643.46    396.48 o 
  -4  24   2    10200.87    10586.76    648.31 o 
  -3  24   2    37480.43    36765.21   1034.43 o 
  -2  24   2    27651.58    26664.39    753.05 o 
  -1  24   2    30186.42    30696.94    861.03 o 
   0  24   2     4397.24     4974.24    237.35 o 
   1  24   2      379.52      144.03    271.53 o 
   2  24   2     4379.60     4382.67    284.14 o 
   3  24   2    26982.96    25030.86    808.93 o 
   4  24   2    26738.43    26479.18    778.05 o 
   5  24   2    22697.47    23318.14   1041.95 o 
   6  24   2    33138.56    34634.14   1277.91 o 
   7  24   2     3644.45     3280.95    275.33 o 
   8  24   2     5507.95     5302.53    363.47 o 
   9  24   2      606.53      699.75    261.91 o 
  10  24   2     6615.56     6956.47    430.28 o 
  11  24   2     4013.15     3185.31    310.02 o 
  12  24   2    13226.19    12104.05    873.82 o 
 -11  25   2      924.86      535.80    214.83 o 
 -10  25   2     3296.66     2869.00    481.47 o 
  -9  25   2     2089.42     1501.08    268.50 o 
  -8  25   2    18302.29    17837.46    777.99 o 
  -7  25   2     9154.26     9661.16    454.81 o 
  -6  25   2    43322.21    43921.69   1509.33 o 
  -5  25   2    11662.37    11534.87    906.01 o 
  -4  25   2     8052.28     8247.16    359.40 o 
  -3  25   2     8852.89     9139.55    379.91 o 
  -2  25   2     6658.56     6705.83    398.88 o 
  -1  25   2      489.83      148.12    191.18 o 
   0  25   2    45818.18    48043.90   1437.15 o 
   1  25   2     1344.42     1500.54    221.80 o 
   2  25   2    37976.25    38419.08   1126.40 o 
   3  25   2     2547.50     2484.22    341.28 o 
   4  25   2      686.16      717.28    361.64 o 
   5  25   2     5030.03     5193.16    337.33 o 
   6  25   2     8833.59     8877.97    925.27 o 
   7  25   2      558.13        0.00    241.01 o 
   8  25   2    30063.93    29467.69   1307.94 o 
   9  25   2     2164.39     1598.11    303.22 o 
  10  25   2    18589.21    15602.33   1273.22 o 
  -9  26   2    25209.19    26112.61   1660.02 o 
  -8  26   2     2247.71     1628.33    576.06 o 
  -7  26   2     4557.41     3701.57    326.49 o 
  -6  26   2        0.91      176.29    245.94 o 
  -5  26   2     1906.45     1598.90    314.29 o 
  -4  26   2     7741.91     7098.72    421.17 o 
  -3  26   2    18538.15    17217.33    821.23 o 
  -2  26   2     5664.96     5013.26    397.45 o 
  -1  26   2    36908.75    36689.85   1261.14 o 
   0  26   2      256.20      427.15    262.72 o 
   1  26   2      842.82      312.99    216.34 o 
   2  26   2      225.84      281.47    195.40 o 
   3  26   2    27607.99    28758.06   1462.38 o 
   4  26   2     2018.98     1780.85    409.12 o 
   5  26   2    24388.57    24774.52   1200.08 o 
   6  26   2     4255.29     3496.44    522.06 o 
   7  26   2    11763.83    11315.81    631.80 o 
   8  26   2     1316.16      736.18    286.29 o 
  -6  27   2    20731.12    20252.97   1059.20 o 
  -5  27   2    14427.64    12465.00    661.25 o 
  -4  27   2    17626.54    16107.38    826.56 o 
  -3  27   2     1532.03     1172.15    265.84 o 
  -2  27   2     1919.00     1400.63    238.93 o 
  -1  27   2     2177.91     2182.92    239.85 o 
   0  27   2     6585.91     6353.27    373.69 o 
   1  27   2    15691.63    14624.19    671.10 o 
   2  27   2     8773.34     8109.49    650.45 o 
   3  27   2     5015.01     4173.66    633.42 o 
   4  27   2     6044.62     6973.61    559.18 o 
   5  27   2     1246.70      979.18    361.17 o 
   6  27   2      200.81      311.84    396.06 o 
   0  28   2     6172.61     5242.01    620.80 o 
 -23   0   3      426.35       72.54    232.39 o 
 -21   0   3       15.16      233.62    183.21 o 
 -19   0   3      343.70       61.48    111.89 o 
 -17   0   3       86.15      170.91    147.55 o 
 -15   0   3     1104.44     1034.07    121.73 o 
 -13   0   3      776.50      863.16    110.66 o 
 -11   0   3      554.63      477.07     87.30 o 
  -9   0   3     2022.33     1937.81     59.02 o 
  -7   0   3       12.69        0.00     42.42 o 
  -5   0   3      754.61      425.32     41.13 o 
  -3   0   3      858.12      689.31     43.04 o 
  -1   0   3      103.74        0.00     36.89 o 
   1   0   3     3709.37     3575.80     69.85 o 
   3   0   3     5623.26     4870.44     92.83 o 
   5   0   3     1399.00     1239.64     44.32 o 
   7   0   3      201.41       80.82     68.24 o 
   9   0   3     3660.10     3455.93    130.33 o 
  11   0   3     3843.58     3860.72     92.23 o 
  13   0   3      924.97      963.17     81.77 o 
  15   0   3     1335.60     1322.35    255.75 o 
  17   0   3     5259.97     4894.72    549.00 o 
  19   0   3     2169.91     2076.75    242.23 o 
  21   0   3      242.28      416.83    379.94 o 
  23   0   3      405.04      221.32    405.76 o 
 -24   1   3      414.02        0.00    909.88 o 
 -23   1   3       22.97       87.30    258.21 o 
 -22   1   3      240.20      327.13    387.32 o 
 -21   1   3      186.66      455.23    129.90 o 
 -20   1   3      133.00      122.39    120.97 o 
 -19   1   3      419.01      438.26    283.42 o 
 -18   1   3       50.79        0.00    122.34 o 
 -17   1   3      587.67      622.35     89.73 o 
 -16   1   3      317.23      503.86    127.26 o 
 -15   1   3      155.14      307.63     86.06 o 
 -14   1   3      297.98      125.10     73.16 o 
 -13   1   3       72.01        0.00     73.16 o 
 -12   1   3       41.00        0.00     67.94 o 
 -11   1   3      109.47        0.00    104.51 o 
 -10   1   3      412.38      412.62     59.64 o 
  -9   1   3    11826.08    12662.47    166.62 o 
  -8   1   3       81.24      119.43     16.15 o 
  -7   1   3      861.83      801.29     43.66 o 
  -6   1   3       53.94        5.23     33.98 o 
  -5   1   3     1733.12     1450.67     32.20 o 
  -4   1   3       84.28      144.35     19.43 o 
  -3   1   3      482.79      797.81     21.71 o 
  -2   1   3     2360.67     1645.75     51.64 o 
  -1   1   3     3133.93     2105.07    142.68 o 
   0   1   3      245.88      407.01     88.74 o 
   1   1   3     3976.06     3078.17    102.40 o 
   2   1   3      166.46       40.75     22.89 o 
   3   1   3     1013.97      937.16     54.13 o 
   4   1   3      103.50      272.41     46.14 o 
   5   1   3     2248.68     2298.10     67.45 o 
   6   1   3     2802.54     3390.34     63.49 o 
   7   1   3    15240.40    16010.70    205.98 o 
   8   1   3     2300.47     2576.47     52.78 o 
   9   1   3     5012.54     4760.61     92.29 o 
  10   1   3      228.56      273.90     29.32 o 
  11   1   3      315.65      383.86     35.67 o 
  12   1   3      492.65      410.04     26.10 o 
  13   1   3      875.08      939.30     31.41 o 
  14   1   3     2146.33     2406.90    132.57 o 
  15   1   3     1278.85     1480.12    146.06 o 
  16   1   3     2846.63     2665.10    265.86 o 
  17   1   3     1498.92     1828.36    108.21 o 
  18   1   3      178.73        0.00    102.66 o 
  19   1   3       32.51      143.18    165.38 o 
  20   1   3     2216.43     2648.76    217.21 o 
  21   1   3      599.20      302.71    294.48 o 
  22   1   3     1612.59     1515.29    496.75 o 
  23   1   3      948.77      135.25    454.94 o 
 -24   2   3      116.73       49.18    404.53 o 
 -23   2   3        9.52       14.99    338.13 o 
 -22   2   3       27.22      403.17    308.01 o 
 -21   2   3      408.09      490.42    142.89 o 
 -20   2   3       18.74        0.00    135.25 o 
 -19   2   3       74.97      342.18    126.69 o 
 -18   2   3      475.75      254.14     90.22 o 
 -17   2   3      304.04      428.74     97.75 o 
 -16   2   3      190.58      188.80     85.01 o 
 -15   2   3     1824.90     1533.65    196.73 o 
 -14   2   3      469.70      491.83     69.14 o 
 -13   2   3       15.58       46.82     61.59 o 
 -12   2   3       46.31        0.00     52.14 o 
 -11   2   3      935.94     1178.23     49.80 o 
 -10   2   3       31.75       49.02    116.91 o 
  -9   2   3     4006.26     3674.74    100.98 o 
  -8   2   3      933.09      852.90     27.18 o 
  -7   2   3      305.67      259.27     28.57 o 
  -6   2   3       93.08       88.01     19.54 o 
  -5   2   3      749.57      567.05     25.77 o 
  -4   2   3     2197.06     3179.77     70.81 o 
  -3   2   3      436.28      581.93     19.60 o 
  -2   2   3     3678.92     4021.80    136.83 o 
  -1   2   3      844.39      932.96     24.40 o 
   0   2   3      552.32      666.73     23.87 o 
   1   2   3      723.79      728.90     37.27 o 
   2   2   3     1345.23     1110.26     28.36 o 
   3   2   3     2874.29     3718.35     66.73 o 
   4   2   3       40.71       10.67     31.48 o 
   5   2   3     1034.08      958.83     26.71 o 
   6   2   3     1682.91     1795.53     61.05 o 
   7   2   3     4053.66     4244.75    104.96 o 
   8   2   3     1182.64     1075.00     39.48 o 
   9   2   3      221.19      240.42     35.67 o 
  10   2   3     2479.25     2662.25     85.72 o 
  11   2   3      101.29      121.50     47.74 o 
  12   2   3      496.89      559.76     33.30 o 
  13   2   3      797.83      794.26     47.55 o 
  14   2   3       52.29        0.00     63.71 o 
  15   2   3       76.61        0.00     67.99 o 
  16   2   3     1230.97     1308.84     97.80 o 
  17   2   3      630.13      937.49     88.52 o 
  18   2   3     3033.15     3045.66    150.70 o 
  19   2   3      515.76      598.02    141.46 o 
  20   2   3     1148.27      897.17    175.18 o 
  21   2   3        5.78        0.00    221.32 o 
  22   2   3       54.88        0.00    189.97 o 
  23   2   3      515.94      678.72    306.16 o 
 -24   3   3       19.15        0.00    306.16 o 
 -23   3   3     1411.65     1824.68    400.23 o 
 -22   3   3       77.77      329.36    228.98 o 
 -21   3   3      929.97      315.77    361.49 o 
 -20   3   3      228.40      453.92    442.03 o 
 -19   3   3        2.27      236.09    116.74 o 
 -18   3   3      160.34      199.98     79.30 o 
 -17   3   3      126.75      369.12    116.19 o 
 -16   3   3      397.90     1240.10    593.27 o 
 -15   3   3     1356.61     1211.98     92.34 o 
 -14   3   3      583.57      807.28     68.24 o 
 -13   3   3      205.50       18.26     73.16 o 
 -12   3   3      155.77      269.19    404.53 o 
 -11   3   3      246.48      148.22     84.65 o 
 -10   3   3      781.54      631.53     42.59 o 
  -9   3   3     4302.07     4059.74     65.77 o 
  -8   3   3      493.45      683.43     51.00 o 
  -7   3   3      585.52      293.73     30.17 o 
  -6   3   3      484.96      583.50     25.33 o 
  -5   3   3      731.24      408.91     45.28 o 
  -4   3   3       65.17      333.55     21.96 o 
  -3   3   3     5128.43     4887.15     70.98 o 
  -2   3   3     1039.03      601.96     23.10 o 
  -1   3   3     1106.63      968.88     30.18 o 
   0   3   3     4402.19     3120.97     48.56 o 
   1   3   3      447.62      335.11     40.12 o 
   2   3   3     7735.99     6278.16     87.01 o 
   3   3   3       17.57      200.73     22.77 o 
   4   3   3       54.65        0.00     24.79 o 
   5   3   3       20.79        7.71     39.04 o 
   6   3   3      771.35      973.38     27.98 o 
   7   3   3      124.22       40.71     24.12 o 
   8   3   3     1421.51     1777.11     45.18 o 
   9   3   3     1040.96      986.41     38.51 o 
  10   3   3      799.84     1043.88     43.42 o 
  11   3   3     4644.43     4472.45    108.97 o 
  12   3   3       60.80      202.91     47.74 o 
  13   3   3     2783.54     2780.80    101.37 o 
  14   3   3       72.57      132.47     25.07 o 
  15   3   3     2184.10     1925.52    166.65 o 
  16   3   3      538.93      666.30     83.54 o 
  17   3   3      618.19      536.44    117.00 o 
  18   3   3       16.18       42.48    119.53 o 
  19   3   3     3553.34     3493.22    171.51 o 
  20   3   3       85.77        0.00    252.06 o 
  21   3   3     3011.61     2872.49    577.29 o 
  22   3   3      108.79        0.00    308.62 o 
  23   3   3     1138.08      725.45    334.44 o 
 -24   4   3      237.11      661.51    467.24 o 
 -23   4   3       58.43      179.30    245.37 o 
 -22   4   3       16.85        0.00    383.63 o 
 -21   4   3      322.02      103.00    244.69 o 
 -20   4   3      484.64      619.59    177.67 o 
 -19   4   3      139.37      176.53    153.08 o 
 -18   4   3     1245.24     1096.25    191.81 o 
 -17   4   3      560.06      457.11    283.42 o 
 -16   4   3      120.23       21.10     86.07 o 
 -15   4   3       86.80        0.00     97.75 o 
 -14   4   3        1.02       60.63     92.22 o 
 -13   4   3        3.89       59.53     67.63 o 
 -12   4   3      754.07      724.65     58.97 o 
 -11   4   3     3361.14     3448.00    133.46 o 
 -10   4   3      267.25      262.00     29.99 o 
  -9   4   3     5658.15     5271.33     94.95 o 
  -8   4   3      325.10      250.94     25.26 o 
  -7   4   3     4225.81     4175.43     91.40 o 
  -6   4   3      829.02      738.22     82.48 o 
  -5   4   3       36.84       19.50     15.84 o 
  -4   4   3       20.72        5.92     15.86 o 
  -3   4   3     1383.41     1447.90     30.70 o 
  -2   4   3     5863.57     6650.62     87.05 o 
  -1   4   3       64.73      175.73     21.30 o 
   0   4   3      184.38      453.35     33.19 o 
   1   4   3      631.31      664.67     58.77 o 
   2   4   3      310.20      471.31     38.45 o 
   3   4   3     1769.55     1779.12     41.06 o 
   4   4   3     1537.13     1420.35     48.27 o 
   5   4   3     1949.23     1722.63     38.52 o 
   6   4   3      101.19       60.96     23.70 o 
   7   4   3     1155.70     1028.06     32.15 o 
   8   4   3       81.10      197.74     34.88 o 
   9   4   3     1426.86     1433.00     89.80 o 
  10   4   3      781.04      712.74     37.94 o 
  11   4   3     1515.93     1656.94     74.54 o 
  12   4   3     1281.49     1196.57     49.52 o 
  13   4   3      137.05      129.05     76.14 o 
  14   4   3       63.06       60.03     31.88 o 
  15   4   3       84.03      117.98     28.29 o 
  16   4   3     2820.89     3144.53    172.15 o 
  17   4   3     2195.47     2533.86    212.21 o 
  18   4   3     1780.86     1940.07    280.49 o 
  19   4   3     1311.84     1457.93    170.57 o 
  20   4   3      385.02      299.88    174.32 o 
  21   4   3       38.11        0.00    363.95 o 
  22   4   3       46.22        0.00    320.92 o 
  23   4   3      174.58      343.05    357.81 o 
 -23   5   3       54.21        0.00    258.21 o 
 -22   5   3      852.98      478.56    237.73 o 
 -21   5   3       44.16        0.00    122.96 o 
 -20   5   3     1336.65     1263.83    148.21 o 
 -19   5   3       11.13      159.23    123.26 o 
 -18   5   3       45.55        0.00    116.19 o 
 -17   5   3      590.87      683.93     75.52 o 
 -16   5   3     2713.56     2716.57    115.29 o 
 -15   5   3        9.00      190.89    160.46 o 
 -14   5   3      421.97      399.05     85.36 o 
 -13   5   3        2.41       62.24     93.53 o 
 -12   5   3      121.25        0.50     55.19 o 
 -11   5   3       67.14       27.93     60.16 o 
 -10   5   3       50.68       27.61     40.09 o 
  -9   5   3     2840.90     2798.08     66.50 o 
  -8   5   3      672.28      536.32     37.45 o 
  -7   5   3       33.97      175.89     49.00 o 
  -6   5   3      655.43      716.52     48.10 o 
  -5   5   3      129.49       73.07     15.78 o 
  -4   5   3      353.83      430.25     23.45 o 
  -3   5   3     7079.55     5741.79     77.91 o 
  -2   5   3      840.71     1040.49     32.19 o 
  -1   5   3       22.02      110.94     39.22 o 
   0   5   3     1124.87     1373.66     42.41 o 
   1   5   3     1145.13     1820.27     40.38 o 
   2   5   3      520.05      338.48     39.50 o 
   3   5   3     2416.43     1397.91     48.27 o 
   4   5   3      382.71      298.50     31.33 o 
   5   5   3     1057.12      600.93     28.02 o 
   6   5   3       41.11       53.22     32.53 o 
   7   5   3     7665.53     6972.97    119.84 o 
   8   5   3     2741.01     2826.22     60.02 o 
   9   5   3      339.06      423.29     38.78 o 
  10   5   3      344.61      242.06     30.85 o 
  11   5   3      264.72      288.96     37.14 o 
  12   5   3     1837.22     1941.85     79.51 o 
  13   5   3     1289.27     1376.79     76.04 o 
  14   5   3     3039.05     2910.79     62.13 o 
  15   5   3      504.14      617.99     75.25 o 
  16   5   3      647.58      728.48     59.09 o 
  17   5   3      307.27      178.03     61.76 o 
  18   5   3      105.55       71.50    118.85 o 
  19   5   3       32.21      147.02    319.07 o 
  20   5   3     2215.06     3014.52    827.50 o 
  21   5   3      198.91      221.32    306.16 o 
  22   5   3     1453.15     1384.09    296.00 o 
  23   5   3      539.49        0.00    381.17 o 
 -23   6   3      163.97        0.00    122.96 o 
 -22   6   3       94.10      271.44    496.75 o 
 -21   6   3       90.17      147.00    156.06 o 
 -20   6   3      141.02      393.46    281.57 o 
 -19   6   3      700.75      692.86    116.88 o 
 -18   6   3      846.94     1004.26    115.49 o 
 -17   6   3     1074.86     1040.53    162.92 o 
 -16   6   3      513.51      440.95     48.79 o 
 -15   6   3        0.52        0.00     42.15 o 
 -14   6   3      424.42      441.97     83.22 o 
 -13   6   3      599.78      396.79     81.64 o 
 -12   6   3     1963.33     2230.85     58.24 o 
 -11   6   3     2141.58     2086.74     90.16 o 
 -10   6   3      337.30      339.02     37.46 o 
  -9   6   3     2382.73     2188.85    113.70 o 
  -8   6   3        2.88        2.79     46.14 o 
  -7   6   3     4152.51     4470.38    227.06 o 
  -6   6   3     2510.11     2393.11     57.50 o 
  -5   6   3      847.85      922.22     24.34 o 
  -4   6   3     5760.37     5844.56    178.01 o 
  -3   6   3     6642.88     7098.48    129.56 o 
  -2   6   3      328.32      269.18     46.14 o 
  -1   6   3      343.91      288.98     37.62 o 
   0   6   3      435.72      393.73     37.18 o 
   1   6   3     4419.95     4563.55    130.80 o 
   2   6   3      112.34       77.70     30.17 o 
   3   6   3     1917.96     1569.19     43.16 o 
   4   6   3      840.85      791.33     42.42 o 
   5   6   3     2798.95     2720.23     93.59 o 
   6   6   3       21.83        0.00     30.86 o 
   7   6   3     2214.12     2210.99     59.52 o 
   8   6   3      376.23      524.19    131.98 o 
   9   6   3     3738.26     3734.29    168.42 o 
  10   6   3      541.79      617.93     38.63 o 
  11   6   3     5720.81     5237.71     88.38 o 
  12   6   3      966.52     1043.27     83.95 o 
  13   6   3     1995.75     1891.15    187.25 o 
  14   6   3       31.52       59.77     37.09 o 
  15   6   3      288.60      274.00     86.20 o 
  16   6   3      250.72      241.57    118.55 o 
  17   6   3     4540.73     4343.27    247.93 o 
  18   6   3      148.81      328.57    155.98 o 
  19   6   3     2265.47     2426.74    208.32 o 
  20   6   3      123.55      850.87    368.87 o 
  21   6   3      419.90        0.00   1155.18 o 
  22   6   3       26.07       30.63    240.72 o 
  23   6   3      811.74     1463.19    389.78 o 
 -23   7   3      194.17     1034.07    555.77 o 
 -22   7   3      335.79       27.34    287.39 o 
 -21   7   3      295.47      481.86    283.42 o 
 -20   7   3       54.65      238.89    221.94 o 
 -19   7   3      126.98      585.92    486.30 o 
 -18   7   3        5.04       64.69     97.46 o 
 -17   7   3      628.69      592.71     49.18 o 
 -16   7   3      368.14      392.53     75.86 o 
 -15   7   3      222.64      447.21    210.21 o 
 -14   7   3      426.82      478.65     79.86 o 
 -13   7   3      792.08      735.05    122.81 o 
 -12   7   3      175.74      151.60     68.86 o 
 -11   7   3        4.39       63.84     45.75 o 
 -10   7   3      471.54      513.37     40.11 o 
  -9   7   3        7.66        0.00     48.94 o 
  -8   7   3     1571.04     1904.80    320.16 o 
  -7   7   3     1092.49     1237.93     86.68 o 
  -6   7   3      330.93      489.06     66.02 o 
  -5   7   3     1640.56     1891.13     38.88 o 
  -4   7   3      155.29      378.33     29.61 o 
  -3   7   3      572.98      590.12     67.44 o 
  -2   7   3     2260.45     3172.34     85.90 o 
  -1   7   3       73.64       47.19     74.18 o 
   0   7   3     1058.12     1156.29     45.09 o 
   1   7   3     2540.53     2701.56    102.76 o 
   2   7   3     2262.28     2775.23     56.27 o 
   3   7   3     1939.36     1943.38     60.68 o 
   4   7   3      241.17      468.26     30.89 o 
   5   7   3     1830.12     1764.39     76.51 o 
   6   7   3     5151.21     4475.82     81.16 o 
   7   7   3     3450.82     2964.31     60.50 o 
   8   7   3      332.48      348.44    119.26 o 
   9   7   3      771.82      803.72     39.34 o 
  10   7   3       34.34        1.19     51.64 o 
  11   7   3       66.12      118.72     36.20 o 
  12   7   3     1311.26     1442.10     51.58 o 
  13   7   3     1155.76     1203.23     64.25 o 
  14   7   3     3294.33     3602.81     69.84 o 
  15   7   3     1744.97     1746.00     58.13 o 
  16   7   3     1232.79     1249.80     51.19 o 
  17   7   3      715.14      597.23    127.78 o 
  18   7   3        3.69       78.06    114.57 o 
  19   7   3      808.28      786.47    383.01 o 
  20   7   3     1515.70     1681.62    281.55 o 
  21   7   3      839.80     1683.29    382.40 o 
  22   7   3     2260.43     2445.62    340.59 o 
 -23   8   3      666.02     1054.97    367.64 o 
 -22   8   3      113.03      423.91    277.27 o 
 -21   8   3        6.40       95.10    477.69 o 
 -20   8   3      241.49        0.00    194.30 o 
 -19   8   3       26.39      448.40    191.15 o 
 -18   8   3       27.79       50.68    138.13 o 
 -17   8   3       24.66      113.75     41.75 o 
 -16   8   3        9.55       10.06     49.91 o 
 -15   8   3      262.26      315.05     67.26 o 
 -14   8   3        9.50       67.41     93.64 o 
 -13   8   3        8.51       86.04    121.04 o 
 -12   8   3       17.80        0.00     61.27 o 
 -11   8   3      466.58      550.76     50.82 o 
 -10   8   3       10.68        0.00     51.27 o 
  -9   8   3       89.12      255.81     52.89 o 
  -8   8   3      249.64      167.76     69.04 o 
  -7   8   3      610.52      593.87    122.81 o 
  -6   8   3      121.98       89.59     26.38 o 
  -5   8   3       41.41      198.06     20.61 o 
  -4   8   3     1006.30      867.31     76.27 o 
  -3   8   3       14.45       49.71     33.84 o 
  -2   8   3    10526.11     9999.27    188.76 o 
  -1   8   3      916.55      930.65     57.90 o 
   0   8   3     2527.51     2470.51     63.42 o 
   1   8   3      189.32      209.06     34.77 o 
   2   8   3       29.64       18.80     39.67 o 
   3   8   3      157.02      231.78     33.67 o 
   4   8   3     6017.46     6337.82    123.53 o 
   5   8   3      419.37      451.83     42.09 o 
   6   8   3     1071.72     1155.02     71.30 o 
   7   8   3       67.67       64.22     31.78 o 
   8   8   3      111.39        0.98     37.17 o 
   9   8   3      352.96      418.08     55.55 o 
  10   8   3     5136.56     4909.95    118.20 o 
  11   8   3      182.57      235.79     34.53 o 
  12   8   3     6489.41     6093.33    107.09 o 
  13   8   3       58.36       29.57     63.20 o 
  14   8   3     1935.76     1980.62    119.73 o 
  15   8   3      126.50       95.30     90.85 o 
  16   8   3     1816.47     1949.43     77.52 o 
  17   8   3      999.48     1042.27     61.80 o 
  18   8   3     4392.63     4388.67    210.87 o 
  19   8   3      210.21      331.78    632.00 o 
  20   8   3     1521.88     1364.21    220.03 o 
  21   8   3        9.90        0.00    614.17 o 
  22   8   3       18.89        0.00    270.75 o 
 -23   9   3     1306.39     2262.42    400.84 o 
 -22   9   3        3.25      171.53    207.80 o 
 -21   9   3      174.91        0.00    287.11 o 
 -20   9   3      157.77      560.68    399.00 o 
 -19   9   3       20.21        0.00    153.70 o 
 -18   9   3      137.61      229.57    162.21 o 
 -17   9   3      139.66      169.90     74.53 o 
 -16   9   3       68.65      136.89     74.97 o 
 -15   9   3      661.74      624.72     41.42 o 
 -14   9   3       19.27       16.30     60.16 o 
 -13   9   3      112.78        0.00     53.99 o 
 -12   9   3      452.98      324.18     55.89 o 
 -11   9   3       66.47        0.00     61.76 o 
 -10   9   3     1163.94     1197.42     95.30 o 
  -9   9   3       54.23       66.84    109.63 o 
  -8   9   3      110.61      209.13     45.84 o 
  -7   9   3       12.71        0.00     32.74 o 
  -6   9   3     1480.45     1395.78     74.18 o 
  -5   9   3        4.29        0.00     26.62 o 
  -4   9   3     1282.16     1114.27     69.83 o 
  -3   9   3     1703.81     2100.32     52.59 o 
  -2   9   3      394.94      451.35     47.76 o 
  -1   9   3      859.27     1063.18     69.75 o 
   0   9   3    11214.73    12726.23    696.62 o 
   1   9   3     1880.43     2176.77     56.69 o 
   2   9   3      874.06      976.87     90.50 o 
   3   9   3     1996.81     2565.04     77.91 o 
   4   9   3     7724.80     7766.18    123.16 o 
   5   9   3      663.59      407.41     44.42 o 
   6   9   3      129.03      157.74     47.92 o 
   7   9   3      443.19      446.91     94.24 o 
   8   9   3     1716.14     1510.48     52.89 o 
   9   9   3     1404.90     1389.80     45.08 o 
  10   9   3      280.88      196.50     53.06 o 
  11   9   3      553.92      543.07     56.97 o 
  12   9   3      804.94      837.82     86.65 o 
  13   9   3     2776.25     2978.11    274.02 o 
  14   9   3        6.35      284.21    173.92 o 
  15   9   3     3014.40     2995.04    218.71 o 
  16   9   3      836.79      886.75    108.44 o 
  17   9   3      677.65      778.94    102.45 o 
  18   9   3      173.66      281.57    144.62 o 
  19   9   3     1209.22     1760.89    635.08 o 
  20   9   3       12.85        0.00    244.31 o 
  21   9   3     2547.07     2999.15    328.91 o 
  22   9   3       62.11        0.00    395.92 o 
 -22  10   3       87.89        0.00    218.03 o 
 -21  10   3      208.43      467.24    297.56 o 
 -20  10   3      172.89        0.00    259.44 o 
 -19  10   3       26.09      217.60    228.78 o 
 -18  10   3     1187.63     1276.60    162.51 o 
 -17  10   3      177.33      177.01     70.56 o 
 -16  10   3     1104.74     1174.73    131.46 o 
 -15  10   3      438.23      422.56    109.36 o 
 -14  10   3       18.67       77.40     69.04 o 
 -13  10   3      171.28      272.25     70.54 o 
 -12  10   3      103.44      203.93     63.54 o 
 -11  10   3      538.02      733.56     83.59 o 
 -10  10   3      580.47      610.78     92.82 o 
  -9  10   3      114.18        0.00     58.39 o 
  -8  10   3     1614.06     1547.86     90.21 o 
  -7  10   3     1609.30     1357.88     96.19 o 
  -6  10   3      221.31      278.26     69.04 o 
  -5  10   3      987.57      898.76    100.81 o 
  -4  10   3     1016.91      938.88    102.05 o 
  -3  10   3     2827.55     2629.71     93.71 o 
  -2  10   3     2356.17     1993.52     55.30 o 
  -1  10   3      485.67      645.84    126.27 o 
   0  10   3      230.94      199.75     46.79 o 
   1  10   3      289.86      429.04     39.94 o 
   2  10   3     1696.30     1939.19    137.72 o 
   3  10   3     5148.67     5036.58     95.23 o 
   4  10   3      235.77      270.33     51.64 o 
   5  10   3     1624.76     1632.13     97.61 o 
   6  10   3      836.75      939.55     60.16 o 
   7  10   3       55.66       14.08     33.80 o 
   8  10   3     2207.41     2137.70     78.62 o 
   9  10   3      150.18      182.65     36.56 o 
  10  10   3       37.23      113.22     32.16 o 
  11  10   3     1075.72     1104.24     56.11 o 
  12  10   3      235.43      207.05     55.77 o 
  13  10   3      145.60      202.75     63.68 o 
  14  10   3     1281.39     1135.69    225.04 o 
  15  10   3       20.56        0.00     99.21 o 
  16  10   3     2699.29     2737.45    149.55 o 
  17  10   3      677.94      550.61     79.28 o 
  18  10   3      771.24     1172.25    347.38 o 
  19  10   3     1744.29     2212.17    398.38 o 
  20  10   3      200.37      374.70    351.30 o 
  21  10   3      251.70        0.00    553.31 o 
 -22  11   3      961.16      838.70    337.52 o 
 -21  11   3      446.16      221.32    282.80 o 
 -20  11   3      347.34      207.57    248.69 o 
 -19  11   3       10.77      174.47    288.34 o 
 -18  11   3        4.24        0.00     93.17 o 
 -17  11   3      179.56      174.32    123.53 o 
 -16  11   3     1860.60     2122.75    107.54 o 
 -15  11   3        0.11      175.18    152.26 o 
 -14  11   3      676.45      579.72     90.69 o 
 -13  11   3      744.22      710.60    146.92 o 
 -12  11   3       83.92        0.00     58.91 o 
 -11  11   3       84.82      102.66    110.03 o 
 -10  11   3       82.86       95.26    115.36 o 
  -9  11   3      285.37      479.34     72.73 o 
  -8  11   3       36.84        2.95     57.55 o 
  -7  11   3     1754.04     1915.90    141.03 o 
  -6  11   3     1562.26     1453.29     63.36 o 
  -5  11   3      922.05      827.13     42.72 o 
  -4  11   3       33.74        0.00     83.24 o 
  -3  11   3     2337.17     2280.86     86.07 o 
  -2  11   3        5.01        4.59     62.12 o 
  -1  11   3      478.26      541.75    323.21 o 
   0  11   3     1826.29     1473.66     79.51 o 
   1  11   3      190.62      290.08     55.20 o 
   2  11   3     1126.32      870.56     46.37 o 
   3  11   3     1185.96     1296.97     62.65 o 
   4  11   3       89.23       39.62     43.40 o 
   5  11   3      129.37      217.63     50.58 o 
   6  11   3      838.01      800.29     55.55 o 
   7  11   3      423.79      556.06     70.10 o 
   8  11   3     2728.08     2636.41    154.58 o 
   9  11   3      131.49      114.75     67.26 o 
  10  11   3       32.89       55.41     27.87 o 
  11  11   3      273.63      285.05     53.24 o 
  12  11   3     1062.04     1190.83    122.46 o 
  13  11   3       28.86      133.91     94.06 o 
  14  11   3     4028.50     3777.44    164.93 o 
  15  11   3      137.53      111.62    123.70 o 
  16  11   3      349.52      204.83     75.25 o 
  17  11   3       37.44        0.00    106.46 o 
  18  11   3      225.59        0.00    138.72 o 
  19  11   3       63.26      372.44    214.25 o 
  20  11   3      643.07      828.22    493.67 o 
  21  11   3      362.29      897.71    316.84 o 
 -21  12   3      122.03      182.54    293.87 o 
 -20  12   3      123.95      195.47    417.44 o 
 -19  12   3      688.56      316.27    179.27 o 
 -18  12   3      387.59      492.15    623.39 o 
 -17  12   3     1373.76     1312.14    109.76 o 
 -16  12   3       59.05       78.48    173.86 o 
 -15  12   3      322.37      316.21     98.73 o 
 -14  12   3      483.34      482.51     96.75 o 
 -13  12   3      844.98      515.32    167.00 o 
 -12  12   3      369.59      770.89     80.99 o 
 -11  12   3      173.60      230.99    101.16 o 
 -10  12   3       14.54      165.43    125.47 o 
  -9  12   3      301.52      415.65    156.18 o 
  -8  12   3      140.39      146.24     79.88 o 
  -7  12   3      296.94      296.30     65.67 o 
  -6  12   3       28.82       48.88    107.73 o 
  -5  12   3       22.82        0.00     55.17 o 
  -4  12   3      237.59      368.19     54.84 o 
  -3  12   3       24.70       24.97     48.83 o 
  -2  12   3     2676.82     2790.07    113.94 o 
  -1  12   3      107.97        0.00     74.36 o 
   0  12   3      642.63      630.04     50.92 o 
   1  12   3       25.98       60.32     56.73 o 
   2  12   3     1122.94      996.80     58.99 o 
   3  12   3       36.72       68.74     42.45 o 
   4  12   3      393.98      487.77     62.83 o 
   5  12   3     1304.11     1017.72     58.46 o 
   6  12   3     3057.42     2942.12    167.36 o 
   7  12   3       39.02        0.00     37.28 o 
   8  12   3        5.66        0.00     43.50 o 
   9  12   3     1041.18     1059.20     85.90 o 
  10  12   3        9.70       68.53    151.29 o 
  11  12   3     2254.33     2241.86     80.30 o 
  12  12   3       35.16      308.82     73.98 o 
  13  12   3      886.47      881.31    100.81 o 
  14  12   3      107.82        0.00     94.06 o 
  15  12   3      786.00      845.77    187.23 o 
  16  12   3       32.58       20.44     97.99 o 
  17  12   3     2325.21     2106.23    156.42 o 
  18  12   3      174.42      387.76    386.09 o 
  19  12   3     1091.98      949.26    756.19 o 
  20  12   3       36.23        0.00    501.67 o 
  21  12   3       99.72      178.47    340.02 o 
 -21  13   3      250.97      718.30    299.86 o 
 -20  13   3       73.83        0.00    240.18 o 
 -19  13   3        3.57       26.35    258.21 o 
 -18  13   3      611.74      530.40    228.84 o 
 -17  13   3      344.57      509.04    213.01 o 
 -16  13   3      689.13      951.25    232.01 o 
 -15  13   3      105.15      169.15    184.75 o 
 -14  13   3       14.66      266.47     95.54 o 
 -13  13   3        0.52        0.00     76.47 o 
 -12  13   3     1258.38     1051.83    111.63 o 
 -11  13   3       73.91        0.00     70.50 o 
 -10  13   3     1101.50     1264.65     89.92 o 
  -9  13   3      342.24      471.77     53.18 o 
  -8  13   3      227.54      222.04     62.86 o 
  -7  13   3        2.99      180.32    103.11 o 
  -6  13   3      533.33      578.19     71.26 o 
  -5  13   3      440.47      373.59     49.25 o 
  -4  13   3      867.58      749.14     57.94 o 
  -3  13   3      315.15      211.14    113.05 o 
  -2  13   3     1219.58      935.78    156.53 o 
  -1  13   3      333.30      480.13     61.87 o 
   0  13   3     1292.03     1067.31    101.16 o 
   1  13   3      165.64      163.38     62.99 o 
   2  13   3     1243.87     1137.43     63.52 o 
   3  13   3     3413.73     3472.61     78.80 o 
   4  13   3       39.50       79.14     45.96 o 
   5  13   3      522.73      414.40     67.79 o 
   6  13   3     3913.69     4138.01     91.18 o 
   7  13   3       44.57       59.70     62.12 o 
   8  13   3      139.91      317.09    124.41 o 
   9  13   3     1092.35     1032.91     90.51 o 
  10  13   3      212.25      211.60    136.15 o 
  11  13   3      423.48      403.56    122.00 o 
  12  13   3     1609.71     1629.57    109.86 o 
  13  13   3     1135.97     1257.16    112.70 o 
  14  13   3     1220.38     1311.02    100.45 o 
  15  13   3      517.24      514.04     98.07 o 
  16  13   3      205.62      385.08    112.21 o 
  17  13   3      115.54       30.88     92.83 o 
  18  13   3       24.53       32.29    229.30 o 
  19  13   3       61.14       73.57    392.23 o 
  20  13   3      831.64      663.46    318.20 o 
 -21  14   3       65.94      122.96    307.39 o 
 -20  14   3       69.17        0.00    306.78 o 
 -19  14   3       25.37      307.39    563.15 o 
 -18  14   3      233.54      197.94    189.97 o 
 -17  14   3        7.95      588.68    179.75 o 
 -16  14   3       43.92      182.74    154.58 o 
 -15  14   3      163.64      113.57    121.62 o 
 -14  14   3       66.57        0.00    143.21 o 
 -13  14   3      195.44      614.41    240.12 o 
 -12  14   3      400.71      185.55    108.08 o 
 -11  14   3      605.53      696.09    122.63 o 
 -10  14   3        5.26        0.00     79.29 o 
  -9  14   3      448.72      473.07     60.23 o 
  -8  14   3        2.36        0.00     52.70 o 
  -7  14   3     2574.10     2502.48     68.20 o 
  -6  14   3      658.39      480.74     97.08 o 
  -5  14   3      498.17      737.26     61.49 o 
  -4  14   3      595.04      451.39     59.67 o 
  -3  14   3       32.66      174.11     56.32 o 
  -2  14   3     1766.86     1844.26     73.91 o 
  -1  14   3      723.97      847.87     96.55 o 
   0  14   3     2264.70     2414.72    170.91 o 
   1  14   3     1477.72     1638.73    108.97 o 
   2  14   3      656.15      731.78     79.38 o 
   3  14   3     1383.45     1596.88     67.75 o 
   4  14   3      917.70     1154.42     80.44 o 
   5  14   3       64.75       90.71     52.36 o 
   6  14   3      824.43      629.45     71.32 o 
   7  14   3      141.92      111.78     43.50 o 
   8  14   3      863.36      757.78     54.69 o 
   9  14   3      508.81      625.57     62.30 o 
  10  14   3     1655.19     1693.79    134.53 o 
  11  14   3      515.08      683.38     92.26 o 
  12  14   3     2661.70     2693.72    131.62 o 
  13  14   3      574.76      570.89    102.05 o 
  14  14   3      110.53        0.00    175.17 o 
  15  14   3      136.17      204.46    198.42 o 
  16  14   3     1064.52     1184.60    152.57 o 
  17  14   3      908.89     1017.31    154.87 o 
  18  14   3     2638.96     1930.26    337.52 o 
  19  14   3        9.70      513.91    925.87 o 
  20  14   3     1143.99     1578.57    343.26 o 
 -20  15   3      175.24      170.91    379.94 o 
 -19  15   3      141.56      850.87    406.99 o 
 -18  15   3      384.21      498.03    502.90 o 
 -17  15   3        5.86      106.49    124.82 o 
 -16  15   3        6.47      558.94    217.94 o 
 -15  15   3       15.49       98.31    105.51 o 
 -14  15   3      170.81       66.59    102.48 o 
 -13  15   3      185.26        0.00     94.15 o 
 -12  15   3      159.01      470.80     96.19 o 
 -11  15   3        6.47      120.99    102.76 o 
 -10  15   3     2429.98     2223.64     87.98 o 
  -9  15   3        5.13        0.00    110.67 o 
  -8  15   3       29.10      252.60     71.78 o 
  -7  15   3      184.57      358.40     84.83 o 
  -6  15   3       70.70      149.76     51.52 o 
  -5  15   3       94.89      323.78    216.52 o 
  -4  15   3      572.98      647.13    106.13 o 
  -3  15   3        5.76        0.00     56.30 o 
  -2  15   3       19.31       61.90     59.80 o 
  -1  15   3       26.44        0.00     59.46 o 
   0  15   3     2769.84     2815.29     93.90 o 
   1  15   3     2583.32     2389.86     78.92 o 
   2  15   3      161.02      295.43     60.19 o 
   3  15   3       50.73       53.81     55.42 o 
   4  15   3     1050.17     1261.98     84.65 o 
   5  15   3     1075.03     1196.42     61.52 o 
   6  15   3     1423.51     1308.34     65.27 o 
   7  15   3     2305.87     2520.55    121.21 o 
   8  15   3     1475.96     1476.03     90.16 o 
   9  15   3      284.96      210.79    120.33 o 
  10  15   3       21.86        0.00    127.96 o 
  11  15   3      114.35      119.34     81.82 o 
  12  15   3      297.11      229.10    132.75 o 
  13  15   3     3207.61     3217.33    134.42 o 
  14  15   3     1234.49     1222.07    195.58 o 
  15  15   3      610.00      589.30    194.61 o 
  16  15   3     1083.35      838.40    224.28 o 
  17  15   3      433.39      283.88    179.04 o 
  18  15   3      230.58      739.30    407.60 o 
  19  15   3      244.00        9.39    334.18 o 
 -19  16   3      116.40      416.83    393.46 o 
 -18  16   3      668.70     1765.67    512.73 o 
 -17  16   3       40.66      116.94    173.45 o 
 -16  16   3       59.99      217.55    147.99 o 
 -15  16   3      490.36      373.99    115.54 o 
 -14  16   3       18.49      350.35    345.92 o 
 -13  16   3      252.59      367.23     98.09 o 
 -12  16   3       13.22      150.30    102.76 o 
 -11  16   3       44.89        0.00    167.26 o 
 -10  16   3      647.44      621.62     98.32 o 
  -9  16   3       13.32       26.91    165.72 o 
  -8  16   3      553.07      580.91     73.85 o 
  -7  16   3      595.21      598.52     98.85 o 
  -6  16   3      126.29       43.21    127.60 o 
  -5  16   3      449.49      503.42     90.87 o 
  -4  16   3       47.55      115.96     77.56 o 
  -3  16   3     2093.67     2094.40     86.67 o 
  -2  16   3     2570.20     2511.25    109.32 o 
  -1  16   3      186.23      123.80     95.66 o 
   0  16   3      563.51      592.75    202.85 o 
   1  16   3      830.98      629.57     75.31 o 
   2  16   3      118.57       77.93     70.20 o 
   3  16   3     1771.88     1996.08     92.34 o 
   4  16   3      417.00      584.40     80.22 o 
   5  16   3     1608.49     1497.10     78.13 o 
   6  16   3      632.74      520.55     95.66 o 
   7  16   3      615.16      487.79     72.80 o 
   8  16   3      262.54      329.30     75.01 o 
   9  16   3      317.95      307.63     75.91 o 
  10  16   3     1069.74     1098.92    234.27 o 
  11  16   3     1541.68     1752.40    148.09 o 
  12  16   3      316.38      251.24    117.07 o 
  13  16   3     1484.10     1548.84    227.17 o 
  14  16   3      415.38      303.68    105.50 o 
  15  16   3        1.45       94.50    117.82 o 
  16  16   3      585.95      916.88    142.15 o 
  17  16   3     1078.09     1328.81    201.05 o 
  18  16   3      938.66     1730.32    389.00 o 
  19  16   3     1720.74     1181.62    495.52 o 
 -19  17   3      267.83      909.89    528.72 o 
 -18  17   3       14.54       12.30    422.97 o 
 -17  17   3      856.59      569.30    174.48 o 
 -16  17   3      171.71       53.07    151.17 o 
 -15  17   3        4.46      373.50    280.94 o 
 -14  17   3      125.27      213.48    131.53 o 
 -13  17   3     1101.69      809.53    116.94 o 
 -12  17   3      339.79      232.38    188.65 o 
 -11  17   3      297.80       46.11    108.91 o 
 -10  17   3       27.36       12.80    141.80 o 
  -9  17   3      887.04     1029.93    125.78 o 
  -8  17   3       44.82        0.00     78.89 o 
  -7  17   3       28.41      241.21    162.21 o 
  -6  17   3        0.90        8.61     65.31 o 
  -5  17   3     1667.20     1483.95     82.48 o 
  -4  17   3       18.22       16.53     75.73 o 
  -3  17   3       19.84       92.40     67.75 o 
  -2  17   3      732.84      762.44     75.81 o 
  -1  17   3     1561.77     1486.87     83.82 o 
   0  17   3     2625.44     2576.99     91.75 o 
   1  17   3      393.61      489.90    110.01 o 
   2  17   3     1285.23     1246.17    111.10 o 
   3  17   3     1338.42     1608.21     85.42 o 
   4  17   3      152.90      126.79     72.04 o 
   5  17   3       86.68      167.69     74.20 o 
   6  17   3     1442.74     1899.41    163.02 o 
   7  17   3       33.59      124.87    106.48 o 
   8  17   3     1816.52     1924.53    152.10 o 
   9  17   3      939.97      770.31     89.70 o 
  10  17   3      343.60      616.50    171.26 o 
  11  17   3     1726.02     1690.61    142.85 o 
  12  17   3      892.08      476.45    117.18 o 
  13  17   3       49.37      335.35    139.87 o 
  14  17   3     2423.05     2248.00    176.05 o 
  15  17   3        7.25      159.66    205.15 o 
  16  17   3      495.98       98.75    108.06 o 
  17  17   3      130.84      357.81    290.18 o 
 -18  18   3      231.67     1793.95    507.81 o 
 -17  18   3      615.93      172.62    283.13 o 
 -16  18   3      110.29        0.00    138.63 o 
 -15  18   3      192.58      297.67    199.45 o 
 -14  18   3      606.72      822.72    313.81 o 
 -13  18   3       77.81        5.83    124.49 o 
 -12  18   3     1315.32     1421.65    183.76 o 
 -11  18   3       15.85       43.28    158.24 o 
 -10  18   3      856.26     1074.91    425.76 o 
  -9  18   3       91.05        0.00     97.43 o 
  -8  18   3      502.00      547.30    199.30 o 
  -7  18   3      538.97      539.76    116.07 o 
  -6  18   3      479.55      610.17    101.96 o 
  -5  18   3       67.61        0.00    138.43 o 
  -4  18   3      162.51      280.74    122.28 o 
  -3  18   3      194.64      160.51     88.57 o 
  -2  18   3     1370.21     1488.37    100.69 o 
  -1  18   3       53.09       62.18    161.68 o 
   0  18   3       17.44        0.00    112.36 o 
   1  18   3     1319.61     1287.33    116.07 o 
   2  18   3        0.19      204.39    226.01 o 
   3  18   3       22.13       81.96     89.57 o 
   4  18   3      107.39      238.02    105.04 o 
   5  18   3      399.60      421.66    104.89 o 
   6  18   3      714.94      663.21    108.30 o 
   7  18   3      899.87      904.43    101.01 o 
   8  18   3        5.22       53.24     92.46 o 
   9  18   3     1250.14     1224.63    158.14 o 
  10  18   3      184.97      307.64     99.46 o 
  11  18   3     1453.15     1255.02    209.71 o 
  12  18   3     1277.48     1649.98    245.27 o 
  13  18   3       62.82        0.00    127.25 o 
  14  18   3      353.05      492.62    154.40 o 
  15  18   3      530.01      601.77    165.32 o 
  16  18   3        4.19      215.16    148.00 o 
  17  18   3     2096.20     1730.25   1061.74 o 
 -17  19   3      163.25       12.32    301.25 o 
 -16  19   3       13.25       96.50    330.25 o 
 -15  19   3       52.57      206.10    234.57 o 
 -14  19   3       90.36      443.29    434.57 o 
 -13  19   3      319.54        0.00    172.94 o 
 -12  19   3     1837.48     2301.87    272.63 o 
 -11  19   3       16.41        0.00    180.28 o 
 -10  19   3      284.97      247.62    173.75 o 
  -9  19   3      647.51      414.13    108.79 o 
  -8  19   3      306.76      553.20    133.82 o 
  -7  19   3       14.56       49.23     51.64 o 
  -6  19   3      413.28      603.42    114.03 o 
  -5  19   3       98.50        0.00     87.00 o 
  -4  19   3       90.38        0.00     79.69 o 
  -3  19   3        3.19        0.00    164.46 o 
  -2  19   3       17.67       26.82    148.61 o 
  -1  19   3       63.54       43.20     92.37 o 
   0  19   3       67.89      104.16    158.03 o 
   1  19   3      227.48        0.00    140.72 o 
   2  19   3       25.32        0.00     91.51 o 
   3  19   3     1222.76     1232.63    164.16 o 
   4  19   3     1221.13     1365.86    286.09 o 
   5  19   3      417.98      436.47    156.17 o 
   6  19   3      630.40      502.10    112.34 o 
   7  19   3      644.36      607.88    308.80 o 
   8  19   3        4.32      181.97    165.94 o 
   9  19   3      515.21      580.35    169.84 o 
  10  19   3      308.54      374.79    103.45 o 
  11  19   3      232.78      220.27    175.31 o 
  12  19   3     1664.77     1709.48    166.22 o 
  13  19   3      786.17      355.26    139.20 o 
  14  19   3      154.55      329.91    213.49 o 
  15  19   3      340.42      458.19    182.34 o 
  16  19   3       42.92      215.48    219.46 o 
  17  19   3      342.29        0.00    960.30 o 
 -17  20   3       42.67       97.14    378.71 o 
 -16  20   3      290.28      393.65    197.21 o 
 -15  20   3      367.29      160.24    249.04 o 
 -14  20   3      133.05        0.00    235.56 o 
 -13  20   3      400.07     1291.30    239.44 o 
 -12  20   3      508.84      198.21    354.67 o 
 -11  20   3        1.98      247.41    133.05 o 
 -10  20   3        3.83       26.35    147.08 o 
  -9  20   3      185.36      478.84    165.05 o 
  -8  20   3       61.78       89.88    253.26 o 
  -7  20   3     1912.62     1940.49    202.68 o 
  -6  20   3        2.39        1.19    119.26 o 
  -5  20   3       76.60      138.91    125.13 o 
  -4  20   3       18.41        0.00     93.89 o 
  -3  20   3       31.71      356.88    116.34 o 
  -2  20   3     1192.56     1046.84    229.12 o 
  -1  20   3      127.52      120.89    163.10 o 
   0  20   3        1.16        0.00    182.80 o 
   1  20   3     1203.87     1297.03    109.68 o 
   2  20   3      217.14      384.50    160.86 o 
   3  20   3        0.10       72.19     92.38 o 
   4  20   3      142.39        0.00    132.57 o 
   5  20   3      100.49        0.00    107.03 o 
   6  20   3     1447.13     1098.93    252.63 o 
   7  20   3      398.97      211.21    152.98 o 
   8  20   3      144.07       41.46    190.49 o 
   9  20   3      940.81      930.78    126.45 o 
  10  20   3      480.94      668.30    263.37 o 
  11  20   3      549.70     1101.03    193.00 o 
  12  20   3     1301.93     1211.52    167.36 o 
  13  20   3      923.55     1229.43    332.96 o 
  14  20   3       13.77        0.00    188.95 o 
  15  20   3      307.67      711.14    300.64 o 
  16  20   3     1192.85      823.79    214.43 o 
 -16  21   3       31.52        2.15    210.20 o 
 -15  21   3      109.81      187.13    244.90 o 
 -14  21   3       65.26      343.75    225.35 o 
 -13  21   3      441.44      262.48    217.16 o 
 -12  21   3       20.62      243.72    189.87 o 
 -11  21   3      697.96      763.59    338.80 o 
 -10  21   3      593.93      662.57    231.52 o 
  -9  21   3      357.21      485.80    412.67 o 
  -8  21   3      119.60      751.13    476.52 o 
  -7  21   3      135.77        0.00     70.44 o 
  -6  21   3      190.71       52.18     72.84 o 
  -5  21   3     1075.33     1073.08    166.57 o 
  -4  21   3     1933.15     1996.29    162.74 o 
  -3  21   3       59.59        0.00    202.85 o 
  -2  21   3      318.99      296.97    119.23 o 
  -1  21   3     1164.45     1096.61    123.83 o 
   0  21   3      828.28      983.02    134.61 o 
   1  21   3      192.04       23.39    116.02 o 
   2  21   3      235.23      204.85    119.05 o 
   3  21   3      252.50      252.78    114.25 o 
   4  21   3      868.07      909.83    286.78 o 
   5  21   3     1200.25     1151.27    117.12 o 
   6  21   3        2.40       26.64    106.15 o 
   7  21   3      749.12      709.00    155.78 o 
   8  21   3      850.73      987.93    456.46 o 
   9  21   3      310.39      509.68    327.34 o 
  10  21   3      386.93      679.69    189.07 o 
  11  21   3      359.36       22.47    179.84 o 
  12  21   3      176.99      133.56    200.48 o 
  13  21   3     1372.14     1668.05    256.95 o 
  14  21   3      184.96      162.31    127.23 o 
  15  21   3      696.26      782.12    306.02 o 
 -15  22   3      246.20       60.52    211.79 o 
 -14  22   3      214.19      246.85    509.85 o 
 -13  22   3       80.68        0.00    180.50 o 
 -12  22   3      302.62      483.93    329.69 o 
 -11  22   3        3.27      291.28    373.83 o 
 -10  22   3      140.51      162.42    283.99 o 
  -9  22   3        3.82      244.41    184.20 o 
  -8  22   3      652.34     1139.40    216.47 o 
  -7  22   3      691.14      678.36    110.27 o 
  -6  22   3      151.08      363.59    161.07 o 
  -5  22   3      442.20      369.53    149.08 o 
  -4  22   3        2.09      171.82    437.47 o 
  -3  22   3       62.16      110.48    127.99 o 
  -2  22   3       10.77      213.67    170.20 o 
  -1  22   3       26.68       74.01    137.47 o 
   0  22   3      438.45      571.99    137.36 o 
   1  22   3       79.94      120.86    190.50 o 
   2  22   3      183.76      119.53    113.41 o 
   3  22   3      687.21      625.01    134.85 o 
   4  22   3      144.63      196.21    139.85 o 
   5  22   3      320.80      252.33    285.28 o 
   6  22   3      492.16      268.30    105.57 o 
   7  22   3      275.29      194.42    187.77 o 
   8  22   3      554.39      726.79    191.46 o 
   9  22   3       20.84        0.00    313.77 o 
  10  22   3      637.90      679.42    357.25 o 
  11  22   3     1034.57     1196.95    212.90 o 
  12  22   3       22.66      344.39    239.33 o 
  13  22   3      485.66      554.70    406.36 o 
  14  22   3      807.26      363.56    227.02 o 
 -13  23   3       48.95      410.95    287.66 o 
 -12  23   3        1.04        0.00    269.65 o 
 -11  23   3       82.65        0.00    195.72 o 
 -10  23   3       13.04        0.00    189.53 o 
  -9  23   3      138.65      196.61    255.07 o 
  -8  23   3       24.40      303.85    293.90 o 
  -7  23   3      101.98      427.59    337.12 o 
  -6  23   3      231.11      255.93    224.68 o 
  -5  23   3     1352.50     1443.85    206.40 o 
  -4  23   3        9.97       18.85    146.77 o 
  -3  23   3      498.70      731.44    155.08 o 
  -2  23   3      107.91        0.00    227.06 o 
  -1  23   3      138.51      149.89    323.71 o 
   0  23   3      621.48      672.36    135.75 o 
   1  23   3     2125.13     2234.65    178.36 o 
   2  23   3      214.80      458.37    216.87 o 
   3  23   3     3768.48     3682.55    442.27 o 
   4  23   3       12.82        0.00    130.08 o 
   5  23   3       30.18      358.91    126.09 o 
   6  23   3      451.46      599.22    134.76 o 
   7  23   3       54.09      363.88    190.18 o 
   8  23   3      872.93      898.79    214.57 o 
   9  23   3     1161.20      956.37    188.18 o 
  10  23   3        3.64        0.00    214.41 o 
  11  23   3      982.54     1032.18    395.15 o 
  12  23   3      229.59      392.39    456.17 o 
  13  23   3        7.27      948.92    377.70 o 
 -12  24   3      441.26      869.71    278.31 o 
 -11  24   3       19.46        0.00    245.01 o 
 -10  24   3      239.03      207.72    324.61 o 
  -9  24   3      144.49      715.55    236.78 o 
  -8  24   3      426.22      294.70    415.98 o 
  -7  24   3      512.26     1003.84    300.95 o 
  -6  24   3       25.89        0.00    190.29 o 
  -5  24   3       56.21      162.77    186.35 o 
  -4  24   3        4.48       11.86    166.55 o 
  -3  24   3        2.81      240.52    208.18 o 
  -2  24   3     1727.60     2055.71    219.71 o 
  -1  24   3      169.14        0.00    150.53 o 
   0  24   3      201.32       97.30    141.86 o 
   1  24   3      782.87      473.90    252.55 o 
   2  24   3       94.15      318.62    222.37 o 
   3  24   3       49.07      389.83    243.67 o 
   4  24   3      145.51        0.00    152.12 o 
   5  24   3       41.66      224.55    127.83 o 
   6  24   3     1940.22     1651.62    813.89 o 
   7  24   3      103.04      485.92    283.72 o 
   8  24   3      411.13      653.06    624.01 o 
   9  24   3      937.21      515.09    237.16 o 
  10  24   3      132.72      313.34    245.55 o 
  11  24   3      224.34        0.00    372.58 o 
 -11  25   3        3.77      539.61    269.83 o 
 -10  25   3      753.81      630.66    235.45 o 
  -9  25   3      392.69        0.00    348.91 o 
  -8  25   3        6.94      475.32    288.72 o 
  -7  25   3       53.09       47.53    243.87 o 
  -6  25   3      142.97        0.00    274.39 o 
  -5  25   3       46.51        1.06    499.31 o 
  -4  25   3      334.25      557.06    150.56 o 
  -3  25   3      209.62       20.31    176.24 o 
  -2  25   3      442.12      631.48    194.38 o 
  -1  25   3        6.44       24.60    187.64 o 
   0  25   3        0.35      373.63    178.47 o 
   1  25   3      446.54      375.28    191.49 o 
   2  25   3      564.86      800.09    224.61 o 
   3  25   3      723.13     1273.98    257.32 o 
   4  25   3      473.26      515.91    243.67 o 
   5  25   3      210.26        0.00    290.50 o 
   6  25   3      500.91      213.55    193.40 o 
   7  25   3      709.85      924.01    299.52 o 
   8  25   3      139.57      396.77    325.73 o 
   9  25   3      537.22      411.88    361.11 o 
  10  25   3      827.27       12.30    522.57 o 
  -9  26   3      101.80        0.00    262.81 o 
  -8  26   3      150.44      716.89    320.89 o 
  -7  26   3     1139.60      734.32    261.01 o 
  -6  26   3       17.59        0.00    232.79 o 
  -5  26   3        7.32      161.50    237.66 o 
  -4  26   3       13.19      429.87    249.57 o 
  -3  26   3      136.07      362.74    286.41 o 
  -2  26   3      132.63       48.04    160.00 o 
  -1  26   3      298.89       24.67    209.42 o 
   0  26   3      252.95      292.78    348.91 o 
   1  26   3     1222.64     1517.21    231.60 o 
   2  26   3      217.36       28.91    312.00 o 
   3  26   3       78.36      242.27    241.40 o 
   4  26   3      140.34      239.00    300.68 o 
   5  26   3      720.75      828.79    300.66 o 
   6  26   3      294.08      124.43    231.21 o 
   7  26   3     1588.03     1411.00    279.41 o 
   8  26   3      429.53      737.24    287.24 o 
  -6  27   3       76.17      689.52    342.13 o 
  -5  27   3      111.58       34.40    297.92 o 
  -4  27   3      764.33      599.24    276.73 o 
  -3  27   3       28.55      389.26    254.46 o 
  -2  27   3      728.13      644.24    232.87 o 
  -1  27   3      202.40      462.35    246.52 o 
   0  27   3      266.31       26.32    111.03 o 
   1  27   3       93.99      501.81    212.54 o 
   2  27   3      363.07      637.30    322.03 o 
   3  27   3       77.29      214.88    407.55 o 
   4  27   3      258.51      680.51    275.89 o 
   5  27   3      227.16      589.44    356.62 o 
 -24   0   4      485.81        0.00    920.95 o 
 -22   0   4    33604.13    32868.98   1608.28 o 
 -20   0   4    80883.51    85371.80   2916.55 o 
 -18   0   4   116862.46   122391.82   2948.52 o 
 -16   0   4      868.60      714.38    113.12 o 
 -14   0   4    54957.80    52127.80   1013.17 o 
 -12   0   4   166815.55   174294.61   3333.38 o 
 -10   0   4   259262.66   272206.53   4897.39 o 
  -8   0   4    97613.98    96536.37   1510.21 o 
  -6   0   4   302358.66   300874.44   5413.20 o 
  -4   0   4   320962.59   295173.44   5064.67 o 
  -2   0   4     5187.78     2401.53    113.12 o 
   0   0   4     4861.04    11066.74    236.47 o 
   2   0   4    76037.16    73919.87   2078.60 o 
   4   0   4   133260.72   132172.14   2378.62 o 
   6   0   4    28501.26    28338.90    472.67 o 
   8   0   4   149555.94   134790.63   2100.78 o 
  10   0   4   162150.77   165322.08   3921.11 o 
  12   0   4      273.14      318.46     38.36 o 
  14   0   4     8192.58     8402.70    175.78 o 
  16   0   4    49188.71    50141.57   1501.31 o 
  18   0   4    30775.38    33996.05    793.63 o 
  20   0   4      572.01      467.24    196.73 o 
  22   0   4    11661.61    12968.32    732.83 o 
 -24   1   4    18453.20    13844.16   3783.40 o 
 -23   1   4    29924.78    28147.41   1450.90 o 
 -22   1   4     6602.66     6336.78    325.74 o 
 -21   1   4     8859.67     8447.77   1098.01 o 
 -20   1   4      115.04      155.11    175.92 o 
 -19   1   4     6641.52     6434.91    387.93 o 
 -18   1   4     7867.54     7163.71    394.08 o 
 -17   1   4    72011.60    73985.95   1066.37 o 
 -16   1   4    60095.89    62523.10   1134.90 o 
 -15   1   4    69824.29    71605.19   1027.60 o 
 -14   1   4     7084.20     7512.23    336.29 o 
 -13   1   4    12658.38    12375.19    224.84 o 
 -12   1   4     2687.78     2256.82    100.21 o 
 -11   1   4    20221.31    19299.80    266.48 o 
 -10   1   4    68620.52    69666.63    741.15 o 
  -9   1   4   176442.02   177486.91   1805.92 o 
  -8   1   4   152651.31   152902.53   1661.05 o 
  -7   1   4   198004.66   191152.92   2344.96 o 
  -6   1   4    26930.57    29228.32    341.34 o 
  -5   1   4    13161.22    14315.04    165.54 o 
  -4   1   4    46292.39    51035.28    573.74 o 
  -3   1   4   188643.31   185943.11   2243.46 o 
  -2   1   4   183675.36   190729.67   2623.42 o 
  -1   1   4   107538.88   108295.00   1980.96 o 
   0   1   4     3740.79     6429.21    105.42 o 
   1   1   4     4353.04     5912.77    159.02 o 
   2   1   4    14950.43    12544.91    197.35 o 
   3   1   4    88490.05    82477.39    963.33 o 
   4   1   4     3595.89     4858.35     73.83 o 
   5   1   4   120229.84   119781.32   1442.33 o 
   6   1   4   161798.08   157009.47   2043.08 o 
   7   1   4    50947.23    49710.30    621.69 o 
   8   1   4    50001.55    42526.62    653.64 o 
   9   1   4    29392.83    28269.98    339.88 o 
  10   1   4     3718.52     3970.79     75.58 o 
  11   1   4     9770.56     9966.03    203.74 o 
  12   1   4    11764.37    13103.80    175.12 o 
  13   1   4    53828.02    54929.61    868.20 o 
  14   1   4     5886.83     5864.91     90.58 o 
  15   1   4    18852.62    18697.55    483.45 o 
  16   1   4    12014.75    12080.49    336.64 o 
  17   1   4      235.75      224.20     91.85 o 
  18   1   4     3366.10     3413.32    223.62 o 
  19   1   4    35036.32    33778.14    901.24 o 
  20   1   4    13902.38    15224.41    478.88 o 
  21   1   4    24433.31    24021.38    971.61 o 
  22   1   4      991.37      998.40    196.07 o 
  23   1   4      899.69      183.21    429.12 o 
 -24   2   4     3345.08     3236.24    366.41 o 
 -23   2   4     1249.65     1287.79    219.69 o 
 -22   2   4      653.53      368.90    174.82 o 
 -21   2   4    34256.86    36548.69    807.71 o 
 -20   2   4     6010.46     6504.69    233.76 o 
 -19   2   4   108419.24   111196.21   2378.58 o 
 -18   2   4     5629.29     5329.29    258.21 o 
 -17   2   4    35846.70    35577.07    620.76 o 
 -16   2   4    14787.52    14835.32    310.47 o 
 -15   2   4    49191.96    49602.86    733.78 o 
 -14   2   4    28607.18    29088.23    452.36 o 
 -13   2   4   152150.53   154517.50   2064.13 o 
 -12   2   4    34892.59    35603.31    462.56 o 
 -11   2   4   166515.63   172624.20   1876.62 o 
 -10   2   4     1004.01      744.95     30.10 o 
  -9   2   4     6119.75     6471.59    108.53 o 
  -8   2   4    12828.41    13640.08    169.89 o 
  -7   2   4   128686.48   124123.43   1396.19 o 
  -6   2   4    34160.53    37536.06    417.03 o 
  -5   2   4   136429.02   130172.14   1536.71 o 
  -4   2   4   396236.81   392457.75   4866.99 o 
  -3   2   4     8933.42     9791.22    140.70 o 
  -2   2   4   122077.52   118876.70   2408.32 o 
  -1   2   4      851.24     1243.70     41.53 o 
   0   2   4     9400.84    19394.79    240.68 o 
   1   2   4     7374.92     6504.12     94.10 o 
   2   2   4    27014.19    33462.13    758.17 o 
   3   2   4    36326.51    37525.27    924.46 o 
   4   2   4      438.84      727.11     45.66 o 
   5   2   4    34936.87    41389.55    454.91 o 
   6   2   4     2803.03     3082.12     54.84 o 
   7   2   4    30267.57    28495.17    341.23 o 
   8   2   4    15622.48    16423.53    213.34 o 
   9   2   4   146507.33   145221.44   1930.03 o 
  10   2   4     6062.16     5847.49    104.78 o 
  11   2   4    28179.23    27431.17    497.28 o 
  12   2   4     6310.15     6465.65     97.65 o 
  13   2   4    14016.20    14718.44    197.46 o 
  14   2   4    10336.03    10495.88    147.11 o 
  15   2   4    47652.78    49443.16    565.66 o 
  16   2   4    35567.39    35578.32    679.19 o 
  17   2   4    64625.89    65733.53   1011.62 o 
  18   2   4     4883.56     4899.13    219.54 o 
  19   2   4     1804.42     1684.99    138.34 o 
  20   2   4      192.46        0.00    196.12 o 
  21   2   4     1994.93     1497.62    454.94 o 
  22   2   4      489.73        0.00    308.62 o 
  23   2   4    18214.72    18996.92   1314.41 o 
 -24   3   4    33292.76    33030.05   1652.55 o 
 -23   3   4      609.26      900.79   1007.02 o 
 -22   3   4    19927.54    18316.93   1029.36 o 
 -21   3   4      630.77      599.36    128.68 o 
 -20   3   4      165.88       99.17    177.67 o 
 -19   3   4       89.44        0.00    126.72 o 
 -18   3   4    47992.43    49193.94    886.56 o 
 -17   3   4       41.49        0.00    140.79 o 
 -16   3   4   130688.34   134349.41   1982.45 o 
 -15   3   4     1173.79     1047.93     87.90 o 
 -14   3   4     4967.84     5154.49    133.44 o 
 -13   3   4     1181.38     1351.84     45.79 o 
 -12   3   4     4075.06     4264.65    154.26 o 
 -11   3   4     1590.72     1610.42    108.61 o 
 -10   3   4    69424.66    66628.24    690.56 o 
  -9   3   4      855.79      997.80     31.41 o 
  -8   3   4   392083.66   405907.50   4434.73 o 
  -7   3   4       64.29        2.01     23.53 o 
  -6   3   4    89734.13    87228.70    970.84 o 
  -5   3   4     2958.32     3201.98     80.93 o 
  -4   3   4    29792.47    26135.54    357.87 o 
  -3   3   4    20968.37    20526.79    459.83 o 
  -2   3   4   182754.03   180448.33   3846.74 o 
  -1   3   4    37368.04    39590.56    504.56 o 
   0   3   4   171612.28   178514.70   2277.54 o 
   1   3   4   120550.81   154859.22   1927.81 o 
   2   3   4    66024.61    67899.05   1405.06 o 
   3   3   4   227852.73   231173.17   5166.44 o 
   4   3   4    26317.76    27846.62    507.57 o 
   5   3   4     3026.93     4021.31     59.92 o 
   6   3   4    50119.97    49092.29    520.03 o 
   7   3   4    26759.72    27943.69    413.34 o 
   8   3   4     5476.60     5274.49     91.11 o 
   9   3   4    45520.61    42621.49    500.00 o 
  10   3   4    31797.07    30870.60    686.49 o 
  11   3   4      329.02      150.95     34.42 o 
  12   3   4    88812.15    91095.74   2005.45 o 
  13   3   4      703.18      670.83     51.44 o 
  14   3   4    62004.98    62953.97    750.33 o 
  15   3   4     1594.72     1464.79    107.73 o 
  16   3   4     2864.63     3171.18     75.58 o 
  17   3   4     3147.87     2945.18    224.05 o 
  18   3   4    54772.95    59074.45   1096.74 o 
  19   3   4      424.21      420.59    133.82 o 
  20   3   4    63931.46    67938.89   1569.77 o 
  21   3   4     2118.34     1614.20    263.95 o 
  22   3   4    16899.43    16430.80   1308.27 o 
  23   3   4      298.01        0.00    477.07 o 
 -24   4   4      638.91     1106.62    331.99 o 
 -23   4   4     1606.88     1723.10    352.89 o 
 -22   4   4      400.97      244.69    318.46 o 
 -21   4   4     8579.38     9197.34    478.92 o 
 -20   4   4    21717.81    20974.99    545.04 o 
 -19   4   4     9110.13     8614.32    247.35 o 
 -18   4   4    56678.50    58007.70   1350.07 o 
 -17   4   4     9559.03     9277.10    203.48 o 
 -16   4   4     3699.91     3458.89    122.31 o 
 -15   4   4    33787.54    34130.00    655.36 o 
 -14   4   4    87493.63    88886.66   1080.38 o 
 -13   4   4   134482.77   130709.91   1952.21 o 
 -12   4   4    58395.28    60326.66    702.13 o 
 -11   4   4   132959.23   135716.97   1428.15 o 
 -10   4   4     9676.33     9941.80    119.76 o 
  -9   4   4    11250.76    12683.75    234.44 o 
  -8   4   4    77569.73    80709.55    863.52 o 
  -7   4   4   137381.31   146812.08   1602.64 o 
  -6   4   4    23750.13    24836.09    401.27 o 
  -5   4   4    83648.53    88130.82    967.91 o 
  -4   4   4     1935.40     3043.86     95.84 o 
  -3   4   4    21817.73    19131.39    502.12 o 
  -2   4   4      878.34     2118.04     44.39 o 
  -1   4   4   108685.05   112596.69   1538.70 o 
   0   4   4     8881.47    11120.64    229.76 o 
   1   4   4     3382.55     3890.55     58.99 o 
   2   4   4    43708.42    44296.32    807.51 o 
   3   4   4   273176.84   276468.56   3700.15 o 
   4   4   4    28017.04    26044.31    395.06 o 
   5   4   4    35095.52    34432.31    423.54 o 
   6   4   4     1051.82     1075.77     51.68 o 
   7   4   4    12962.66    12215.02    155.75 o 
   8   4   4    60280.54    60073.08    689.24 o 
   9   4   4    65794.69    63551.29    726.75 o 
  10   4   4    50643.35    51984.92    848.43 o 
  11   4   4    37348.52    39273.17    510.22 o 
  12   4   4     2968.55     2875.23     88.06 o 
  13   4   4     5327.50     4726.90    137.01 o 
  14   4   4    26825.23    26298.13    481.84 o 
  15   4   4    40837.27    41191.37    631.63 o 
  16   4   4    65214.04    67019.85    861.08 o 
  17   4   4    29381.61    29203.53    683.48 o 
  18   4   4     9266.92     9159.80    281.05 o 
  19   4   4     6952.71     7569.63    238.28 o 
  20   4   4     1586.60     1446.95    386.55 o 
  21   4   4      610.90      491.83    270.51 o 
  22   4   4      251.13      448.97    268.43 o 
  23   4   4    12054.31    13247.43   3190.75 o 
 -23   5   4    32842.20    32858.82   1345.86 o 
 -22   5   4     6469.45     6304.80    396.69 o 
 -21   5   4     5800.18     6024.91    413.14 o 
 -20   5   4        4.56        0.00    263.74 o 
 -19   5   4     6814.54     6669.89    205.18 o 
 -18   5   4     2455.68     2590.42    135.15 o 
 -17   5   4    90223.27    94019.97   1465.70 o 
 -16   5   4    21664.02    20948.18    954.15 o 
 -15   5   4   100008.58   101105.01   1286.96 o 
 -14   5   4    85216.16    85565.23    942.05 o 
 -13   5   4     5254.60     5264.08     85.36 o 
 -12   5   4    16835.11    16270.26    257.89 o 
 -11   5   4    64300.08    68521.02    763.36 o 
 -10   5   4    31335.19    31883.76    328.38 o 
  -9   5   4   262996.69   276033.94   3553.73 o 
  -8   5   4    53571.19    56619.50    604.67 o 
  -7   5   4   286250.44   298772.06   3342.24 o 
  -6   5   4       85.75      135.06     24.67 o 
  -5   5   4    23838.47    25194.84    366.41 o 
  -4   5   4     9234.09    13823.73    280.41 o 
  -3   5   4   177370.34   184183.30   3074.02 o 
  -2   5   4    10120.90     9737.47    161.37 o 
  -1   5   4    80187.66    82228.78   1090.77 o 
   0   5   4     4621.71     3310.82     56.48 o 
   1   5   4      620.44      688.56     46.68 o 
   2   5   4    11908.08    10841.55    233.14 o 
   3   5   4     1338.60     2063.71     43.52 o 
   4   5   4     5712.82     6034.40     94.95 o 
   5   5   4     3883.42     3404.50    118.55 o 
   6   5   4    37469.16    39601.82    702.80 o 
   7   5   4     8220.49     9606.15    226.28 o 
   8   5   4     1978.19     2414.21     53.46 o 
   9   5   4    13554.57    14125.68    188.31 o 
  10   5   4     6799.48     6140.00    137.36 o 
  11   5   4   121736.10   123818.94   1368.48 o 
  12   5   4    35779.00    36253.63    728.17 o 
  13   5   4    72339.23    74609.63   1002.81 o 
  14   5   4    11276.78    10555.29    148.80 o 
  15   5   4    25400.38    24936.95    439.08 o 
  16   5   4     2190.24     2098.72     74.85 o 
  17   5   4     5276.63     5589.77    143.58 o 
  18   5   4      948.94      833.34    129.76 o 
  19   5   4    92139.84    99964.38   2069.28 o 
  20   5   4    14766.10    16767.86    813.25 o 
  21   5   4    46158.52    45991.00   2187.41 o 
  22   5   4     4142.99     4485.78   1005.79 o 
 -23   6   4      418.47        0.00    368.87 o 
 -22   6   4     7714.31     7062.71    546.55 o 
 -21   6   4      130.98      100.95    220.09 o 
 -20   6   4    49077.46    51975.33   3185.83 o 
 -19   6   4      781.02      632.67    120.45 o 
 -18   6   4    42695.30    44802.30   1081.41 o 
 -17   6   4      159.31      173.63    393.46 o 
 -16   6   4    11367.55    10271.98    155.79 o 
 -15   6   4     8659.17     8724.64    112.22 o 
 -14   6   4    48631.12    48869.34    652.19 o 
 -13   6   4     3531.79     3998.37    228.94 o 
 -12   6   4   162792.31   165270.30   1785.49 o 
 -11   6   4      359.24      257.50     47.92 o 
 -10   6   4    39734.43    38248.19    579.63 o 
  -9   6   4     1289.77     1109.69     31.18 o 
  -8   6   4   108209.85   113572.27   1626.67 o 
  -7   6   4    86167.88    89669.08   1016.42 o 
  -6   6   4   110383.43   112456.80   1380.04 o 
  -5   6   4    12911.57    12744.15    218.29 o 
  -4   6   4   107170.27   113561.05   1514.37 o 
  -3   6   4     3897.68     5130.07    107.73 o 
  -2   6   4    33365.75    38958.20    499.73 o 
  -1   6   4    41687.91    43612.16    561.13 o 
   0   6   4   103198.44   106204.42   1303.97 o 
   1   6   4     1671.47     2028.97     62.65 o 
   2   6   4   130904.52   122202.85   1444.22 o 
   3   6   4    15418.03    15997.40    226.63 o 
   4   6   4   157502.72   157733.14   1875.41 o 
   5   6   4     1442.05     1266.09     63.25 o 
   6   6   4    46115.39    48617.04   1139.48 o 
   7   6   4      293.43      202.46     68.74 o 
   8   6   4   202920.17   207234.39   2421.91 o 
   9   6   4    23857.19    25375.58    312.03 o 
  10   6   4    93815.71    99082.96   1162.24 o 
  11   6   4      127.54        0.00     52.89 o 
  12   6   4     1008.11      886.98     77.07 o 
  13   6   4     1502.53     1614.61     57.14 o 
  14   6   4      701.51      806.83     83.95 o 
  15   6   4      649.55      746.21     43.04 o 
  16   6   4    78187.36    80207.52   1106.93 o 
  17   6   4      664.75      677.62     64.07 o 
  18   6   4    19870.16    22862.99    756.35 o 
  19   6   4      167.48        0.00    180.23 o 
  20   6   4     1553.79     1541.39    252.54 o 
  21   6   4       31.29       32.97    275.42 o 
  22   6   4     9053.36     9461.13    626.07 o 
 -23   7   4    24195.80    25602.20   1881.25 o 
 -22   7   4    12303.64    13622.67    799.38 o 
 -21   7   4     9186.67     8863.77    522.65 o 
 -20   7   4       69.97        0.00    194.43 o 
 -19   7   4     4032.75     4538.75    320.17 o 
 -18   7   4    24961.48    25477.33    512.57 o 
 -17   7   4    53998.09    54775.71   1301.51 o 
 -16   7   4    67268.30    66402.36    979.09 o 
 -15   7   4   104631.23   105133.47   1407.79 o 
 -14   7   4    30270.61    30576.66    402.42 o 
 -13   7   4     7978.68     7795.82    136.74 o 
 -12   7   4       31.26       49.18     40.46 o 
 -11   7   4    47814.06    46505.94    587.54 o 
 -10   7   4    63546.42    66330.24    729.87 o 
  -9   7   4    45232.54    46734.11    816.38 o 
  -8   7   4   118901.14   122785.78   1544.55 o 
  -7   7   4    59957.12    58378.72    669.05 o 
  -6   7   4      463.97      365.81     49.69 o 
  -5   7   4    13027.01    12740.14    276.33 o 
  -4   7   4     8115.81     7191.13    161.68 o 
  -3   7   4   192084.55   192347.34   2446.06 o 
  -2   7   4   221538.33   238022.59   2985.66 o 
  -1   7   4    50167.25    45074.98    586.40 o 
   0   7   4    55424.73    52730.34   1103.53 o 
   1   7   4    62686.68    61925.95    820.64 o 
   2   7   4   101427.69   107989.10   1336.62 o 
   3   7   4    33517.88    39156.96    520.53 o 
   4   7   4     3528.42     4494.71     81.29 o 
   5   7   4    97333.97    95060.63   1994.51 o 
   6   7   4     7154.20     7062.15    164.49 o 
   7   7   4     8636.97     8969.44    318.65 o 
   8   7   4    21113.69    20959.29    310.58 o 
   9   7   4     6885.89     6773.59    118.23 o 
  10   7   4    27662.09    28522.37    363.88 o 
  11   7   4    18733.73    17603.36    352.86 o 
  12   7   4    23152.15    23272.38    287.71 o 
  13   7   4    97353.56   100413.65   1204.28 o 
  14   7   4    33002.01    33806.44    408.07 o 
  15   7   4     9292.61     9251.77    134.09 o 
  16   7   4     5848.86     5179.94    155.36 o 
  17   7   4     8859.26     8799.51    189.03 o 
  18   7   4    10811.47    11010.61    457.96 o 
  19   7   4    16072.28    16818.81    577.74 o 
  20   7   4    30897.69    32684.37    904.18 o 
  21   7   4    11487.42    11978.51    922.18 o 
  22   7   4    12287.54    15129.71    841.03 o 
 -23   8   4      256.96      501.67    318.46 o 
 -22   8   4     6759.47     5459.39    610.48 o 
 -21   8   4    39330.54    42891.36   1565.94 o 
 -20   8   4    10806.52    11245.39    520.28 o 
 -19   8   4    95749.34   105557.72   2449.31 o 
 -18   8   4     7762.59     7053.81    680.57 o 
 -17   8   4    21723.43    22899.81    482.30 o 
 -16   8   4     4875.84     4523.32    110.64 o 
 -15   8   4    40473.96    39672.40    571.00 o 
 -14   8   4    10707.66    11520.11    193.09 o 
 -13   8   4   163318.14   169567.25   2130.55 o 
 -12   8   4    15541.30    15406.01    235.15 o 
 -11   8   4    75071.90    75695.76    872.10 o 
 -10   8   4     4214.49     3930.90    116.25 o 
  -9   8   4      258.38      272.66     48.75 o 
  -8   8   4     5138.50     4685.05     99.49 o 
  -7   8   4    28308.71    28376.85    324.36 o 
  -6   8   4    37809.00    39697.20    710.78 o 
  -5   8   4   238134.61   238024.52  10603.70 o 
  -4   8   4    47050.49    45477.99    525.37 o 
  -3   8   4    57780.85    62560.16    759.90 o 
  -2   8   4    25142.90    28460.83    383.68 o 
  -1   8   4    60319.63    62006.41   1044.61 o 
   0   8   4      189.96       43.09     63.91 o 
   1   8   4   200018.38   206368.70   2839.94 o 
   2   8   4      242.51      288.53     68.68 o 
   3   8   4   316930.69   312024.03   3825.47 o 
   4   8   4      163.76      186.36     38.28 o 
   5   8   4     1008.47      841.53     45.97 o 
   6   8   4     6824.11     7478.54    156.45 o 
   7   8   4    61500.83    65282.15    781.09 o 
   8   8   4     2372.25     2052.84     74.89 o 
   9   8   4    89651.18    94003.55   1591.98 o 
  10   8   4    10348.00    11375.09    217.41 o 
  11   8   4    52660.00    53332.25   1077.80 o 
  12   8   4     1535.13     1741.07     55.13 o 
  13   8   4     1227.81     1103.36     49.50 o 
  14   8   4    15128.29    14263.83    195.77 o 
  15   8   4    45251.25    45068.23    834.14 o 
  16   8   4    32198.50    31506.41    558.81 o 
  17   8   4    30588.68    31669.47   1347.47 o 
  18   8   4     3609.49     3802.99    196.64 o 
  19   8   4     1424.08     1217.64    206.82 o 
  20   8   4       13.65        0.00    300.06 o 
  21   8   4      876.75     1331.41   1012.55 o 
  22   8   4     7678.25     7645.84    989.81 o 
 -23   9   4     9380.78     9285.74    662.74 o 
 -22   9   4    27552.60    27671.29   1328.00 o 
 -21   9   4     2277.05     2116.35    419.90 o 
 -20   9   4      154.49      320.31    192.75 o 
 -19   9   4     2429.98     2571.32    691.02 o 
 -18   9   4    28736.49    29901.24    584.94 o 
 -17   9   4    30339.32    29644.06    536.10 o 
 -16   9   4    61724.75    62722.45    853.70 o 
 -15   9   4     5194.35     4958.84    144.03 o 
 -14   9   4    14938.02    15625.93    279.03 o 
 -13   9   4      366.59      236.59    141.80 o 
 -12   9   4    10077.73     9490.86    245.15 o 
 -11   9   4       31.59        0.00     99.80 o 
 -10   9   4   130154.20   133861.23   1513.13 o 
  -9   9   4    20974.78    21426.31    282.70 o 
  -8   9   4   140960.11   144428.97   1764.20 o 
  -7   9   4     5488.57     6412.10    162.92 o 
  -6   9   4     9111.96     8695.90    233.20 o 
  -5   9   4     4030.39     4155.66     67.72 o 
  -4   9   4    38578.61    42009.33    505.03 o 
  -3   9   4    31019.74    30454.48    356.84 o 
  -2   9   4   345881.78   348648.94   4520.86 o 
  -1   9   4    54683.85    57007.33    746.86 o 
   0   9   4   174675.80   179221.91   2790.60 o 
   1   9   4    23735.94    25004.30    512.37 o 
   2   9   4     1207.23     1853.40     90.87 o 
   3   9   4    21463.14    22119.67    301.87 o 
   4   9   4    44141.99    43302.96    713.62 o 
   5   9   4    22419.39    26099.55    445.99 o 
   6   9   4   143091.03   145119.48   2616.50 o 
   7   9   4     8885.44     9354.83    139.80 o 
   8   9   4    21409.99    22458.21    281.30 o 
   9   9   4      318.44      313.27     93.80 o 
  10   9   4      245.08      324.71     41.38 o 
  11   9   4      130.72      131.06     40.34 o 
  12   9   4    47270.88    48024.34    908.38 o 
  13   9   4      250.29      171.11     81.28 o 
  14   9   4    97911.24    99840.13   1281.96 o 
  15   9   4     5062.19     4736.14    256.09 o 
  16   9   4     2125.90     2124.51    118.91 o 
  17   9   4       78.32        0.00     84.19 o 
  18   9   4    19821.57    20939.49   1799.20 o 
  19   9   4     2240.71     2653.95    231.94 o 
  20   9   4    25185.40    26289.11   1191.12 o 
  21   9   4       90.15      318.23    424.20 o 
  22   9   4     7488.20     5552.76    644.30 o 
 -22  10   4     4099.62     3521.17    327.69 o 
 -21  10   4    29103.11    28801.99   1516.68 o 
 -20  10   4    43009.86    46126.56   1753.05 o 
 -19  10   4    13370.29    12921.48    526.74 o 
 -18  10   4    33089.58    34867.70    802.08 o 
 -17  10   4      799.31      894.78     93.69 o 
 -16  10   4     1145.51     1008.92     76.38 o 
 -15  10   4     1773.24     1929.94    128.27 o 
 -14  10   4    91353.09    91879.24   2619.34 o 
 -13  10   4   161808.59   167234.81   2275.99 o 
 -12  10   4   153455.67   159141.91   2036.29 o 
 -11  10   4   110295.59   112147.29   1440.46 o 
 -10  10   4    17557.61    17309.04    249.07 o 
  -9  10   4      439.27      280.64     54.17 o 
  -8  10   4     6968.98     6713.24    122.92 o 
  -7  10   4     7628.95     8390.78    148.42 o 
  -6  10   4    79945.04    85960.38    929.80 o 
  -5  10   4   178075.03   183546.25   2088.41 o 
  -4  10   4    12896.73    14073.74    177.81 o 
  -3  10   4    43048.14    46898.56    554.18 o 
  -2  10   4      118.35      118.03     86.96 o 
  -1  10   4       98.04      114.53     83.54 o 
   0  10   4    48013.46    48135.69    618.57 o 
   1  10   4     3697.18     3601.84     78.95 o 
   2  10   4    73517.64    72382.95    922.51 o 
   3  10   4    20268.92    19167.70    256.03 o 
   4  10   4    44966.64    45244.55    603.52 o 
   5  10   4    14281.07    16110.35    265.15 o 
   6  10   4      263.36       91.56     40.45 o 
   7  10   4    40669.68    39758.55    538.81 o 
   8  10   4    57884.95    59652.75    726.30 o 
   9  10   4    11820.66    11721.27    288.22 o 
  10  10   4    40133.19    40507.32    748.34 o 
  11  10   4     2070.51     2375.38     66.08 o 
  12  10   4     1664.76     1800.76     81.83 o 
  13  10   4    25196.02    23647.99    453.15 o 
  14  10   4    15684.38    15137.14    225.92 o 
  15  10   4    50789.25    51735.84   1242.32 o 
  16  10   4    15682.92    15247.19    312.13 o 
  17  10   4    38670.87    37551.04    791.50 o 
  18  10   4     1762.32     1860.76    243.60 o 
  19  10   4     9232.84    10103.88    846.56 o 
  20  10   4      111.59        0.00    242.49 o 
  21  10   4     5022.14     4503.38    496.13 o 
 -22  11   4       86.98        0.00    248.59 o 
 -21  11   4     5195.18     5481.68    393.56 o 
 -20  11   4      593.43      367.64    293.87 o 
 -19  11   4    11198.83    11796.31    987.35 o 
 -18  11   4      718.26      918.77    294.68 o 
 -17  11   4    19736.05    20182.43    786.31 o 
 -16  11   4     2369.94     2312.03    207.40 o 
 -15  11   4    36651.50    36677.00    644.83 o 
 -14  11   4     1592.64     1587.22     98.78 o 
 -13  11   4     2683.74     2907.10    174.63 o 
 -12  11   4    11878.92    12040.49    203.65 o 
 -11  11   4   115032.82   118204.19   1589.25 o 
 -10  11   4    29400.56    29795.23    505.41 o 
  -9  11   4   161564.44   162142.52   2219.22 o 
  -8  11   4    10760.67     9540.96    153.99 o 
  -7  11   4   103464.84   109635.18   1478.61 o 
  -6  11   4     6220.18     5793.84    188.63 o 
  -5  11   4    11840.22    11616.33    137.92 o 
  -4  11   4      741.96      568.41     90.97 o 
  -3  11   4   301051.22   312649.69   3805.53 o 
  -2  11   4     3178.50     3510.78    117.84 o 
  -1  11   4    58193.45    58358.81    680.73 o 
   0  11   4    10824.01    11225.76    314.66 o 
   1  11   4    28446.42    27737.65    352.02 o 
   2  11   4    19474.99    20017.06    312.71 o 
   3  11   4     7137.11     7170.10    250.82 o 
   4  11   4      609.18      473.45     65.67 o 
   5  11   4   124083.49   124635.08   2787.23 o 
   6  11   4     5469.69     4902.26    100.31 o 
   7  11   4    55002.73    58484.91   1235.04 o 
   8  11   4      594.14      465.19     48.69 o 
   9  11   4      150.32      233.23     76.38 o 
  10  11   4      425.94      357.69     35.24 o 
  11  11   4    44953.08    45147.60    807.15 o 
  12  11   4    21548.16    21147.89    395.82 o 
  13  11   4    85956.98    85868.50   1169.31 o 
  14  11   4     1213.10     1134.24    141.62 o 
  15  11   4    12713.84    12577.96    332.05 o 
  16  11   4      893.87      811.10     92.69 o 
  17  11   4     1729.44     1692.22    126.81 o 
  18  11   4     1541.25     1468.75    186.79 o 
  19  11   4    22133.01    23310.15    945.84 o 
  20  11   4     3796.37     3847.90    442.10 o 
  21  11   4    40442.64    43794.26   2041.08 o 
 -22  12   4     7119.94     5036.34    724.22 o 
 -21  12   4     1661.42     1378.44    241.59 o 
 -20  12   4    38323.57    38562.47   1363.92 o 
 -19  12   4     9119.46     8243.73    383.15 o 
 -18  12   4     8876.92     8398.39    344.22 o 
 -17  12   4      124.84      215.12    351.53 o 
 -16  12   4     1371.31     1501.29    379.95 o 
 -15  12   4      754.36      774.42    301.36 o 
 -14  12   4    51946.96    51878.93    932.38 o 
 -13  12   4     8557.98     9034.04    319.10 o 
 -12  12   4   159149.48   163329.84   2630.56 o 
 -11  12   4    13296.93    13754.08    258.47 o 
 -10  12   4    36789.94    36442.20    819.04 o 
  -9  12   4      542.94      424.36    183.02 o 
  -8  12   4     5821.28     5880.27    117.54 o 
  -7  12   4    35337.53    38743.64    461.68 o 
  -6  12   4    62267.96    62854.42    719.61 o 
  -5  12   4    18978.45    22788.25    284.56 o 
  -4  12   4   206422.98   219658.36   2557.45 o 
  -3  12   4     2033.70     2162.22     63.50 o 
  -2  12   4     3279.29     2750.02    131.15 o 
  -1  12   4     2061.56     1864.09     90.35 o 
   0  12   4    10005.38    10230.70    160.80 o 
   1  12   4      286.24      273.26     48.21 o 
   2  12   4    87622.21    93431.80   1080.21 o 
   3  12   4     4319.81     4648.93     94.97 o 
   4  12   4    57971.05    62245.98   1164.58 o 
   5  12   4     6431.89     7259.66    138.61 o 
   6  12   4     6336.95     5402.21    109.09 o 
   7  12   4    20474.59    20791.19    426.47 o 
   8  12   4    97119.93   100838.41   1187.54 o 
   9  12   4     7413.68     7887.98    179.43 o 
  10  12   4    32061.66    31114.23    409.59 o 
  11  12   4     8563.35     8104.45    147.30 o 
  12  12   4      327.95      507.42    332.47 o 
  13  12   4     5507.41     4833.82    110.39 o 
  14  12   4    23067.09    23223.02    456.48 o 
  15  12   4     4248.21     4326.75    200.01 o 
  16  12   4    69162.34    75020.41   2188.19 o 
  17  12   4     3334.91     3377.69    314.46 o 
  18  12   4    24272.02    24588.21    964.67 o 
  19  12   4     3747.62     3919.15    506.48 o 
  20  12   4     3132.69     2734.52    392.23 o 
  21  12   4      316.44      200.54    411.91 o 
 -21  13   4     4819.86     5399.92    585.28 o 
 -20  13   4      162.69        0.00    721.15 o 
 -19  13   4     3933.79     4340.56    622.16 o 
 -18  13   4    11699.54    12246.54    365.97 o 
 -17  13   4    21908.32    22437.48    957.78 o 
 -16  13   4    31946.47    30417.10   1128.22 o 
 -15  13   4    41630.96    40618.86    971.58 o 
 -14  13   4    24382.54    23717.04    506.20 o 
 -13  13   4     5281.36     4881.75    163.81 o 
 -12  13   4     6983.44     7070.67    425.58 o 
 -11  13   4    31877.48    31834.84    545.14 o 
 -10  13   4   125211.95   130904.33   1994.91 o 
  -9  13   4    76964.83    79219.70   1225.36 o 
  -8  13   4   114265.91   117064.64   1523.53 o 
  -7  13   4    53930.97    52820.12    588.08 o 
  -6  13   4    32155.70    32822.36    371.14 o 
  -5  13   4     7193.88     6624.89    109.94 o 
  -4  13   4    61843.77    64355.63    783.31 o 
  -3  13   4    14814.72    15113.95    218.64 o 
  -2  13   4   167438.56   176662.27   2016.91 o 
  -1  13   4    29245.25    31305.70    510.95 o 
   0  13   4    21702.30    19933.29    368.07 o 
   1  13   4    25656.53    27068.90    332.14 o 
   2  13   4      377.92      351.52     48.77 o 
   3  13   4     3012.37     3197.17    106.13 o 
   4  13   4    25436.16    26056.49    326.03 o 
   5  13   4    93976.17    98123.94   1205.46 o 
   6  13   4    23148.13    23234.13    317.86 o 
   7  13   4    31766.57    30282.68   1153.55 o 
   8  13   4      483.95      533.00    122.10 o 
   9  13   4     1734.81     1415.18     57.88 o 
  10  13   4     4112.40     3894.17     76.85 o 
  11  13   4     8757.64     8628.37    233.02 o 
  12  13   4    26386.31    27716.40    477.57 o 
  13  13   4    64771.23    64601.08   1006.56 o 
  14  13   4    18528.24    19047.29    357.25 o 
  15  13   4     3179.45     3182.46    174.99 o 
  16  13   4       13.67        0.00    109.63 o 
  17  13   4     8130.75     8455.97    425.69 o 
  18  13   4     9877.27    10275.69    438.98 o 
  19  13   4     7877.92     8861.16    988.58 o 
  20  13   4    16545.49    17794.40   1302.12 o 
 -21  14   4    43796.77    43042.48   2530.46 o 
 -20  14   4       14.31        0.00    319.69 o 
 -19  14   4    50990.62    53657.39   2157.90 o 
 -18  14   4      467.03      457.19    216.18 o 
 -17  14   4     6797.64     6615.55    594.51 o 
 -16  14   4      291.25      180.13    112.54 o 
 -15  14   4     9281.13     8891.63    271.53 o 
 -14  14   4       91.26       54.32    113.41 o 
 -13  14   4   126418.25   128090.98   2821.62 o 
 -12  14   4    16369.02    15313.56    350.59 o 
 -11  14   4    36065.04    35950.07    659.75 o 
 -10  14   4     1983.03     1386.35     98.53 o 
  -9  14   4     2762.54     2700.46    176.76 o 
  -8  14   4     1166.62      840.87    109.50 o 
  -7  14   4    17649.55    17763.00    272.05 o 
  -6  14   4      286.03      102.57     45.24 o 
  -5  14   4   193353.81   204082.78   2304.28 o 
  -4  14   4     7829.67     7145.89    168.42 o 
  -3  14   4    70128.70    73505.59    906.95 o 
  -2  14   4      255.94       59.98     70.63 o 
  -1  14   4     5130.66     4721.04    122.96 o 
   0  14   4     5115.55     5485.47    111.35 o 
   1  14   4    71431.61    75163.93    884.74 o 
   2  14   4    21518.24    22304.84    276.28 o 
   3  14   4    98108.17   101762.70   1171.33 o 
   4  14   4     1914.51     1996.85    143.40 o 
   5  14   4      441.30      540.52    115.92 o 
   6  14   4     3751.96     3755.28    190.78 o 
   7  14   4    66667.96    65970.77   2480.96 o 
   8  14   4     2927.67     2792.86    147.09 o 
   9  14   4    50871.09    52340.93    677.04 o 
  10  14   4    23069.33    21878.29    303.80 o 
  11  14   4    49757.91    48753.50    613.84 o 
  12  14   4     2508.51     2244.46    137.01 o 
  13  14   4     1189.68      951.90    114.12 o 
  14  14   4     4729.10     4834.91    265.68 o 
  15  14   4    49364.36    50151.46   1161.19 o 
  16  14   4      163.34        0.00    142.04 o 
  17  14   4    22031.26    22783.39    774.53 o 
  18  14   4      548.73      182.81    304.40 o 
  19  14   4    13337.06    12737.96    829.71 o 
  20  14   4     1194.73      849.17    570.52 o 
 -20  15   4      312.46      650.44    282.80 o 
 -19  15   4     1906.72     1880.02    394.69 o 
 -18  15   4    33612.44    32817.57   1517.89 o 
 -17  15   4     3226.11     3815.45    406.05 o 
 -16  15   4    71146.89    74031.67   1950.15 o 
 -15  15   4     7580.87     7425.30    280.23 o 
 -14  15   4    55719.92    56591.68   1553.25 o 
 -13  15   4      149.83        0.00    204.67 o 
 -12  15   4     2791.30     2722.86    151.41 o 
 -11  15   4     1100.22     1110.92    114.12 o 
 -10  15   4    29425.56    29425.30    575.64 o 
  -9  15   4     1038.50     1010.89     69.12 o 
  -8  15   4   100972.55   103270.52   1513.51 o 
  -7  15   4     2708.36     2602.28     65.18 o 
  -6  15   4    28703.83    29522.16    381.57 o 
  -5  15   4       69.48        0.00     56.84 o 
  -4  15   4    11471.69    11886.19    173.92 o 
  -3  15   4    42627.10    43834.31    514.34 o 
  -2  15   4    46868.81    47903.45    683.49 o 
  -1  15   4    26010.76    27877.91    382.12 o 
   0  15   4    19820.81    18875.77    282.78 o 
   1  15   4      104.58      121.27     80.04 o 
   2  15   4        9.81        0.00     69.77 o 
   3  15   4    10776.82    10813.77    175.24 o 
   4  15   4   100372.13   101987.72   1325.40 o 
   5  15   4    22494.08    23975.36    340.01 o 
   6  15   4   107567.60   108699.77   1480.70 o 
   7  15   4     9701.15    10545.55    203.21 o 
   8  15   4     9468.50     9778.78    262.48 o 
   9  15   4     4498.30     4184.67    104.08 o 
  10  15   4    13360.43    12529.50    441.34 o 
  11  15   4     1069.56     1058.99    110.03 o 
  12  15   4    66047.35    67670.21   1207.53 o 
  13  15   4    17421.46    18521.46    342.21 o 
  14  15   4    26664.00    27677.15    810.00 o 
  15  15   4     6892.82     7323.53    533.79 o 
  16  15   4      548.06      598.45    138.18 o 
  17  15   4      276.78      141.89    163.48 o 
  18  15   4    12094.71    12819.47    570.48 o 
  19  15   4     1831.11     2229.55    785.70 o 
 -19  16   4     2396.30     1429.99    443.88 o 
 -18  16   4    26195.88    27114.57   2044.78 o 
 -17  16   4       54.15      108.33    190.95 o 
 -16  16   4     2040.78     1469.91    308.09 o 
 -15  16   4      316.07      134.64    320.69 o 
 -14  16   4    29071.18    28864.73    798.59 o 
 -13  16   4     4957.52     4725.06    182.91 o 
 -12  16   4    80755.27    80568.34   1832.81 o 
 -11  16   4    11873.77    12211.26    296.92 o 
 -10  16   4     4577.86     4281.79    134.22 o 
  -9  16   4      360.99       51.03    152.10 o 
  -8  16   4     8337.34     7754.20    175.74 o 
  -7  16   4    29570.67    28697.06    511.66 o 
  -6  16   4    44645.59    46272.26    665.56 o 
  -5  16   4    90518.81    92112.30   1089.19 o 
  -4  16   4    67522.06    68709.65    954.99 o 
  -3  16   4    22222.43    22146.70    303.01 o 
  -2  16   4     1414.04     1505.23     79.73 o 
  -1  16   4     6235.63     6149.95    123.97 o 
   0  16   4    48583.23    49818.51    611.80 o 
   1  16   4    23748.41    24553.17    310.50 o 
   2  16   4    84953.91    88516.94   1264.32 o 
   3  16   4    56188.61    59048.63    742.00 o 
   4  16   4    39115.21    41046.29    492.54 o 
   5  16   4     6262.87     5941.00    214.74 o 
   6  16   4     4894.59     4442.65    139.91 o 
   7  16   4    12960.42    11504.54    283.00 o 
   8  16   4    58966.47    56724.93    734.22 o 
   9  16   4    45655.26    46260.39    654.21 o 
  10  16   4    38276.06    38880.35    745.04 o 
  11  16   4    10187.07     9859.01    294.96 o 
  12  16   4    12529.34    12590.35    383.34 o 
  13  16   4      449.36      245.81    121.27 o 
  14  16   4     3719.04     3430.73    305.32 o 
  15  16   4     3801.17     4056.38    451.24 o 
  16  16   4    13724.95    14247.69    421.74 o 
  17  16   4    16754.73    15786.29    889.97 o 
  18  16   4     6016.54     5747.64   1464.42 o 
  19  16   4     5056.28     6374.11    956.61 o 
 -19  17   4    11591.52    12742.08   1227.11 o 
 -18  17   4        4.83        0.00    603.72 o 
 -17  17   4    40128.00    36950.89   1694.71 o 
 -16  17   4       51.70      411.66    196.78 o 
 -15  17   4    89297.69    90642.02   2377.34 o 
 -14  17   4     5492.98     4845.97    224.50 o 
 -13  17   4    28548.94    30039.83    726.37 o 
 -12  17   4        8.50        0.00    126.69 o 
 -11  17   4    14139.00    13903.89    412.27 o 
 -10  17   4     1328.12     1126.78    232.49 o 
  -9  17   4    70012.91    70020.59   1174.98 o 
  -8  17   4     7757.56     7007.56    271.36 o 
  -7  17   4    87511.44    86716.40   1191.88 o 
  -6  17   4      117.45        0.00     61.10 o 
  -5  17   4    10656.14    10158.48    177.60 o 
  -4  17   4    17391.18    18742.46    414.77 o 
  -3  17   4    33837.77    35593.32    580.87 o 
  -2  17   4      389.68      303.38     74.27 o 
  -1  17   4    41642.38    42809.76    582.62 o 
   0  17   4    28372.61    28258.78    375.66 o 
   1  17   4    12866.13    12752.98    205.87 o 
   2  17   4     1122.59     1074.17     73.99 o 
   3  17   4    11718.84    11744.49    261.48 o 
   4  17   4     4501.62     4547.60    109.27 o 
   5  17   4    68037.55    67636.96    873.95 o 
   6  17   4     1461.56     1655.36    248.11 o 
   7  17   4     9506.57     9707.41    550.86 o 
   8  17   4       36.16        0.00     85.34 o 
   9  17   4      493.53      464.57    159.73 o 
  10  17   4     7519.19     7301.98    175.63 o 
  11  17   4    38723.09    38589.89   1055.08 o 
  12  17   4     1705.82     1639.29    157.85 o 
  13  17   4    56772.25    59895.93   1655.83 o 
  14  17   4      249.10      560.24    160.79 o 
  15  17   4    11172.20    11065.01    734.08 o 
  16  17   4      646.70      197.93    242.29 o 
  17  17   4     5746.31     5498.75    698.40 o 
  18  17   4     1453.39        0.00    467.24 o 
 -18  18   4     8337.36     7215.14    866.85 o 
 -17  18   4     3236.40     2743.58    300.83 o 
 -16  18   4     1852.29     1624.34    244.91 o 
 -15  18   4       99.29        0.00    201.59 o 
 -14  18   4    23163.17    22491.23    764.91 o 
 -13  18   4    22440.49    22143.25    676.77 o 
 -12  18   4    56047.18    51820.57   1354.21 o 
 -11  18   4     2749.37     2262.17    195.11 o 
 -10  18   4    19899.02    20385.37    570.15 o 
  -9  18   4     2325.21     2199.91    144.11 o 
  -8  18   4    10511.18     9956.63    276.86 o 
  -7  18   4     5305.44     5336.53    237.81 o 
  -6  18   4    64946.73    67044.66   1826.38 o 
  -5  18   4    23048.74    22438.69    382.24 o 
  -4  18   4    85320.98    84725.31   1307.27 o 
  -3  18   4     3695.20     3769.78    126.49 o 
  -2  18   4    37915.13    38087.37    553.77 o 
  -1  18   4    15483.48    15150.50    371.45 o 
   0  18   4    25202.88    24885.51    410.68 o 
   1  18   4    21334.21    21158.74    352.54 o 
   2  18   4    44146.27    45157.72    660.39 o 
   3  18   4    55466.43    58850.44   1006.63 o 
   4  18   4     7959.99     8404.24    328.33 o 
   5  18   4     5528.65     5799.81    159.54 o 
   6  18   4       40.75       76.46     92.89 o 
   7  18   4    24260.47    22232.89    407.74 o 
   8  18   4    29312.72    27519.38    511.40 o 
   9  18   4    23287.87    23958.49    581.40 o 
  10  18   4    18257.25    18687.09    398.97 o 
  11  18   4    12563.09    12054.34    349.03 o 
  12  18   4      181.77        0.00    144.27 o 
  13  18   4     1549.27     1314.66    190.68 o 
  14  18   4    19800.22    20792.82    817.73 o 
  15  18   4      306.90      287.18    225.02 o 
  16  18   4    56010.38    54483.55   2193.64 o 
  17  18   4      335.91      558.07    448.79 o 
 -17  19   4    11162.24     9670.38    601.48 o 
 -16  19   4    31285.13    27894.38   1228.68 o 
 -15  19   4     2004.44     1469.27    266.03 o 
 -14  19   4    24165.72    22902.25    854.66 o 
 -13  19   4     3829.77     3511.15    596.61 o 
 -12  19   4     1949.63     1578.67    195.04 o 
 -11  19   4     2603.84     2725.68    198.45 o 
 -10  19   4    66741.24    66142.61   1597.80 o 
  -9  19   4    15850.85    15396.40    358.00 o 
  -8  19   4    64673.53    66256.45   1806.92 o 
  -7  19   4     8871.37     8703.96    309.16 o 
  -6  19   4    11959.67    11947.51    414.05 o 
  -5  19   4     2184.11     1689.05    219.18 o 
  -4  19   4     3628.09     3512.16    126.02 o 
  -3  19   4    12379.03    11715.18    265.37 o 
  -2  19   4    63923.74    64928.07   1117.47 o 
  -1  19   4    34839.76    35748.28    550.83 o 
   0  19   4    17774.19    17318.28    335.13 o 
   1  19   4    36497.91    37569.66    560.07 o 
   2  19   4      280.65      114.94    136.84 o 
   3  19   4     1052.28      965.53    122.28 o 
   4  19   4     9716.17     9254.42    218.80 o 
   5  19   4    23916.79    23209.16    413.51 o 
   6  19   4    32293.96    32074.38    549.96 o 
   7  19   4     9434.04     9000.49    247.80 o 
   8  19   4     2748.07     2350.70    237.28 o 
   9  19   4      187.44        0.00    155.25 o 
  10  19   4     6263.23     6294.25    332.05 o 
  11  19   4    13220.22    13327.53    462.32 o 
  12  19   4    37127.18    36428.36   1902.09 o 
  13  19   4     7894.58     7706.13    309.83 o 
  14  19   4    32021.96    33970.30   1194.23 o 
  15  19   4     2956.16     2758.04    257.41 o 
  16  19   4      866.95      197.47    265.09 o 
 -17  20   4     4844.51       61.48   1036.53 o 
 -16  20   4      272.08        0.00    191.28 o 
 -15  20   4     9952.75    10163.62    522.52 o 
 -14  20   4      718.15      810.89    466.45 o 
 -13  20   4    70277.29    69293.48   2437.43 o 
 -12  20   4       35.17        0.00    289.52 o 
 -11  20   4    55278.20    55428.29   1798.80 o 
 -10  20   4     9553.65     8857.63    389.14 o 
  -9  20   4     2281.10     1971.84    270.18 o 
  -8  20   4     3645.47     4010.87    187.11 o 
  -7  20   4    12760.93    12234.83    289.49 o 
  -6  20   4      729.21      742.91    110.10 o 
  -5  20   4    66518.36    67401.13   1567.63 o 
  -4  20   4     1293.64     1039.23    157.95 o 
  -3  20   4    77256.13    77685.70   1558.72 o 
  -2  20   4       13.83        0.00    115.00 o 
  -1  20   4     5055.42     5191.20    211.02 o 
   0  20   4       13.62        0.00    139.13 o 
   1  20   4    24369.51    24422.49    584.78 o 
   2  20   4       54.89      160.45    173.75 o 
   3  20   4    40014.25    41165.06    761.81 o 
   4  20   4     1641.23     1915.86    106.14 o 
   5  20   4     4833.27     4839.79    246.03 o 
   6  20   4     3819.39     3558.52    213.68 o 
   7  20   4     8429.49     8343.37    269.91 o 
   8  20   4       32.83       44.87    140.12 o 
   9  20   4    37456.55    35677.50   1228.65 o 
  10  20   4      264.72      306.55    156.85 o 
  11  20   4    13911.11    13171.22    595.96 o 
  12  20   4     4363.51     3686.68    258.81 o 
  13  20   4     7324.97     6808.75    310.98 o 
  14  20   4      101.73        0.00    157.60 o 
  15  20   4    52014.16    52564.60   1942.00 o 
  16  20   4     2004.14      928.91    380.55 o 
 -16  21   4    20162.49    17300.60   1762.47 o 
 -15  21   4     3203.62     3148.15    521.56 o 
 -14  21   4     5220.91     5108.04    367.97 o 
 -13  21   4      277.88       60.15    360.26 o 
 -12  21   4       22.86       81.55    195.77 o 
 -11  21   4    11130.52    10458.81    445.88 o 
 -10  21   4    28546.74    27579.31    922.16 o 
  -9  21   4    23292.06    24104.95    747.87 o 
  -8  21   4    45312.34    44613.14   1178.35 o 
  -7  21   4    21378.83    21550.16    493.90 o 
  -6  21   4     1973.14     2065.37    338.36 o 
  -5  21   4       68.56        0.00     89.32 o 
  -4  21   4      599.49      497.59     95.11 o 
  -3  21   4    32706.61    34077.73    709.70 o 
  -2  21   4    42491.02    41740.36    931.49 o 
  -1  21   4    27529.32    27538.16    599.53 o 
   0  21   4    83655.79    84413.72   1519.53 o 
   1  21   4     5256.78     5076.09    191.44 o 
   2  21   4     4146.10     3950.90    292.40 o 
   3  21   4     1789.16     2038.29    144.15 o 
   4  21   4    13357.67    12862.75    392.22 o 
   5  21   4    25441.46    24224.08    845.31 o 
   6  21   4    49839.24    49361.73    945.27 o 
   7  21   4     1115.70      975.30    198.52 o 
   8  21   4    26754.83    25579.77   1056.23 o 
   9  21   4     1387.98      848.88    152.45 o 
  10  21   4     7260.40     7580.01    361.78 o 
  11  21   4     1837.21     2166.85    314.53 o 
  12  21   4    20211.75    21583.41    698.34 o 
  13  21   4     9737.92     9184.70    589.82 o 
  14  21   4    12590.30    13125.62    528.83 o 
  15  21   4     2111.01     1970.38    257.92 o 
 -15  22   4       75.02       25.34    234.06 o 
 -14  22   4    11385.24    10603.59   1133.69 o 
 -13  22   4     3625.48     3101.80    365.36 o 
 -12  22   4    46199.42    46546.01   2430.49 o 
 -11  22   4    15764.74    16114.13    664.22 o 
 -10  22   4    14919.54    16831.78    582.48 o 
  -9  22   4    12296.13    11508.64    460.00 o 
  -8  22   4     3903.65     3675.79    359.22 o 
  -7  22   4     1635.37     1114.22    187.52 o 
  -6  22   4    39731.72    39277.03    952.56 o 
  -5  22   4     5717.71     5885.53    212.86 o 
  -4  22   4    28464.97    29181.51    705.58 o 
  -3  22   4      906.32     1155.73    314.13 o 
  -2  22   4     2656.07     2506.74    174.46 o 
  -1  22   4      456.85      444.08    161.86 o 
   0  22   4    32265.55    32504.95   1224.95 o 
   1  22   4     8677.98     8188.47    406.27 o 
   2  22   4    48649.95    50348.14    967.48 o 
   3  22   4     5223.79     4831.35    253.97 o 
   4  22   4    12581.79    13131.40    475.81 o 
   5  22   4      614.39      268.80    114.86 o 
   6  22   4     2837.81     2560.78    266.39 o 
   7  22   4      408.06      466.62    205.87 o 
   8  22   4    40794.02    40566.36   1718.73 o 
   9  22   4    10616.69     9559.58    526.99 o 
  10  22   4    22595.91    24107.70   1029.58 o 
  11  22   4     6686.58     6510.22    330.17 o 
  12  22   4      741.37      539.94    228.94 o 
  13  22   4        3.48       52.66    196.93 o 
  14  22   4     7108.41     6285.73    352.71 o 
 -13  23   4     4731.49     4192.46    498.10 o 
 -12  23   4       98.23        0.00    281.14 o 
 -11  23   4     3703.62     3887.00    322.01 o 
 -10  23   4      644.20        0.00    330.23 o 
  -9  23   4    45823.05    45339.83   1742.15 o 
  -8  23   4       62.48      277.42    305.64 o 
  -7  23   4    22229.12    24457.23    751.52 o 
  -6  23   4      243.40      209.49    111.45 o 
  -5  23   4        8.07       93.58    120.57 o 
  -4  23   4     6874.34     7615.12    259.64 o 
  -3  23   4    31018.41    29933.35    722.81 o 
  -2  23   4     9011.01     8807.43    799.52 o 
  -1  23   4    82543.71    86068.41   1875.91 o 
   0  23   4     1277.98     1197.58    137.81 o 
   1  23   4    14410.08    14617.23    403.83 o 
   2  23   4       78.19      144.97    123.38 o 
   3  23   4    11930.09    11541.09    441.11 o 
   4  23   4      938.09      565.39    159.61 o 
   5  23   4    53691.13    54028.43   1945.20 o 
   6  23   4     1489.41     1556.82    214.57 o 
   7  23   4    48032.23    47114.64   1374.51 o 
   8  23   4      273.87       49.67    308.09 o 
   9  23   4     2081.11     1884.08    704.16 o 
  10  23   4      400.09      368.98    283.03 o 
  11  23   4    15401.93    14951.13    645.91 o 
  12  23   4     1082.71      801.05    258.66 o 
 -12  24   4    19277.54    18835.70    852.33 o 
 -11  24   4    19683.78    18269.42    838.91 o 
 -10  24   4    24447.17    26915.74   2007.04 o 
  -9  24   4     2326.16     2550.44    268.33 o 
  -8  24   4      145.72      215.01    209.10 o 
  -7  24   4     3781.06     3592.64    301.36 o 
  -6  24   4    14272.28    14529.40    601.19 o 
  -5  24   4     6788.71     7978.47    319.94 o 
  -4  24   4    28514.71    29878.69   1234.86 o 
  -3  24   4     3692.14     3989.48    213.88 o 
  -2  24   4    11742.29    11070.58    419.82 o 
  -1  24   4     5532.07     5287.30    423.68 o 
   0  24   4     8227.02     7768.74    347.49 o 
   1  24   4    28924.40    28843.09    732.61 o 
   2  24   4    26234.24    26553.38   1256.37 o 
   3  24   4    17493.37    17336.91    750.51 o 
   4  24   4     4013.76     3885.58    243.32 o 
   5  24   4     2033.04     1773.19    250.24 o 
   6  24   4       24.84        0.00    495.08 o 
   7  24   4     6962.20     8037.88    408.35 o 
   8  24   4    15717.50    17200.09    678.78 o 
   9  24   4    15683.33    15402.94   1209.96 o 
  10  24   4    22726.84    21273.82    854.21 o 
  11  24   4     5093.99     4578.14    436.94 o 
 -10  25   4    13113.33    12532.13    627.63 o 
  -9  25   4     6419.81     7103.23    429.79 o 
  -8  25   4    31473.29    30353.94   1206.95 o 
  -7  25   4    17341.09    17148.75    698.61 o 
  -6  25   4     3026.75     3042.56    314.61 o 
  -5  25   4    16033.86    14468.20    999.32 o 
  -4  25   4    10073.07    10092.00    469.57 o 
  -3  25   4     5767.03     5842.15    314.30 o 
  -2  25   4    44689.46    44732.67   1688.84 o 
  -1  25   4     2554.60     2397.82    253.20 o 
   0  25   4    41863.20    44021.47   1362.14 o 
   1  25   4    10193.20     8802.54    395.13 o 
   2  25   4      687.57      246.90    294.25 o 
   3  25   4      539.03      546.59    172.96 o 
   4  25   4    36726.76    37810.81   1654.41 o 
   5  25   4      117.63        0.00    214.27 o 
   6  25   4    34092.46    34941.94   1225.33 o 
   7  25   4      230.38        0.00    329.98 o 
   8  25   4     9069.27     9729.14    543.08 o 
   9  25   4     3328.80     2864.18    290.48 o 
  10  25   4     4072.04     2964.50    506.58 o 
  -8  26   4      615.76       92.38    239.87 o 
  -7  26   4    12955.12    13251.93    806.45 o 
  -6  26   4      368.82      112.36    327.71 o 
  -5  26   4    37431.40    37873.18   1613.92 o 
  -4  26   4      287.77      454.76    263.69 o 
  -3  26   4    23407.63    23443.80   1240.29 o 
  -2  26   4      624.23      521.67    174.99 o 
  -1  26   4      215.46      184.89    211.37 o 
   0  26   4     2865.18     2539.79    289.67 o 
   1  26   4    46277.41    46331.56   1619.88 o 
   2  26   4     2832.12     2446.10    381.39 o 
   3  26   4    30935.00    32752.95   1231.69 o 
   4  26   4      870.09      627.85    292.82 o 
   5  26   4     1708.40     1929.76    791.03 o 
   6  26   4      230.77      368.70    293.25 o 
   7  26   4     8273.53     8844.24    488.46 o 
   8  26   4     2747.26     1940.97    527.34 o 
  -6  27   4     8885.68     8102.88    505.72 o 
  -5  27   4       26.59      156.52    282.50 o 
  -4  27   4     1063.32      614.37    309.91 o 
  -3  27   4     6862.66     6888.68    989.57 o 
  -2  27   4     6197.10     6499.03    951.08 o 
  -1  27   4    24896.90    24652.41    971.14 o 
   0  27   4    11933.97    12097.31    856.84 o 
   1  27   4     4808.54     5275.76    892.06 o 
   2  27   4      651.62     1256.35    359.71 o 
   3  27   4     5110.97     5147.49    427.88 o 
   4  27   4     2044.34     2041.75    439.20 o 
   5  27   4    11856.22    11317.29    654.16 o 
 -23   0   5       79.94        0.00    258.21 o 
 -21   0   5       37.11       49.18    184.44 o 
 -19   0   5      251.63       49.18    109.43 o 
 -17   0   5        2.49        0.00    124.19 o 
 -15   0   5      774.89      909.89    113.12 o 
 -13   0   5       11.11        0.00    124.19 o 
 -11   0   5     1770.04     1996.35     62.03 o 
  -9   0   5     5961.31     6418.33    125.63 o 
  -7   0   5     7359.09     7762.54    151.70 o 
  -5   0   5       25.33        0.00     38.70 o 
  -3   0   5     2343.97     3840.99    253.29 o 
  -1   0   5      347.24      224.31     50.03 o 
   1   0   5     3101.69     2457.91     65.80 o 
   3   0   5     1629.39     1123.61     49.31 o 
   5   0   5     1252.71      799.41     44.34 o 
   7   0   5      283.73      269.28     46.90 o 
   9   0   5     3425.23     3384.68    104.64 o 
  11   0   5      609.31      692.01     57.07 o 
  13   0   5     2366.00     2403.79    162.92 o 
  15   0   5     6919.21     6927.77    159.53 o 
  17   0   5     6292.25     6407.21    250.37 o 
  19   0   5       96.74        0.00    196.12 o 
  21   0   5     3217.20     3350.59    372.56 o 
 -24   1   5      560.82        0.00    669.50 o 
 -23   1   5        1.15        0.00    323.38 o 
 -22   1   5        2.27        0.00    130.41 o 
 -21   1   5        2.16      149.22    472.77 o 
 -20   1   5       55.18        0.00    152.44 o 
 -19   1   5        2.28       72.55    153.08 o 
 -18   1   5      228.84        0.00    165.99 o 
 -17   1   5       53.51      359.98     86.07 o 
 -16   1   5       12.12      128.52     82.10 o 
 -15   1   5      113.29       31.99     82.05 o 
 -14   1   5      217.31      122.96     64.77 o 
 -13   1   5        3.78        0.00    185.67 o 
 -12   1   5       47.38       72.31     33.12 o 
 -11   1   5      945.60     1204.21     71.17 o 
 -10   1   5      108.17      101.59     35.32 o 
  -9   1   5     1756.08     1679.98     37.28 o 
  -8   1   5       20.95        0.00     28.61 o 
  -7   1   5     5063.68     5155.21     77.83 o 
  -6   1   5      155.76       78.18     30.17 o 
  -5   1   5     8176.45     7477.54     97.96 o 
  -4   1   5       14.31        0.00     21.12 o 
  -3   1   5     2148.13     2842.74     64.04 o 
  -2   1   5       73.16      203.47     25.55 o 
  -1   1   5       50.97      295.47     30.06 o 
   0   1   5     1057.35     1202.76     38.33 o 
   1   1   5       49.30      178.63     40.82 o 
   2   1   5     4614.64     4305.08    120.96 o 
   3   1   5     7588.88     8211.32    111.98 o 
   4   1   5     5638.27     5251.55     72.85 o 
   5   1   5      859.76      762.83     35.67 o 
   6   1   5     1243.24      987.53     46.73 o 
   7   1   5      494.93      338.91     27.44 o 
   8   1   5       16.18        0.00     35.43 o 
   9   1   5      874.51      722.31     35.83 o 
  10   1   5     4103.50     4052.78     73.88 o 
  11   1   5     2836.17     2875.26     77.02 o 
  12   1   5     3401.37     3285.01     75.01 o 
  13   1   5      100.96      187.14     38.05 o 
  14   1   5     1595.31     1612.80     71.28 o 
  15   1   5       15.55        0.00     47.45 o 
  16   1   5       39.70        0.00     90.16 o 
  17   1   5      799.21      613.34    128.61 o 
  18   1   5     4349.99     4630.32    198.06 o 
  19   1   5      840.39     1034.67    137.77 o 
  20   1   5     4511.82     5269.46    353.74 o 
  21   1   5      205.28       83.10    165.38 o 
  22   1   5      345.92      672.66    231.15 o 
  23   1   5        5.67        0.00    320.92 o 
 -24   2   5        2.25        0.00    248.37 o 
 -23   2   5      112.92      394.11    730.37 o 
 -22   2   5      350.85      359.93    153.59 o 
 -21   2   5      280.95      427.57    129.58 o 
 -20   2   5       38.81       99.31    141.40 o 
 -19   2   5       43.80      352.24    125.36 o 
 -18   2   5       55.34        0.00    251.45 o 
 -17   2   5       49.77      155.63     88.53 o 
 -16   2   5      321.75      114.27     84.77 o 
 -15   2   5      470.00      789.03    100.29 o 
 -14   2   5      287.66      274.05     70.74 o 
 -13   2   5      134.80      221.71     43.65 o 
 -12   2   5       83.86       14.52     22.92 o 
 -11   2   5       49.67      125.80     31.40 o 
 -10   2   5      640.69      691.83     27.52 o 
  -9   2   5     4576.25     4467.47     68.03 o 
  -8   2   5      467.03      450.03     31.54 o 
  -7   2   5      284.81      341.16     28.57 o 
  -6   2   5      800.66      601.41     33.94 o 
  -5   2   5     9969.12     9745.64    120.33 o 
  -4   2   5      836.10     1447.58     35.94 o 
  -3   2   5    10293.14    10705.81    158.31 o 
  -2   2   5        7.50      344.35     35.49 o 
  -1   2   5     1291.57     1213.53     38.75 o 
   0   2   5     1096.57     1704.59     40.18 o 
   1   2   5    15884.95    16005.76    368.44 o 
   2   2   5      858.26      538.29     62.29 o 
   3   2   5     4644.28     4260.17    138.78 o 
   4   2   5     1247.85      576.69     49.52 o 
   5   2   5     1761.29     1947.72     43.60 o 
   6   2   5       95.35        0.00     29.39 o 
   7   2   5     4910.39     4720.80     74.10 o 
   8   2   5     3680.97     3049.41     62.56 o 
   9   2   5     1851.68     1834.11     53.76 o 
  10   2   5     2746.91     2240.93     72.04 o 
  11   2   5      609.87      616.82     58.44 o 
  12   2   5     1476.69     1616.77     55.71 o 
  13   2   5       57.07        0.00     39.49 o 
  14   2   5     3537.29     3699.53     78.77 o 
  15   2   5     1288.76     1599.53     86.25 o 
  16   2   5     7141.80     7834.44    141.09 o 
  17   2   5     1624.31     1732.01    164.47 o 
  18   2   5      509.28      516.21    114.93 o 
  19   2   5      132.61       87.10    118.86 o 
  20   2   5     1390.13     1621.65    210.44 o 
  21   2   5      160.96      501.92    411.29 o 
  22   2   5     1983.75     1404.17    324.61 o 
  23   2   5      836.49     1189.00    359.04 o 
 -24   3   5        9.32      367.64    259.44 o 
 -23   3   5      163.84      241.81    208.64 o 
 -22   3   5        0.30      547.58    285.61 o 
 -21   3   5       11.26        0.00    159.23 o 
 -20   3   5       42.42      170.53    112.59 o 
 -19   3   5        7.32        0.00    139.09 o 
 -18   3   5      445.26      619.87     97.49 o 
 -17   3   5       13.60        0.00    148.16 o 
 -16   3   5       52.37      226.82    116.19 o 
 -15   3   5       35.97        0.00     63.26 o 
 -14   3   5        3.58       47.43    104.51 o 
 -13   3   5     1546.86     1814.24    111.28 o 
 -12   3   5       16.82       43.19     88.74 o 
 -11   3   5     1537.89     1556.82     53.60 o 
 -10   3   5        3.09        0.00     33.90 o 
  -9   3   5     2977.17     2755.79     81.91 o 
  -8   3   5     1163.43     1184.58     36.38 o 
  -7   3   5     2681.00     2324.29     56.61 o 
  -6   3   5     1855.17     1893.30     40.91 o 
  -5   3   5     4478.50     4190.81     67.51 o 
  -4   3   5     2235.43     2581.18     48.62 o 
  -3   3   5     1423.92     1593.73     56.44 o 
  -2   3   5     3429.22     3380.53     97.26 o 
  -1   3   5     2842.40     3008.69     65.86 o 
   0   3   5     3877.90     5098.19    102.58 o 
   1   3   5       89.86       69.77     37.09 o 
   2   3   5      105.56       22.32     31.38 o 
   3   3   5     3106.35     2457.79     96.72 o 
   4   3   5      327.25      279.01     33.72 o 
   5   3   5    18437.57    17311.61    327.39 o 
   6   3   5       52.42       25.00     29.15 o 
   7   3   5     3734.77     3311.94     57.91 o 
   8   3   5      359.48      127.64     70.81 o 
   9   3   5     1383.50     1262.01     46.50 o 
  10   3   5      474.84      397.10     45.63 o 
  11   3   5     6849.23     6660.67    196.11 o 
  12   3   5        7.49       53.61     45.51 o 
  13   3   5     5610.01     5487.93     97.68 o 
  14   3   5      228.96      337.00     42.95 o 
  15   3   5       80.40       45.73     34.26 o 
  16   3   5       31.73        0.00     53.42 o 
  17   3   5     1074.14      970.14    113.94 o 
  18   3   5      171.36      629.97    119.18 o 
  19   3   5     5971.46     5841.24    203.82 o 
  20   3   5       80.82      839.25    292.26 o 
  21   3   5     4629.31     3934.20    267.12 o 
  22   3   5        8.99      650.76    257.85 o 
  23   3   5        6.44      628.31    478.30 o 
 -24   4   5      180.90      159.84    330.76 o 
 -23   4   5       29.94      328.70    228.66 o 
 -22   4   5      266.14        0.00    122.96 o 
 -21   4   5      360.57      395.14    164.87 o 
 -20   4   5      306.32      491.46    252.06 o 
 -19   4   5        6.81        0.00    128.49 o 
 -18   4   5      234.89      246.17    153.08 o 
 -17   4   5      419.19      278.40     79.92 o 
 -16   4   5      629.74      569.66    183.21 o 
 -15   4   5      303.73      322.88    115.58 o 
 -14   4   5        2.52        0.00     77.91 o 
 -13   4   5      215.97      297.08     66.51 o 
 -12   4   5      551.61      540.63     42.88 o 
 -11   4   5     2131.81     2244.10     56.58 o 
 -10   4   5      130.77       84.98     37.58 o 
  -9   4   5      204.93       74.17     35.67 o 
  -8   4   5     9310.14    10063.63    122.80 o 
  -7   4   5     1344.67     1354.77     65.73 o 
  -6   4   5     1136.25     1175.60     56.08 o 
  -5   4   5     4216.95     3863.43     87.99 o 
  -4   4   5     1120.22     1307.50     54.53 o 
  -3   4   5    12354.05    10573.57    263.90 o 
  -2   4   5      311.32       64.23     42.42 o 
  -1   4   5       15.14       17.63     43.62 o 
   0   4   5      321.80      106.87     17.81 o 
   1   4   5     3899.49     4894.09     80.28 o 
   2   4   5     5017.20     4262.83    112.13 o 
   3   4   5     2327.99     3102.43     53.20 o 
   4   4   5     1113.22      691.04     31.35 o 
   5   4   5      613.17      782.01     42.77 o 
   6   4   5     1034.48     1061.66     60.50 o 
   7   4   5     3717.30     3268.34     78.23 o 
   8   4   5     4979.23     5083.86    143.22 o 
   9   4   5      949.02      753.58     59.85 o 
  10   4   5     4246.09     4542.61    137.36 o 
  11   4   5     3319.71     3409.24    123.52 o 
  12   4   5      775.07      682.59    124.28 o 
  13   4   5       26.05        3.20     40.11 o 
  14   4   5     2488.98     2844.27    115.18 o 
  15   4   5     3026.61     3194.16     70.26 o 
  16   4   5     6017.75     5800.68    216.70 o 
  17   4   5     3036.07     2884.34    114.12 o 
  18   4   5      402.66      206.58    124.05 o 
  19   4   5       52.13       69.33    170.91 o 
  20   4   5      666.00      789.81    276.29 o 
  21   4   5     1206.47     1151.90    302.48 o 
  22   4   5     2174.94     2076.75    454.94 o 
 -23   5   5        7.29        0.00    349.96 o 
 -22   5   5       20.88        0.00    393.46 o 
 -21   5   5       42.34      233.62    183.21 o 
 -20   5   5      256.26       36.22    100.29 o 
 -19   5   5       66.38       31.27     98.98 o 
 -18   5   5        8.05       10.78    177.67 o 
 -17   5   5     1184.66     1372.91    320.30 o 
 -16   5   5       78.70        0.00    233.00 o 
 -15   5   5      372.80      245.71     28.52 o 
 -14   5   5       58.47       78.26     70.81 o 
 -13   5   5     1086.55     1198.77     76.49 o 
 -12   5   5        8.92        0.00     64.07 o 
 -11   5   5     3513.62     3392.43     59.68 o 
 -10   5   5       56.97        0.00     29.99 o 
  -9   5   5     2404.11     2103.94     48.56 o 
  -8   5   5     1617.16     1393.85     92.46 o 
  -7   5   5     1511.51     1592.14     38.57 o 
  -6   5   5     2026.56     2191.17     44.95 o 
  -5   5   5      793.52      522.27     31.61 o 
  -4   5   5     2925.28     3011.83     85.54 o 
  -3   5   5     2100.60     2615.44     73.83 o 
  -2   5   5     9967.70     9978.70    143.38 o 
  -1   5   5       11.20        0.00     38.87 o 
   0   5   5      342.16      149.68     60.78 o 
   1   5   5      697.47      409.54     45.11 o 
   2   5   5      101.24       32.95     51.47 o 
   3   5   5      431.82      655.50     47.74 o 
   4   5   5     5720.48     5203.76    106.48 o 
   5   5   5      469.48      202.47     40.82 o 
   6   5   5     2157.59     1904.61     61.58 o 
   7   5   5     3885.88     3476.88     70.68 o 
   8   5   5        0.69        0.00     39.04 o 
   9   5   5     1804.07     1864.96     70.63 o 
  10   5   5     8008.53     7755.42    154.76 o 
  11   5   5     1544.01     1700.62     77.24 o 
  12   5   5     7666.06     8311.59    236.57 o 
  13   5   5      519.06      468.16     48.01 o 
  14   5   5     2408.12     2488.55     69.39 o 
  15   5   5      257.41      247.76     43.62 o 
  16   5   5       53.22        4.34     58.39 o 
  17   5   5     1127.39     1260.06     69.92 o 
  18   5   5     4166.05     4389.00    153.48 o 
  19   5   5     1239.67     1690.37    236.56 o 
  20   5   5     4607.16     4929.76    296.48 o 
  21   5   5      279.92      792.01    287.21 o 
  22   5   5      524.41      251.99    300.83 o 
 -23   6   5      248.76      122.96    319.69 o 
 -22   6   5       13.46      407.19    191.14 o 
 -21   6   5      232.51       88.42    170.64 o 
 -20   6   5        0.18      127.09    196.36 o 
 -19   6   5      584.56      450.03    319.07 o 
 -18   6   5        1.51       14.27     81.13 o 
 -17   6   5        8.92        0.00    197.35 o 
 -16   6   5      187.75      264.86     50.60 o 
 -15   6   5      299.12      225.26     44.83 o 
 -14   6   5       11.11      148.35     98.80 o 
 -13   6   5      239.97      130.71     65.67 o 
 -12   6   5     1085.69     1187.95     49.16 o 
 -11   6   5      108.64       46.80     45.52 o 
 -10   6   5      417.55      435.86     57.32 o 
  -9   6   5        9.61        0.00     37.40 o 
  -8   6   5        2.46        7.97     56.09 o 
  -7   6   5     1273.93     1260.74     91.63 o 
  -6   6   5      901.48      920.76     75.78 o 
  -5   6   5      244.94      273.36     26.21 o 
  -4   6   5      823.34      416.24     37.27 o 
  -3   6   5     4884.47     4232.32     91.40 o 
  -2   6   5      872.60      707.86     91.65 o 
  -1   6   5     3311.34     2482.11     65.60 o 
   0   6   5     1409.85     1355.95     56.26 o 
   1   6   5      184.54      119.49     26.09 o 
   2   6   5      119.14       82.18     25.87 o 
   3   6   5     6204.87     5451.10    166.12 o 
   4   6   5       17.99        0.00     40.46 o 
   5   6   5      146.97      203.19     62.12 o 
   6   6   5       18.74      189.57     61.82 o 
   7   6   5      792.29      887.75     43.13 o 
   8   6   5      678.72      991.56    156.86 o 
   9   6   5     7926.78     8518.18    220.07 o 
  10   6   5      768.88      788.32     53.29 o 
  11   6   5     1154.85     1085.81     91.58 o 
  12   6   5      158.35        1.47     48.10 o 
  13   6   5     2866.51     2710.44     71.20 o 
  14   6   5        2.02        0.00     42.83 o 
  15   6   5     8825.29     8967.94    147.01 o 
  16   6   5      298.43      436.45     53.41 o 
  17   6   5     2431.56     2518.46    107.82 o 
  18   6   5      248.93      489.00     83.09 o 
  19   6   5       61.46      414.05    302.55 o 
  20   6   5      145.96      249.94    205.45 o 
  21   6   5     2460.12     2347.87    320.29 o 
  22   6   5       72.29        0.00    247.49 o 
 -23   7   5       29.83       49.18    319.69 o 
 -22   7   5      155.67      251.27    301.25 o 
 -21   7   5      150.41      176.95    252.06 o 
 -20   7   5        0.17      207.10    394.69 o 
 -19   7   5       48.62      279.57    239.15 o 
 -18   7   5       28.50      119.83     88.60 o 
 -17   7   5       66.03       40.51     33.66 o 
 -16   7   5       12.11       13.98     45.03 o 
 -15   7   5      221.35      356.87     47.56 o 
 -14   7   5       93.29        0.00     62.12 o 
 -13   7   5      895.59      950.30     77.02 o 
 -12   7   5      133.80       94.49     59.99 o 
 -11   7   5      566.52      665.78     46.50 o 
 -10   7   5      121.08      113.49     30.74 o 
  -9   7   5       79.36       87.86     29.36 o 
  -8   7   5      579.11      442.52     44.76 o 
  -7   7   5      918.83     1200.83     96.68 o 
  -6   7   5      709.25      778.85     53.06 o 
  -5   7   5        1.57       40.62     26.69 o 
  -4   7   5       39.66        0.00     28.34 o 
  -3   7   5      340.59      258.61     49.40 o 
  -2   7   5      808.55      903.59    116.91 o 
  -1   7   5    13249.78    13934.89    279.52 o 
   0   7   5       15.19        0.00     65.31 o 
   1   7   5       23.96       10.73     55.29 o 
   2   7   5     8745.48     8969.67    118.12 o 
   3   7   5       16.17        0.00     39.24 o 
   4   7   5      421.23      486.72     37.15 o 
   5   7   5      146.89      117.40     30.04 o 
   6   7   5      438.60      409.13     36.42 o 
   7   7   5      377.86      417.59     42.75 o 
   8   7   5     1434.37     1398.19     51.82 o 
   9   7   5     1878.72     1681.07     54.90 o 
  10   7   5     1755.87     1861.16     97.26 o 
  11   7   5     1035.20     1004.70     97.26 o 
  12   7   5     1751.51     1742.68    106.84 o 
  13   7   5     2260.64     2466.12    215.81 o 
  14   7   5       20.14        0.00     47.51 o 
  15   7   5      935.79      837.10     57.90 o 
  16   7   5     1783.61     1737.92    110.36 o 
  17   7   5      841.10     1018.99     69.98 o 
  18   7   5     3192.49     3407.43    223.22 o 
  19   7   5     2903.10     2746.81    261.53 o 
  20   7   5     2183.92     2853.88    379.66 o 
  21   7   5     1634.83     1676.34    389.16 o 
  22   7   5       32.08        0.00   1264.62 o 
 -23   8   5       19.03      850.87    381.17 o 
 -22   8   5      515.33      424.69    226.99 o 
 -21   8   5      100.58      122.96    282.80 o 
 -20   8   5       97.42        0.00    423.59 o 
 -19   8   5      178.12      207.80    207.80 o 
 -18   8   5      194.97      196.70    164.61 o 
 -17   8   5        3.49        0.00     45.57 o 
 -16   8   5      301.64      295.07     51.59 o 
 -15   8   5      326.12      552.20     50.01 o 
 -14   8   5       20.76        0.00     55.03 o 
 -13   8   5      459.96      666.37    153.34 o 
 -12   8   5        2.80        0.00     44.19 o 
 -11   8   5      722.47      836.74     44.45 o 
 -10   8   5      244.21      151.78     75.41 o 
  -9   8   5       43.07       72.44     79.51 o 
  -8   8   5      734.71      724.99     33.47 o 
  -7   8   5     1494.07     1490.15    152.10 o 
  -6   8   5      251.90      230.81     31.95 o 
  -5   8   5       22.41      130.66     37.06 o 
  -4   8   5     1007.86      665.54     78.27 o 
  -3   8   5       39.89        0.00     51.47 o 
  -2   8   5     5223.21     4319.52    112.33 o 
  -1   8   5        8.43       48.73     44.11 o 
   0   8   5      267.65      187.68     44.32 o 
   1   8   5      516.93      652.60     43.34 o 
   2   8   5     2780.40     2437.78     85.01 o 
   3   8   5       14.61      136.68     62.35 o 
   4   8   5     2013.23     2132.84     83.95 o 
   5   8   5     4815.56     5128.44    122.99 o 
   6   8   5     1102.16     1285.60     47.43 o 
   7   8   5     4129.96     3982.05     77.58 o 
   8   8   5     3316.53     3514.67    141.80 o 
   9   8   5      209.06      232.04     49.52 o 
  10   8   5     2934.92     2977.79     79.98 o 
  11   8   5        1.14        0.00     61.61 o 
  12   8   5      604.94      558.90    110.92 o 
  13   8   5     2321.90     2133.81     71.34 o 
  14   8   5     3450.03     3257.51     90.58 o 
  15   8   5      731.14     1027.89    132.94 o 
  16   8   5     6606.53     6628.54    191.14 o 
  17   8   5        7.66        0.00    131.01 o 
  18   8   5      993.79     1163.05    121.40 o 
  19   8   5       44.67       72.00    535.48 o 
  20   8   5      920.42     1031.66    321.70 o 
  21   8   5      668.22      482.36    288.57 o 
  22   8   5     3230.98     2236.41   1852.97 o 
 -23   9   5      541.23      467.24    355.35 o 
 -22   9   5       93.35        0.00    295.10 o 
 -21   9   5       38.89       92.33    448.79 o 
 -20   9   5      116.64       73.53    110.66 o 
 -19   9   5      544.48      630.41    381.78 o 
 -18   9   5      217.17      383.28    163.95 o 
 -17   9   5       61.27       96.10     67.07 o 
 -16   9   5      247.87      181.84     41.94 o 
 -15   9   5      160.43       90.41     41.73 o 
 -14   9   5       51.09       44.52     50.37 o 
 -13   9   5       15.54       24.61     83.06 o 
 -12   9   5       15.14       54.40     61.10 o 
 -11   9   5        9.15        0.00     47.92 o 
 -10   9   5      995.83     1080.04     54.50 o 
  -9   9   5      344.59      368.92     39.05 o 
  -8   9   5     1115.80     1218.14     95.66 o 
  -7   9   5      852.58      711.59     81.46 o 
  -6   9   5     2682.49     2690.39     71.88 o 
  -5   9   5     2067.59     1597.82     44.82 o 
  -4   9   5     1217.09     1322.27     52.18 o 
  -3   9   5     1729.09     1728.67     92.29 o 
  -2   9   5     3328.89     2912.09     71.26 o 
  -1   9   5     1010.66      817.20     85.72 o 
   0   9   5       21.22       64.59     36.11 o 
   1   9   5      132.56      144.84     42.59 o 
   2   9   5     1401.83     1233.93    100.45 o 
   3   9   5     1590.20     1610.29     57.14 o 
   4   9   5     1715.73     1807.05     72.35 o 
   5   9   5     7183.20     7243.37    147.14 o 
   6   9   5       77.30       69.85     37.32 o 
   7   9   5       14.31        0.00     40.46 o 
   8   9   5      240.36      328.79     63.71 o 
   9   9   5      141.96       61.13     67.44 o 
  10   9   5      117.96       55.28     42.62 o 
  11   9   5     1759.59     1919.86     66.94 o 
  12   9   5       11.11       46.29    109.86 o 
  13   9   5     8571.36     8801.40    139.99 o 
  14   9   5      709.99      835.31     56.64 o 
  15   9   5      216.14       68.91     79.51 o 
  16   9   5      334.19      217.69    161.15 o 
  17   9   5     1648.25     1476.52     98.41 o 
  18   9   5       16.27      159.88    156.78 o 
  19   9   5     4574.00     5313.63    287.90 o 
  20   9   5      418.56      892.95    334.38 o 
  21   9   5     2808.14     3185.23    354.51 o 
 -22  10   5      115.25      628.31    322.15 o 
 -21  10   5      242.45      180.41    289.56 o 
 -20  10   5       59.85      231.46    185.45 o 
 -19  10   5      410.72      345.19    182.96 o 
 -18  10   5       94.28      343.80    284.03 o 
 -17  10   5       95.75       19.96     70.41 o 
 -16  10   5      171.77      200.73     62.88 o 
 -15  10   5        3.70        4.97     91.01 o 
 -14  10   5      210.47      427.05    111.49 o 
 -13  10   5        5.63      280.45    197.35 o 
 -12  10   5     1379.09     1506.26    148.01 o 
 -11  10   5     1855.36     1493.78     66.16 o 
 -10  10   5      243.61      148.84     51.56 o 
  -9  10   5      136.12       37.50     48.27 o 
  -8  10   5     1344.81     1457.75     51.94 o 
  -7  10   5      100.99      120.06     50.81 o 
  -6  10   5     1911.01     1807.57     52.41 o 
  -5  10   5      137.49       55.63    105.06 o 
  -4  10   5      216.21      165.61     40.64 o 
  -3  10   5     3427.32     3960.97    113.44 o 
  -2  10   5      859.64      748.42     89.27 o 
  -1  10   5     3177.37     2839.58    179.96 o 
   0  10   5     5857.71     5914.72    214.03 o 
   1  10   5      147.97      103.93     68.68 o 
   2  10   5     1739.76     1596.11     63.49 o 
   3  10   5       30.58       23.12     58.57 o 
   4  10   5       51.46      102.44    108.08 o 
   5  10   5       93.08       26.89     42.57 o 
   6  10   5     2568.63     2387.18     85.00 o 
   7  10   5     6457.50     6352.55    343.94 o 
   8  10   5     3846.08     3812.67    177.47 o 
   9  10   5     2290.44     2481.06     75.78 o 
  10  10   5     1263.97     1354.03     78.62 o 
  11  10   5     1664.43     1761.51     60.48 o 
  12  10   5      232.49      197.17     60.04 o 
  13  10   5      774.84      769.08     58.21 o 
  14  10   5     2858.35     3030.48    210.25 o 
  15  10   5     2456.36     2385.77    251.48 o 
  16  10   5     2969.50     2756.87    212.47 o 
  17  10   5     1197.08     1241.32    118.74 o 
  18  10   5      239.11      426.54    232.62 o 
  19  10   5      107.17      451.34    252.08 o 
  20  10   5      512.99      609.19    244.22 o 
  21  10   5      899.45      605.23    733.44 o 
 -22  11   5       32.36      111.66    274.64 o 
 -21  11   5      310.46       98.63    224.78 o 
 -20  11   5       29.11      579.13    309.85 o 
 -19  11   5        1.95       72.54    207.80 o 
 -18  11   5       58.53      185.76    106.35 o 
 -17  11   5      247.18      214.54     85.99 o 
 -16  11   5       19.11        0.00     72.01 o 
 -15  11   5      115.25       65.05    152.47 o 
 -14  11   5       91.33        0.00     69.53 o 
 -13  11   5      863.75      966.42     92.64 o 
 -12  11   5       18.63        0.00     77.43 o 
 -11  11   5       20.79      323.69     61.88 o 
 -10  11   5     1617.43     1744.37     95.24 o 
  -9  11   5       43.14      221.28     96.01 o 
  -8  11   5     1454.54     1268.21     51.26 o 
  -7  11   5       47.40        5.60     37.09 o 
  -6  11   5      380.42      409.32     58.74 o 
  -5  11   5     5625.55     5446.82     87.10 o 
  -4  11   5     2834.99     2916.22    182.80 o 
  -3  11   5     1803.65     2058.87     78.27 o 
  -2  11   5     4898.42     4735.19    125.83 o 
  -1  11   5     1084.66      966.10    102.93 o 
   0  11   5     1848.08     1801.56     65.31 o 
   1  11   5       51.18       91.59     56.25 o 
   2  11   5     4484.39     4230.97     96.73 o 
   3  11   5     2802.09     2738.08    143.75 o 
   4  11   5     3553.10     3587.22    143.75 o 
   5  11   5       30.23      114.86     50.76 o 
   6  11   5     1675.40     1732.16     77.64 o 
   7  11   5     1230.66     1268.96     57.34 o 
   8  11   5      307.56      333.97     96.68 o 
   9  11   5       11.11       47.04     88.56 o 
  10  11   5     1731.82     1467.85     59.78 o 
  11  11   5     1492.64     1656.27    107.90 o 
  12  11   5     9095.26     8906.88    155.95 o 
  13  11   5      154.15      319.49    104.71 o 
  14  11   5     2345.85     2101.70    198.34 o 
  15  11   5      469.12      175.76     99.21 o 
  16  11   5       62.43      140.92     93.06 o 
  17  11   5      567.13      467.29    104.30 o 
  18  11   5     1691.37     1707.88    364.87 o 
  19  11   5      433.12      940.65    583.98 o 
  20  11   5     3345.04     2679.25    668.60 o 
  21  11   5        1.91     1020.87   1117.68 o 
 -21  12   5      353.25       32.30    209.71 o 
 -20  12   5       57.47        0.00    301.86 o 
 -19  12   5       67.07        0.00    181.71 o 
 -18  12   5       10.81       95.43    183.82 o 
 -17  12   5        0.05       79.28    100.43 o 
 -16  12   5       90.47      101.39    147.38 o 
 -15  12   5      180.16      206.86     80.01 o 
 -14  12   5       82.83      210.57     80.71 o 
 -13  12   5      258.59      326.08    106.66 o 
 -12  12   5      575.14      739.90     86.16 o 
 -11  12   5       70.46       17.22    111.28 o 
 -10  12   5      572.81      688.59     81.81 o 
  -9  12   5      635.36      676.14     85.58 o 
  -8  12   5       14.09       53.06     53.06 o 
  -7  12   5      955.00     1139.83    107.37 o 
  -6  12   5     3441.34     3448.69     75.58 o 
  -5  12   5      520.13      415.30     48.87 o 
  -4  12   5      572.62      862.38     64.96 o 
  -3  12   5      286.17      173.73     67.26 o 
  -2  12   5       74.16       80.49     88.22 o 
  -1  12   5      408.12      490.02     75.07 o 
   0  12   5      190.12      152.74     53.24 o 
   1  12   5     3196.93     3417.27    204.98 o 
   2  12   5     5716.37     5356.94    197.00 o 
   3  12   5      327.98      416.97     78.98 o 
   4  12   5     2120.71     1785.77     89.93 o 
   5  12   5      677.64      724.75    102.56 o 
   6  12   5       23.35        0.00     66.83 o 
   7  12   5     4844.20     4958.05    171.97 o 
   8  12   5      426.49      712.13     55.38 o 
   9  12   5     2871.41     2748.97    107.98 o 
  10  12   5     2646.54     3005.22     96.86 o 
  11  12   5       48.09        0.00     44.19 o 
  12  12   5     1706.05     1875.75    109.32 o 
  13  12   5     4717.57     4280.35    164.10 o 
  14  12   5      221.22      521.70     85.54 o 
  15  12   5     6037.34     6388.43    373.76 o 
  16  12   5      907.09      915.14    108.67 o 
  17  12   5     1831.57     1874.91    201.76 o 
  18  12   5      943.02     1263.84    199.79 o 
  19  12   5       47.40        0.00    223.09 o 
  20  12   5       94.98        0.00    225.42 o 
 -21  13   5      253.52        0.00    521.95 o 
 -20  13   5        0.76        0.00    226.24 o 
 -19  13   5      306.58      294.49    200.57 o 
 -18  13   5       55.88        0.00    103.27 o 
 -17  13   5        5.94       60.06    199.93 o 
 -16  13   5       23.12       61.51     91.03 o 
 -15  13   5       16.56        0.00     99.34 o 
 -14  13   5      549.14      452.02     98.47 o 
 -13  13   5      184.47      182.39     92.29 o 
 -12  13   5       82.04      285.47    145.53 o 
 -11  13   5        0.05       97.54     77.98 o 
 -10  13   5        3.09      234.40     71.54 o 
  -9  13   5     1416.87     1428.49     72.84 o 
  -8  13   5      115.50      281.29     58.57 o 
  -7  13   5      331.22      265.76     30.55 o 
  -6  13   5      798.26      888.39    130.98 o 
  -5  13   5      180.16       85.36     45.94 o 
  -4  13   5      176.75      284.35     90.51 o 
  -3  13   5     2658.61     2504.23     87.61 o 
  -2  13   5       93.25      183.21     83.06 o 
  -1  13   5     1646.34     1511.09    153.51 o 
   0  13   5      369.15      240.62     54.37 o 
   1  13   5      340.21      422.37     51.06 o 
   2  13   5     5868.04     5679.60    187.82 o 
   3  13   5      835.03      943.04     53.20 o 
   4  13   5     1391.87     1329.55     58.82 o 
   5  13   5     1152.08     1506.32     64.05 o 
   6  13   5      498.65      556.67     60.52 o 
   7  13   5     1514.98     1606.94     78.27 o 
   8  13   5      450.56      302.73     48.91 o 
   9  13   5       70.82       90.86     44.31 o 
  10  13   5     1808.20     1969.91    117.70 o 
  11  13   5     1142.91     1318.35    108.08 o 
  12  13   5     2140.09     2489.13    143.00 o 
  13  13   5     1296.86     1363.05     98.50 o 
  14  13   5      263.35      225.41    102.11 o 
  15  13   5      284.36      156.56     85.81 o 
  16  13   5     1241.70     1334.21    182.03 o 
  17  13   5     1204.51     1282.00    386.22 o 
  18  13   5     1790.61     2151.12    522.96 o 
  19  13   5     1704.50     1228.34    466.01 o 
  20  13   5     1429.17     1549.26    427.89 o 
 -21  14   5       17.43     1438.60    470.93 o 
 -20  14   5      192.46        0.00    284.03 o 
 -19  14   5      220.25      195.50    293.87 o 
 -18  14   5      374.98       64.02    173.61 o 
 -17  14   5       47.90      165.12    192.93 o 
 -16  14   5       57.26        0.00    132.85 o 
 -15  14   5        8.80       73.20    194.04 o 
 -14  14   5        0.23       36.66     86.72 o 
 -13  14   5       27.67      393.02    128.14 o 
 -12  14   5        2.77       50.20    105.00 o 
 -11  14   5      176.00      102.44     95.13 o 
 -10  14   5        0.30       18.47     68.33 o 
  -9  14   5       19.04      245.58    137.82 o 
  -8  14   5        7.84       12.07     60.44 o 
  -7  14   5      641.43      695.31     79.68 o 
  -6  14   5      127.82      114.67     46.82 o 
  -5  14   5      570.72      836.60     99.71 o 
  -4  14   5       86.91       83.59     53.52 o 
  -3  14   5      551.78      731.84     51.23 o 
  -2  14   5      223.43       58.52     65.15 o 
  -1  14   5      570.02      637.51     62.91 o 
   0  14   5       49.04       50.50     52.80 o 
   1  14   5      180.29      305.89    124.94 o 
   2  14   5     3761.11     4081.86    133.28 o 
   3  14   5        9.27        0.00     49.94 o 
   4  14   5      239.78      263.27     51.48 o 
   5  14   5     2597.47     2560.19     77.27 o 
   6  14   5      772.83      734.57     94.77 o 
   7  14   5      814.21      921.54     85.54 o 
   8  14   5     2785.00     2698.64    127.43 o 
   9  14   5      566.41      473.92    121.39 o 
  10  14   5     3384.47     3277.46    115.17 o 
  11  14   5      962.96     1192.00     72.57 o 
  12  14   5      501.19      362.87    101.74 o 
  13  14   5      334.11      283.98    101.00 o 
  14  14   5     3852.14     3865.34    168.07 o 
  15  14   5        4.18      133.71     90.82 o 
  16  14   5     2598.57     2755.85    260.92 o 
  17  14   5      233.63      244.19    196.61 o 
  18  14   5      752.88      318.27    220.44 o 
  19  14   5      169.10        0.00    294.40 o 
 -20  15   5      453.17      552.08    381.17 o 
 -19  15   5        1.62        0.00    281.57 o 
 -18  15   5      204.91      650.21    197.80 o 
 -17  15   5        4.78        0.00    157.54 o 
 -16  15   5       18.31      476.22    311.64 o 
 -15  15   5      250.36       14.15    122.16 o 
 -14  15   5      151.61      147.64    131.48 o 
 -13  15   5      139.36      143.21    108.54 o 
 -12  15   5      144.45      140.11     90.23 o 
 -11  15   5       41.77       32.12     94.19 o 
 -10  15   5      885.09      761.45     67.08 o 
  -9  15   5       47.72       39.63     64.51 o 
  -8  15   5       74.60      217.62     65.93 o 
  -7  15   5      266.84      222.47     39.76 o 
  -6  15   5     3023.19     3151.16     80.21 o 
  -5  15   5       26.81        0.00     51.93 o 
  -4  15   5       65.52        4.36     60.16 o 
  -3  15   5      227.21      361.88     53.33 o 
  -2  15   5      977.28      936.68     61.99 o 
  -1  15   5      295.75      371.94     60.93 o 
   0  15   5     4231.91     4487.10    177.90 o 
   1  15   5     2009.64     1858.98    130.93 o 
   2  15   5      492.34      532.95     62.31 o 
   3  15   5     2062.74     2105.21     77.27 o 
   4  15   5     2579.76     2670.02     82.65 o 
   5  15   5     1436.50     1282.72     70.32 o 
   6  15   5     1183.02     1398.42     72.54 o 
   7  15   5     1411.75     1203.59    141.80 o 
   8  15   5     1654.19     1585.71    140.56 o 
   9  15   5     1834.29     1883.44     79.51 o 
  10  15   5      656.90      722.08     56.81 o 
  11  15   5     4203.71     4360.42    179.78 o 
  12  15   5     1027.15     1194.41    151.56 o 
  13  15   5     3162.29     3371.39    133.14 o 
  14  15   5      468.01      482.97    111.81 o 
  15  15   5       57.80      134.40    142.24 o 
  16  15   5      170.32       38.83    115.56 o 
  17  15   5     2117.50     2296.77    272.41 o 
  18  15   5      301.03      144.92    254.50 o 
  19  15   5     3090.18     3686.44    432.07 o 
 -19  16   5       19.51        0.00    346.74 o 
 -18  16   5       55.15        0.00    429.12 o 
 -17  16   5      141.49        0.00    182.92 o 
 -16  16   5      529.94      445.24    135.89 o 
 -15  16   5        3.17        0.00    133.08 o 
 -14  16   5       32.03      341.47    121.80 o 
 -13  16   5       56.11      342.45    107.37 o 
 -12  16   5      480.24      602.76    210.48 o 
 -11  16   5     1345.19      939.20    108.05 o 
 -10  16   5      512.48      386.52     66.82 o 
  -9  16   5       22.32        1.42     88.56 o 
  -8  16   5     1165.03     1207.41    127.43 o 
  -7  16   5       97.97      123.59     89.09 o 
  -6  16   5       90.72      144.87     49.00 o 
  -5  16   5      250.64      244.90    101.45 o 
  -4  16   5      121.00      181.92     61.09 o 
  -3  16   5      999.99     1159.64     72.29 o 
  -2  16   5     1371.22     1401.91    169.49 o 
  -1  16   5      325.89      433.47     80.94 o 
   0  16   5      964.34     1098.30    100.27 o 
   1  16   5       65.61        0.00     65.21 o 
   2  16   5       63.75       84.99     75.34 o 
   3  16   5      909.53      958.38    116.96 o 
   4  16   5       50.03        0.00     75.93 o 
   5  16   5       11.59        0.00     67.34 o 
   6  16   5     1426.60     1781.81    166.52 o 
   7  16   5     1271.78     1010.01    145.15 o 
   8  16   5     2040.62     1939.80     80.12 o 
   9  16   5     1485.41     1478.54    160.44 o 
  10  16   5      127.71       36.83     50.85 o 
  11  16   5      585.87      432.18     68.56 o 
  12  16   5     1223.46     1050.18    108.55 o 
  13  16   5      212.50      188.40    161.68 o 
  14  16   5     1750.13     1732.26    147.56 o 
  15  16   5     2696.44     2856.24    489.19 o 
  16  16   5      974.21      935.93    120.64 o 
  17  16   5      598.88      402.75    242.12 o 
  18  16   5       63.10        0.00    386.09 o 
 -19  17   5       19.71       24.59    334.44 o 
 -18  17   5       43.48        0.00    379.94 o 
 -17  17   5      296.05      502.05    396.26 o 
 -16  17   5       24.87        0.00    245.81 o 
 -15  17   5       11.09       70.33     83.50 o 
 -14  17   5      324.71      317.08    132.18 o 
 -13  17   5      504.69      612.40    119.87 o 
 -12  17   5      858.21      612.28    134.74 o 
 -11  17   5      666.54      566.17    284.50 o 
 -10  17   5        2.02       60.81    122.63 o 
  -9  17   5       26.22      287.63     85.36 o 
  -8  17   5     1681.10     1762.42    120.86 o 
  -7  17   5      224.24      173.34     89.98 o 
  -6  17   5      146.07       51.59     74.01 o 
  -5  17   5      345.58      208.59     63.36 o 
  -4  17   5       27.19        0.00     60.96 o 
  -3  17   5     1333.39     1528.51     73.08 o 
  -2  17   5      394.56      404.67     92.29 o 
  -1  17   5      830.53      867.81     78.04 o 
   0  17   5      588.55      580.21     70.63 o 
   1  17   5       21.72        0.00     79.87 o 
   2  17   5      296.19      297.61     75.83 o 
   3  17   5     1012.44     1119.38     88.30 o 
   4  17   5     4525.03     4532.83    140.20 o 
   5  17   5       83.08      327.89     81.46 o 
   6  17   5     1463.51     1461.55    100.27 o 
   7  17   5      274.95      270.71     60.16 o 
   8  17   5        1.42      101.78     71.61 o 
   9  17   5       18.53        0.00     81.36 o 
  10  17   5     1268.82     1515.45    195.04 o 
  11  17   5      799.29     1175.81    228.67 o 
  12  17   5     4997.91     5503.96    381.15 o 
  13  17   5      115.80      371.70    143.00 o 
  14  17   5     1864.46     2054.50    202.40 o 
  15  17   5      808.60      640.79    202.54 o 
  16  17   5      346.96      205.75    155.81 o 
  17  17   5      110.03      545.38    252.27 o 
  18  17   5     3373.08     3779.13   1373.43 o 
 -18  18   5      121.80     1557.87    630.77 o 
 -17  18   5       59.15        0.00    186.80 o 
 -16  18   5      107.73       67.98    171.02 o 
 -15  18   5       42.91        0.00    232.76 o 
 -14  18   5       26.52      469.33    273.09 o 
 -13  18   5       46.42       23.69    117.77 o 
 -12  18   5      403.88      495.96    177.30 o 
 -11  18   5      198.71      233.55    186.33 o 
 -10  18   5      705.05      731.95    139.22 o 
  -9  18   5      133.83       68.76     91.93 o 
  -8  18   5      212.16      479.04    232.17 o 
  -7  18   5     1116.13     1066.88    149.08 o 
  -6  18   5     1158.42     1184.37    139.77 o 
  -5  18   5      498.44      521.56    131.86 o 
  -4  18   5     2290.63     1935.13    123.41 o 
  -3  18   5       63.37       72.00     64.16 o 
  -2  18   5      658.32      734.87     85.01 o 
  -1  18   5       28.21        0.00     82.18 o 
   0  18   5     1348.04     1502.25     95.30 o 
   1  18   5     1705.12     1920.99    103.93 o 
   2  18   5     2591.40     2683.13    220.42 o 
   3  18   5     1280.16     1478.68    127.78 o 
   4  18   5     1992.29     1976.77    108.57 o 
   5  18   5      136.31       50.65     65.29 o 
   6  18   5      168.40      113.52    128.78 o 
   7  18   5     2158.09     2269.03    125.12 o 
   8  18   5      143.56      124.78    102.58 o 
   9  18   5     1526.63     1438.86    156.35 o 
  10  18   5     4309.14     4088.49    156.60 o 
  11  18   5       17.55        0.00     80.32 o 
  12  18   5      289.05      217.96    157.68 o 
  13  18   5     2086.22     1830.23    189.68 o 
  14  18   5      254.33      269.69    153.61 o 
  15  18   5     2821.05     2382.13    227.61 o 
  16  18   5      735.51      118.49    287.97 o 
  17  18   5     1640.07     1162.19    366.18 o 
 -17  19   5        0.44        0.00    400.23 o 
 -16  19   5      124.04      347.59    654.78 o 
 -15  19   5        5.12        0.00    184.95 o 
 -14  19   5     1644.74     1879.20    208.76 o 
 -13  19   5       22.97        0.00    203.54 o 
 -12  19   5      365.93      402.22    341.44 o 
 -11  19   5       40.87        0.00    130.98 o 
 -10  19   5        2.69      292.80    216.16 o 
  -9  19   5      499.67      702.86    139.32 o 
  -8  19   5      588.91      566.86    167.53 o 
  -7  19   5      182.19      236.81    117.81 o 
  -6  19   5     1076.71     1041.88    191.67 o 
  -5  19   5      111.87        0.00    129.20 o 
  -4  19   5      306.00      359.15    154.58 o 
  -3  19   5     1004.75     1086.12    127.96 o 
  -2  19   5       95.41      315.13     93.00 o 
  -1  19   5     3444.95     3400.47    133.69 o 
   0  19   5      166.33      122.88     95.52 o 
   1  19   5       16.70        0.00     72.88 o 
   2  19   5     1082.15     1082.59    101.34 o 
   3  19   5      107.35        0.00     82.16 o 
   4  19   5      441.34      401.99    207.47 o 
   5  19   5     1695.17     2135.31    211.02 o 
   6  19   5       70.15      198.95    189.08 o 
   7  19   5     2279.92     2006.95    136.22 o 
   8  19   5      336.91      135.56    132.93 o 
   9  19   5       22.60        0.00    129.02 o 
  10  19   5     2519.55     2226.49    294.25 o 
  11  19   5     1666.92     1588.89    236.40 o 
  12  19   5      343.03       72.16    144.63 o 
  13  19   5     3251.81     3576.60    200.61 o 
  14  19   5       15.94        0.00    163.37 o 
  15  19   5      248.76      506.85    199.65 o 
  16  19   5      789.91      550.19    190.12 o 
 -17  20   5      188.63        0.00    866.85 o 
 -16  20   5       18.94        0.00    236.63 o 
 -15  20   5       11.60        0.00    196.00 o 
 -14  20   5        0.54        0.00    188.76 o 
 -13  20   5       43.12      551.58    190.01 o 
 -12  20   5        4.92       21.01    193.38 o 
 -11  20   5     1087.98     1280.31    238.39 o 
 -10  20   5       43.75        0.00    200.24 o 
  -9  20   5       28.64      122.38    152.98 o 
  -8  20   5       10.01        0.00     57.97 o 
  -7  20   5      236.86      306.93    202.32 o 
  -6  20   5      274.88      215.28    188.27 o 
  -5  20   5       14.93      191.15    106.31 o 
  -4  20   5       52.38        0.00     65.56 o 
  -3  20   5     2546.16     2454.55    296.20 o 
  -2  20   5      242.17        0.00     89.21 o 
  -1  20   5      329.76      324.10    115.36 o 
   0  20   5       63.80        0.00    143.75 o 
   1  20   5      131.40      167.02    120.33 o 
   2  20   5     3894.31     4699.73    150.28 o 
   3  20   5      639.89      655.72    123.88 o 
   4  20   5       76.24        0.00    100.91 o 
   5  20   5     2494.70     2814.93    144.59 o 
   6  20   5      377.24      283.34     96.05 o 
   7  20   5      149.00      358.66    149.68 o 
   8  20   5     3118.09     2844.68    144.98 o 
   9  20   5      528.58      326.24    112.46 o 
  10  20   5     2518.62     2445.84    219.06 o 
  11  20   5     1160.40     1446.23    170.86 o 
  12  20   5      888.29      735.68    270.01 o 
  13  20   5     1335.14     1607.31    314.39 o 
  14  20   5     2642.35     2407.03    252.31 o 
  15  20   5        0.53      265.46    247.24 o 
 -16  21   5       14.97        0.00    825.97 o 
 -15  21   5       73.88      134.11    211.30 o 
 -14  21   5       89.76       72.98    249.14 o 
 -13  21   5       20.09      283.34    214.04 o 
 -12  21   5       26.31     1173.59    271.78 o 
 -11  21   5       53.08      224.68    239.17 o 
 -10  21   5       58.23        0.00    195.80 o 
  -9  21   5       31.09      157.75    539.43 o 
  -8  21   5     1495.53     1251.62    154.42 o 
  -7  21   5      254.94      297.11     90.09 o 
  -6  21   5     1021.10     1196.52    191.63 o 
  -5  21   5      994.24      586.52    121.40 o 
  -4  21   5      470.33      403.23    177.65 o 
  -3  21   5     1499.11     1412.55    235.15 o 
  -2  21   5      845.77      947.74    165.66 o 
  -1  21   5       78.90        0.00    101.90 o 
   0  21   5     2943.08     3194.11    199.21 o 
   1  21   5       14.97        0.00    121.61 o 
   2  21   5      569.29      393.66    243.32 o 
   3  21   5     1040.41      805.18    156.76 o 
   4  21   5     1139.60     1648.88    190.08 o 
   5  21   5     1377.15     1502.40    136.13 o 
   6  21   5      145.89        0.00    132.93 o 
   7  21   5       18.26        0.00    138.85 o 
   8  21   5      653.31      785.04    152.53 o 
   9  21   5      407.28      149.03    181.56 o 
  10  21   5       69.30        0.00    164.52 o 
  11  21   5     2101.28     2296.60    200.68 o 
  12  21   5     1039.63      964.47    201.27 o 
  13  21   5      972.00      571.27    201.31 o 
  14  21   5      892.30      775.97    217.04 o 
 -15  22   5       40.37      211.05    289.66 o 
 -14  22   5       41.81      318.02    281.02 o 
 -13  22   5        2.54        0.00    248.13 o 
 -12  22   5       21.24      250.41    517.80 o 
 -11  22   5      579.97      531.49    286.26 o 
 -10  22   5       62.62      308.49    222.90 o 
  -9  22   5      103.27      917.27    318.50 o 
  -8  22   5      340.44      540.66    205.49 o 
  -7  22   5      205.29      118.76     93.53 o 
  -6  22   5       14.10        0.00    159.55 o 
  -5  22   5       16.11       26.46    126.01 o 
  -4  22   5      365.94      367.29    223.44 o 
  -3  22   5      660.33      340.80    165.60 o 
  -2  22   5      321.20      154.66    134.30 o 
  -1  22   5       92.37        0.00     97.26 o 
   0  22   5       64.24       77.86    217.05 o 
   1  22   5     1045.47      941.96    225.21 o 
   2  22   5      256.75      254.85    184.75 o 
   3  22   5      519.33      515.27    166.83 o 
   4  22   5      570.69      594.96    122.84 o 
   5  22   5      460.67      352.93    199.31 o 
   6  22   5      871.93      728.22    277.21 o 
   7  22   5     1690.60     1723.47    278.63 o 
   8  22   5     1269.84     1583.39    315.37 o 
   9  22   5     2278.73     2411.53    418.28 o 
  10  22   5      135.19        0.00    187.97 o 
  11  22   5      435.17      336.26    195.47 o 
  12  22   5     1452.80     1720.39    443.65 o 
  13  22   5      435.27        0.00    191.80 o 
 -13  23   5      383.12      949.04    670.87 o 
 -12  23   5       53.86      174.96    286.71 o 
 -11  23   5      275.86      536.15    240.49 o 
 -10  23   5       62.85      541.59    319.51 o 
  -9  23   5      217.95        0.00    250.40 o 
  -8  23   5       90.42      102.05    251.27 o 
  -7  23   5      466.12      266.14    261.86 o 
  -6  23   5        7.16        0.00    223.74 o 
  -5  23   5     1368.51     1195.14    195.75 o 
  -4  23   5      501.23      201.25    185.93 o 
  -3  23   5        0.65      333.02    385.42 o 
  -2  23   5      212.71        0.00    278.46 o 
  -1  23   5     2151.27     2307.64    163.74 o 
   0  23   5        5.15      119.05    112.51 o 
   1  23   5      874.19      980.46    128.17 o 
   2  23   5      414.87      121.68    111.14 o 
   3  23   5      182.88      127.61    178.82 o 
   4  23   5     1072.97     1227.15    357.43 o 
   5  23   5      197.47      119.81    213.15 o 
   6  23   5      537.86      190.34    159.29 o 
   7  23   5     1144.63     1301.33    309.64 o 
   8  23   5       24.02        0.00    420.61 o 
   9  23   5      866.27      980.30    349.88 o 
  10  23   5      786.27      875.43    375.63 o 
  11  23   5      381.42      801.75    245.37 o 
  12  23   5     3042.91     3016.61    301.93 o 
 -12  24   5      246.67        0.00    246.75 o 
 -11  24   5       97.60      409.94    352.88 o 
 -10  24   5      637.84     1223.93    461.55 o 
  -9  24   5      131.55      162.63    437.99 o 
  -8  24   5      444.12      344.07    296.14 o 
  -7  24   5       76.92        0.00    250.38 o 
  -6  24   5      186.58      198.75    474.82 o 
  -5  24   5        0.15        0.00    177.65 o 
  -4  24   5      176.49      206.93    182.98 o 
  -3  24   5       88.53       78.02    190.14 o 
  -2  24   5       12.18        0.00    136.48 o 
  -1  24   5      385.49      381.06    144.85 o 
   0  24   5      128.46      381.16    196.99 o 
   1  24   5      409.74      293.74    145.75 o 
   2  24   5     1741.68     1771.44    198.59 o 
   3  24   5        8.81        0.00    140.85 o 
   4  24   5      585.15      427.38    167.70 o 
   5  24   5      626.65      603.17    310.42 o 
   6  24   5        6.44      154.26    188.67 o 
   7  24   5     1215.07     1115.56    358.09 o 
   8  24   5      182.78      484.92    344.48 o 
   9  24   5     1131.35      628.31    711.92 o 
  10  24   5     1926.92     1669.66    279.59 o 
  11  24   5       89.62        0.00    288.65 o 
 -10  25   5       16.33      502.76    256.07 o 
  -9  25   5      216.13      338.51    267.91 o 
  -8  25   5       67.19      473.18    264.94 o 
  -7  25   5      569.22      438.34    228.53 o 
  -6  25   5      826.92      810.26    246.51 o 
  -5  25   5      120.57       48.95    419.70 o 
  -4  25   5       89.00      137.79    194.69 o 
  -3  25   5      362.01        0.00    299.40 o 
  -2  25   5        0.56      227.98    164.73 o 
  -1  25   5     1384.62     1209.66    214.50 o 
   0  25   5      648.40      547.91    212.93 o 
   1  25   5      126.29       77.58    148.95 o 
   2  25   5      576.34      743.37    252.37 o 
   3  25   5      453.86      228.08    207.40 o 
   4  25   5        8.63        0.00    235.51 o 
   5  25   5     1446.62     2092.30    321.93 o 
   6  25   5       40.44       16.83    228.39 o 
   7  25   5      867.89      763.06    273.18 o 
   8  25   5      671.40      479.31    317.98 o 
   9  25   5       65.04      359.35    335.82 o 
  -8  26   5       16.53        0.00    347.13 o 
  -7  26   5       90.01       98.65    260.77 o 
  -6  26   5      231.52      182.06    353.55 o 
  -5  26   5       96.04      123.34    448.25 o 
  -4  26   5      126.36      148.46    263.52 o 
  -3  26   5     1413.17     1522.12    329.65 o 
  -2  26   5        9.87        0.00    205.72 o 
  -1  26   5      978.09      778.87    195.48 o 
   0  26   5      308.76      599.31    219.56 o 
   1  26   5      118.48      431.05    231.06 o 
   2  26   5     1694.72     1691.98    439.96 o 
   3  26   5     1109.39      405.91    250.47 o 
   4  26   5        2.42        0.00    291.15 o 
   5  26   5     1714.96     2165.60    375.96 o 
   6  26   5      990.21      846.20    317.67 o 
   7  26   5       69.72        0.00    284.98 o 
  -5  27   5      225.43      229.49    260.43 o 
  -4  27   5      121.44        0.00    260.87 o 
  -3  27   5      241.57      521.97    263.68 o 
  -2  27   5      463.19      609.77    317.54 o 
  -1  27   5       59.43       63.47    190.27 o 
   0  27   5     1567.11     1580.05    225.91 o 
   1  27   5      616.32     1167.13    275.03 o 
   2  27   5      188.02        0.00    453.71 o 
   3  27   5      280.03      733.42    333.88 o 
   4  27   5      312.27        5.09    297.24 o 
 -24   0   6    42642.07    41493.21   3929.72 o 
 -22   0   6    60647.36    60980.74   2409.97 o 
 -20   0   6    31192.16    32110.33    993.50 o 
 -18   0   6     6804.83     6533.96    286.49 o 
 -16   0   6   174693.67   179517.84   3852.26 o 
 -14   0   6    30521.53    30230.31    655.36 o 
 -12   0   6    13265.54    13044.55    210.75 o 
 -10   0   6    90207.50    86990.95   1385.19 o 
  -8   0   6   172330.06   186548.80   2902.71 o 
  -6   0   6   275070.50   285917.50   4770.59 o 
  -4   0   6    16716.81    12262.74    419.28 o 
  -2   0   6     2283.46     2825.46     93.27 o 
   0   0   6    99271.86    80173.00   1532.05 o 
   2   0   6    46957.88    52591.27   1734.31 o 
   4   0   6   269378.41   266652.53   4480.09 o 
   6   0   6    63338.00    61059.87   1509.92 o 
   8   0   6   132503.73   132186.31   2124.06 o 
  10   0   6     3920.36     3957.70    118.04 o 
  12   0   6    79906.90    78334.29   1228.85 o 
  14   0   6   102474.54   106523.85   1737.62 o 
  16   0   6   147346.02   145532.70   2860.03 o 
  18   0   6     1268.48     1286.18    634.46 o 
  20   0   6    55708.30    61470.21   3522.12 o 
  22   0   6    33938.46    29922.92   2339.88 o 
 -24   1   6      637.17     1735.37    662.74 o 
 -23   1   6      224.27        0.00    258.21 o 
 -22   1   6     6033.96     6083.39    273.41 o 
 -21   1   6    10815.25    10638.29    478.92 o 
 -20   1   6     5060.86     4959.25    202.55 o 
 -19   1   6    52952.14    55954.79    999.42 o 
 -18   1   6    40314.14    41952.65   1044.52 o 
 -17   1   6    50239.80    51732.16    818.19 o 
 -16   1   6     6533.64     6243.34    456.79 o 
 -15   1   6      223.39      127.53     69.99 o 
 -14   1   6    12347.25    13647.41    235.93 o 
 -13   1   6    45346.29    46119.69    486.75 o 
 -12   1   6    46615.36    47597.82    559.46 o 
 -11   1   6   131897.22   129633.84   1364.48 o 
 -10   1   6    71557.91    71487.68   1197.59 o 
  -9   1   6   107024.93   111430.36   1319.62 o 
  -8   1   6     2555.03     1927.63     43.32 o 
  -7   1   6     8589.96     8576.02    119.81 o 
  -6   1   6    20275.48    22690.05    285.73 o 
  -5   1   6   121803.77   130134.93   1514.33 o 
  -4   1   6    10846.16    11323.52    149.99 o 
  -3   1   6    21442.27    18334.63    240.82 o 
  -2   1   6    11848.77    13454.93    225.12 o 
  -1   1   6    99540.52    94657.77   1305.21 o 
   0   1   6     8499.21     4949.42    116.49 o 
   1   1   6   153488.03   146878.58   3293.73 o 
   2   1   6   245371.80   249431.56   4906.97 o 
   3   1   6    36195.09    35297.52    643.38 o 
   4   1   6    17700.76    17300.53    209.59 o 
   5   1   6    28152.87    26278.63    492.84 o 
   6   1   6    68298.38    69714.90    845.58 o 
   7   1   6     7714.01     8063.82    125.54 o 
   8   1   6     5158.65     5555.11    132.04 o 
   9   1   6   165916.88   163449.86   1814.16 o 
  10   1   6   183604.78   185660.61   2055.23 o 
  11   1   6    54651.44    53834.97   1093.06 o 
  12   1   6    19053.14    18738.87    267.63 o 
  13   1   6    16938.75    17435.33    226.60 o 
  14   1   6     5519.27     5637.62    140.91 o 
  15   1   6    15455.74    15338.58    224.76 o 
  16   1   6     3702.77     3309.74     75.60 o 
  17   1   6    54518.77    57416.92    988.97 o 
  18   1   6     2404.46     2197.95    384.23 o 
  19   1   6    21695.63    22653.36    640.41 o 
  20   1   6     1274.21     1220.11    185.57 o 
  21   1   6      139.64        0.00    207.82 o 
  22   1   6      327.44        0.00    229.26 o 
 -24   2   6     4456.92     4224.33   2033.72 o 
 -23   2   6    39885.94    38252.73   2192.03 o 
 -22   2   6     4516.71     4411.92    272.35 o 
 -21   2   6    27716.02    28259.30    689.39 o 
 -20   2   6     1323.33     1251.71    174.01 o 
 -19   2   6    19909.51    19507.69    423.61 o 
 -18   2   6     3020.85     2629.30    128.14 o 
 -17   2   6    53661.69    55949.97    957.31 o 
 -16   2   6     9087.58     9051.52    194.32 o 
 -15   2   6    76559.64    77804.52   1093.31 o 
 -14   2   6    14657.30    14272.09    195.85 o 
 -13   2   6     8664.99     8668.10    145.71 o 
 -12   2   6       58.33       39.29     30.99 o 
 -11   2   6     7931.40     7273.93    138.14 o 
 -10   2   6     6540.83     5719.16     92.43 o 
  -9   2   6    65739.16    67709.31    742.54 o 
  -8   2   6    71628.42    70776.55    836.63 o 
  -7   2   6   128916.24   139675.09   1627.24 o 
  -6   2   6    60149.04    59441.32    652.82 o 
  -5   2   6      526.52      622.22     56.44 o 
  -4   2   6    16023.18    17994.07    211.76 o 
  -3   2   6      656.09      768.43     68.49 o 
  -2   2   6    66733.59    69660.60   1570.91 o 
  -1   2   6   447008.81   406207.69   7019.98 o 
   0   2   6   717133.44   707825.06   9414.81 o 
   1   2   6    22604.90    15931.73    213.18 o 
   2   2   6    29412.01    29394.56    686.22 o 
   3   2   6   332975.09   328645.09   6681.83 o 
   4   2   6    82559.67    78909.00   1424.36 o 
   5   2   6    89917.13    94002.10   1444.81 o 
   6   2   6    16811.86    17691.87    329.21 o 
   7   2   6    60273.68    57990.80    778.58 o 
   8   2   6     1009.78      914.19     42.71 o 
   9   2   6    50417.81    55599.46    633.85 o 
  10   2   6     1418.65     1359.36     64.60 o 
  11   2   6    17784.03    17086.51    263.55 o 
  12   2   6     1242.38     1443.53     52.08 o 
  13   2   6    34937.45    35010.73    525.10 o 
  14   2   6    19235.37    19884.31    267.84 o 
  15   2   6   117107.65   118767.39   1628.07 o 
  16   2   6     6093.69     6147.43    124.16 o 
  17   2   6    35607.97    37863.22    615.04 o 
  18   2   6      347.11        0.00     86.77 o 
  19   2   6    16803.10    17707.49    411.37 o 
  20   2   6     6502.14     6768.49    511.30 o 
  21   2   6    32657.56    34956.74   1039.40 o 
  22   2   6     7159.25     7687.11    477.69 o 
 -24   3   6    10411.21     7849.60    569.29 o 
 -23   3   6     1276.81     1285.28    254.50 o 
 -22   3   6     2137.95     2835.08    265.90 o 
 -21   3   6      494.17      249.42    178.29 o 
 -20   3   6    29404.91    29280.95   1121.99 o 
 -19   3   6       37.64       30.98    109.29 o 
 -18   3   6   116107.44   122729.84   2464.32 o 
 -17   3   6      492.49      285.46     90.48 o 
 -16   3   6    28958.38    31428.37    470.23 o 
 -15   3   6     6720.71     6705.06    252.06 o 
 -14   3   6    21956.96    21188.64    304.72 o 
 -13   3   6     7117.88     6734.14     92.15 o 
 -12   3   6   200898.84   200743.64   2133.94 o 
 -11   3   6     5204.73     4733.42    112.70 o 
 -10   3   6   117882.41   120165.56   1308.86 o 
  -9   3   6    11206.78    11214.68    187.33 o 
  -8   3   6     3077.81     3190.33     70.94 o 
  -7   3   6     9951.44    11038.24    175.52 o 
  -6   3   6   116854.10   113038.45   1266.21 o 
  -5   3   6     2430.99     2280.05     51.64 o 
  -4   3   6   166417.23   169843.13   2172.46 o 
  -3   3   6    55047.11    57126.19   1473.21 o 
  -2   3   6    21719.05    22716.00    571.11 o 
  -1   3   6   131213.58   137587.78   1905.00 o 
   0   3   6    69115.58    65953.06    846.55 o 
   1   3   6    29823.30    27003.68    500.94 o 
   2   3   6   112698.47   106499.17   1837.74 o 
   3   3   6      291.45      163.12     38.69 o 
   4   3   6    80566.29    76303.02   2218.62 o 
   5   3   6     3467.81     3582.40    103.46 o 
   6   3   6     2063.96     2239.46     49.54 o 
   7   3   6     6949.38     7501.79    110.37 o 
   8   3   6    21460.43    21370.98    253.19 o 
   9   3   6     1063.37      765.01     38.32 o 
  10   3   6   142504.13   141235.06   1648.55 o 
  11   3   6     2796.78     2720.43    110.39 o 
  12   3   6    57996.16    55632.26    877.20 o 
  13   3   6     4227.46     4173.03     99.21 o 
  14   3   6      607.80      560.24     49.81 o 
  15   3   6       77.53       15.59     52.06 o 
  16   3   6    67648.66    68640.27   1033.11 o 
  17   3   6     1687.51     1570.07    105.60 o 
  18   3   6    75451.08    81608.07   2469.55 o 
  19   3   6       68.42        0.00    138.45 o 
  20   3   6    26609.91    29217.43    820.28 o 
  21   3   6     2699.25     2537.36    206.80 o 
  22   3   6     1825.33     1406.60    267.29 o 
 -24   4   6    12240.08    11355.12    732.83 o 
 -23   4   6    20948.53    20894.49    972.37 o 
 -22   4   6    10755.76    11151.42    454.71 o 
 -21   4   6    20006.09    20860.20    756.98 o 
 -20   4   6     5325.90     5640.40    203.74 o 
 -19   4   6      625.99      519.38    245.91 o 
 -18   4   6      766.59      372.60    103.02 o 
 -17   4   6    60532.78    59770.71   1575.09 o 
 -16   4   6    28781.43    28929.46    397.51 o 
 -15   4   6    67663.84    68245.49    812.13 o 
 -14   4   6     2941.12     3103.64    134.88 o 
 -13   4   6    21197.39    21461.34    308.55 o 
 -12   4   6      863.40      838.96     71.76 o 
 -11   4   6      108.45      144.02     36.10 o 
 -10   4   6      787.35      572.97     36.29 o 
  -9   4   6   180092.27   178500.50   2023.81 o 
  -8   4   6    57990.25    60466.58    651.13 o 
  -7   4   6   252657.25   262489.38   3077.69 o 
  -6   4   6    24256.57    27536.35    477.06 o 
  -5   4   6   200294.58   205971.42   2967.03 o 
  -4   4   6     3146.69     4947.44    172.68 o 
  -3   4   6    19052.52    19150.59    350.69 o 
  -2   4   6    18282.68    20665.76    265.06 o 
  -1   4   6    41691.63    41948.79    533.59 o 
   0   4   6   386455.84   376393.81   4802.60 o 
   1   4   6   176296.94   191714.36   2250.40 o 
   2   4   6   382040.47   386912.16   5520.26 o 
   3   4   6    32359.29    30429.76    359.18 o 
   4   4   6   124799.67   133469.41   3244.04 o 
   5   4   6    10940.28    10481.19    249.17 o 
   6   4   6    23979.89    28071.88    407.45 o 
   7   4   6    68771.96    66119.96   1488.12 o 
   8   4   6     9226.08    10428.62    133.65 o 
   9   4   6    15473.83    14893.20    225.39 o 
  10   4   6    11134.75    12629.86    205.95 o 
  11   4   6    11557.01    11390.63    503.37 o 
  12   4   6     4885.49     4717.14    104.90 o 
  13   4   6    48969.77    49482.59    755.86 o 
  14   4   6    27185.22    27552.01    530.11 o 
  15   4   6    41518.85    41081.24    669.41 o 
  16   4   6    53498.25    52425.44   1080.82 o 
  17   4   6     3635.00     3948.16    132.22 o 
  18   4   6     1457.82     1237.75    126.72 o 
  19   4   6    17091.59    17412.56    541.12 o 
  20   4   6    35601.94    39087.07    958.70 o 
  21   4   6    31688.98    31261.88   1139.99 o 
  22   4   6    10906.69    10044.64    745.77 o 
 -23   5   6     3032.35     2929.91    726.06 o 
 -22   5   6      951.96      825.68    313.54 o 
 -21   5   6     2405.79     2623.91    306.16 o 
 -20   5   6    22641.86    23496.95   1415.24 o 
 -19   5   6    36948.97    38217.75    825.51 o 
 -18   5   6     4543.84     4627.06    196.73 o 
 -17   5   6    72028.82    73629.68   1037.68 o 
 -16   5   6    18593.14    17406.14    264.99 o 
 -15   5   6      157.32      206.42     63.54 o 
 -14   5   6    10835.03    10414.90    208.18 o 
 -13   5   6    39220.20    39643.44    507.93 o 
 -12   5   6    12657.35    13209.66    156.84 o 
 -11   5   6   143405.47   149077.61   1615.72 o 
 -10   5   6     1929.63     2310.63     88.38 o 
  -9   5   6    69590.91    68379.75    797.74 o 
  -8   5   6    34612.51    36753.48    524.43 o 
  -7   5   6   150408.11   161989.69   1834.61 o 
  -6   5   6     1655.73     1672.55     61.41 o 
  -5   5   6    57256.14    56996.24    956.78 o 
  -4   5   6    47546.28    45642.20   1427.78 o 
  -3   5   6    12187.11    12297.62    224.50 o 
  -2   5   6   102369.61   111956.77   1473.70 o 
  -1   5   6    42707.39    43440.65    548.11 o 
   0   5   6     7451.12     8247.32    124.39 o 
   1   5   6   126659.64   131922.95   2147.43 o 
   2   5   6    26752.29    28346.50    468.53 o 
   3   5   6    82601.81    81104.82   2002.61 o 
   4   5   6    19337.42    20558.90    460.37 o 
   5   5   6   107691.22   103414.22   2973.14 o 
   6   5   6      287.20      346.84     58.39 o 
   7   5   6    31871.82    31423.96    601.64 o 
   8   5   6    71222.86    70769.20    926.46 o 
   9   5   6   160252.55   160959.36   2552.07 o 
  10   5   6    41677.57    41661.75    763.49 o 
  11   5   6   178479.67   182895.25   2759.83 o 
  12   5   6    31628.56    32452.23    437.14 o 
  13   5   6     8655.44     7946.70    131.19 o 
  14   5   6      329.21      373.14    109.86 o 
  15   5   6    22709.96    23168.29    412.61 o 
  16   5   6     8902.67     9148.42    198.59 o 
  17   5   6    66741.88    70638.70   1104.28 o 
  18   5   6     1820.52     1994.25    145.76 o 
  19   5   6    45403.64    48737.89   1566.75 o 
  20   5   6     3944.84     3931.33    352.48 o 
  21   5   6     3842.43     4201.11    341.78 o 
  22   5   6      467.02        0.00    351.74 o 
 -23   6   6      829.28      825.04    516.42 o 
 -22   6   6    45430.28    45639.41   1683.93 o 
 -21   6   6       51.46      274.70    164.87 o 
 -20   6   6    10785.59     9572.29    359.80 o 
 -19   6   6     2335.49     2468.54    173.53 o 
 -18   6   6    30461.22    30884.60    588.57 o 
 -17   6   6    15965.66    14220.19    224.36 o 
 -16   6   6   132980.14   132364.13   2314.55 o 
 -15   6   6     3630.20     3274.01    135.69 o 
 -14   6   6   160482.84   162849.55   1852.31 o 
 -13   6   6    28061.10    28343.22    386.45 o 
 -12   6   6     2238.75     1997.52     46.71 o 
 -11   6   6     4906.03     4944.71     99.21 o 
 -10   6   6     7940.30     8252.94    103.24 o 
  -9   6   6       75.66       78.76     45.63 o 
  -8   6   6    49164.14    48636.08    566.81 o 
  -7   6   6     7477.75     7591.86    219.71 o 
  -6   6   6   198158.13   190212.22   3033.51 o 
  -5   6   6    18716.13    21464.00    448.12 o 
  -4   6   6    17573.35    21901.42    317.08 o 
  -3   6   6     3232.10     3919.09    109.86 o 
  -2   6   6   139857.00   147768.83   1869.93 o 
  -1   6   6    14009.88    11254.01    170.11 o 
   0   6   6    58877.29    62107.55    957.29 o 
   1   6   6      128.23      347.74     37.87 o 
   2   6   6    12348.28    13482.40    216.91 o 
   3   6   6      906.11     1599.55     51.71 o 
   4   6   6    41388.52    38833.17    492.07 o 
   5   6   6     9408.74     7898.42    187.77 o 
   6   6   6    46947.08    41107.89    863.94 o 
   7   6   6     7650.32     6577.00    192.38 o 
   8   6   6    84687.30    85361.13   1638.44 o 
   9   6   6      710.66      641.83     86.78 o 
  10   6   6    20782.42    21242.41    261.19 o 
  11   6   6     1268.69     1249.71    103.64 o 
  12   6   6    39340.19    37813.84    483.26 o 
  13   6   6      261.88      227.36     50.33 o 
  14   6   6    61492.32    64287.66    978.95 o 
  15   6   6       92.96       97.72     47.97 o 
  16   6   6    30679.55    31268.02    507.90 o 
  17   6   6     1122.58      758.29     65.14 o 
  18   6   6      501.02      669.82    129.73 o 
  19   6   6    10685.87    11163.63    391.44 o 
  20   6   6    43562.60    38719.88   1443.90 o 
  21   6   6    12670.14    13555.02    571.28 o 
  22   6   6    28935.76    25502.24   2116.59 o 
 -23   7   6      303.06        0.00    616.63 o 
 -22   7   6       69.58        0.00    333.21 o 
 -21   7   6    15660.05    16652.15    904.35 o 
 -20   7   6     6849.07     6757.33    313.61 o 
 -19   7   6    65047.79    66273.01   2597.48 o 
 -18   7   6    18890.10    19121.39    471.17 o 
 -17   7   6    42756.50    42491.45   1110.61 o 
 -16   7   6    13666.04    13513.29    224.53 o 
 -15   7   6    19520.40    18827.15    269.05 o 
 -14   7   6     1922.42     2209.84    107.99 o 
 -13   7   6    43482.27    44735.14    595.07 o 
 -12   7   6    19209.66    19516.13    231.68 o 
 -11   7   6   160546.47   162915.94   1660.14 o 
 -10   7   6    27309.53    28305.09    308.85 o 
  -9   7   6    34131.86    35586.68    569.69 o 
  -8   7   6      777.71      656.67     47.76 o 
  -7   7   6     4046.92     4500.04     74.74 o 
  -6   7   6    31266.91    32075.65    787.27 o 
  -5   7   6    44448.36    50895.74    839.27 o 
  -4   7   6     6609.38     5386.56     83.92 o 
  -3   7   6    44626.76    45765.12    564.65 o 
  -2   7   6     6612.82     6947.38    106.63 o 
  -1   7   6     7480.49     8218.87    248.46 o 
   0   7   6     7658.38     6384.83    157.60 o 
   1   7   6    70792.59    70688.70    847.74 o 
   2   7   6    37108.30    40223.12    481.13 o 
   3   7   6    55030.51    55504.39    660.95 o 
   4   7   6    34367.26    35873.58    565.21 o 
   5   7   6     5654.64     5537.27    157.95 o 
   6   7   6     6004.60     5571.98    189.01 o 
   7   7   6    34383.25    34242.79   1174.52 o 
   8   7   6    16810.42    15616.74    215.40 o 
   9   7   6    88583.02    87258.26   1009.54 o 
  10   7   6   159367.59   163082.39   2404.14 o 
  11   7   6    38357.09    38603.25    476.99 o 
  12   7   6    92366.26    92654.39   1148.75 o 
  13   7   6    55345.18    55485.98    731.17 o 
  14   7   6     1342.05     1492.30     73.25 o 
  15   7   6    10855.56    10286.73    178.87 o 
  16   7   6    11593.31    12025.07    205.43 o 
  17   7   6    28216.84    28420.45    585.84 o 
  18   7   6    31561.10    31223.15    928.55 o 
  19   7   6    13515.62    14793.50    473.38 o 
  20   7   6     8767.87     8898.95   1243.71 o 
  21   7   6      735.25      834.24    392.26 o 
  22   7   6      108.63      120.69    552.69 o 
 -23   8   6    36030.21    32742.04   5976.35 o 
 -22   8   6     9948.64     9406.68    511.00 o 
 -21   8   6    25949.95    26497.32   1516.07 o 
 -20   8   6     1311.98     1221.24    188.79 o 
 -19   8   6      228.83       87.30    222.55 o 
 -18   8   6      485.96      282.21    118.67 o 
 -17   8   6    70906.30    72668.49   1614.98 o 
 -16   8   6      114.74       84.57    150.77 o 
 -15   8   6    68081.29    69085.17    968.97 o 
 -14   8   6    45480.00    47203.50    732.30 o 
 -13   8   6    59766.92    61277.14    749.37 o 
 -12   8   6    17670.84    18472.20    275.97 o 
 -11   8   6    32220.39    33071.95    535.26 o 
 -10   8   6     7470.50     7377.82    118.20 o 
  -9   8   6    21854.55    22656.19    277.01 o 
  -8   8   6     3332.98     3947.87    138.34 o 
  -7   8   6    17802.95    15147.75    222.37 o 
  -6   8   6      588.39      446.21     66.73 o 
  -5   8   6     7144.70     5324.32    218.75 o 
  -4   8   6      134.82      129.74     37.03 o 
  -3   8   6     5428.26     7017.50    110.19 o 
  -2   8   6    29111.08    34738.42    458.22 o 
  -1   8   6   152317.64   157192.92   1891.51 o 
   0   8   6     1222.20     1643.47     58.03 o 
   1   8   6   197869.08   215434.98   2603.26 o 
   2   8   6    74386.58    81654.88    956.12 o 
   3   8   6    36718.32    33010.31    390.87 o 
   4   8   6     6778.64     6727.70    101.56 o 
   5   8   6   207537.92   208201.56   3517.53 o 
   6   8   6    95857.07    94044.17   1657.91 o 
   7   8   6    77509.49    75424.84   1088.98 o 
   8   8   6     1822.67     1980.04     61.53 o 
   9   8   6    24164.51    23335.95    479.71 o 
  10   8   6     1678.83     1266.15     59.62 o 
  11   8   6      467.30      588.73     53.29 o 
  12   8   6    14894.18    14533.67    203.87 o 
  13   8   6    32361.62    32510.68    453.35 o 
  14   8   6    26064.30    27177.73    371.09 o 
  15   8   6   107144.66   109948.73   1471.97 o 
  16   8   6      115.69       56.74     62.11 o 
  17   8   6    17053.76    17275.80    328.33 o 
  18   8   6      285.28      242.15    345.51 o 
  19   8   6    17182.83    17025.01    888.98 o 
  20   8   6      138.79      142.85    239.03 o 
  21   8   6    27218.34    27363.68   1269.65 o 
 -23   9   6     1061.80      825.04    292.64 o 
 -22   9   6     2595.41     2473.05    252.97 o 
 -21   9   6      112.40        0.00    227.19 o 
 -20   9   6    40502.43    41930.62   1167.55 o 
 -19   9   6     6048.69     5993.16    342.90 o 
 -18   9   6    38558.12    38626.61    806.95 o 
 -17   9   6    22179.68    22936.52    402.67 o 
 -16   9   6     9271.17     8949.69    179.73 o 
 -15   9   6     1857.98     1715.63     68.20 o 
 -14   9   6     9565.50     9442.80    164.14 o 
 -13   9   6      368.44      365.03    108.26 o 
 -12   9   6   124855.80   129524.60   1748.51 o 
 -11   9   6     1122.29     1042.48     41.45 o 
 -10   9   6    38329.34    40148.87    588.32 o 
  -9   9   6      610.92      866.90     82.36 o 
  -8   9   6      519.75      546.56     36.20 o 
  -7   9   6    12241.76    12791.33    161.37 o 
  -6   9   6    31432.12    31763.73    539.70 o 
  -5   9   6    38440.48    38330.68    627.17 o 
  -4   9   6   150588.16   153972.19   1838.43 o 
  -3   9   6    38083.05    40441.95    505.96 o 
  -2   9   6    14828.18    15086.95    261.60 o 
  -1   9   6       38.64      109.39     52.89 o 
   0   9   6     9037.98     9155.13    183.33 o 
   1   9   6     1373.44     1162.71     59.67 o 
   2   9   6    32788.79    32066.67    439.07 o 
   3   9   6    22553.95    24384.79    294.83 o 
   4   9   6   183375.14   176167.55   2754.21 o 
   5   9   6     4206.81     5207.56     83.83 o 
   6   9   6     1344.44     1255.27     54.21 o 
   7   9   6     3621.60     3461.43    127.20 o 
   8   9   6    25539.38    24263.04    509.92 o 
   9   9   6    35412.17    35896.44    617.89 o 
  10   9   6    57623.67    61303.23   1119.50 o 
  11   9   6    73661.59    72601.79   1043.73 o 
  12   9   6    88237.20    89986.28   1289.17 o 
  13   9   6     2719.55     2662.25    139.20 o 
  14   9   6     1591.31     1667.02     98.50 o 
  15   9   6      400.74      202.38     86.96 o 
  16   9   6    34063.31    34765.64    630.34 o 
  17   9   6     1108.68     1139.71    270.71 o 
  18   9   6    41495.62    43992.15   1514.67 o 
  19   9   6     1054.05      654.38    205.01 o 
  20   9   6    10258.42     9968.95    595.75 o 
  21   9   6       47.82      160.57    445.90 o 
 -22  10   6    26304.66    27486.40   3366.57 o 
 -21  10   6    30405.68    31402.80   1953.79 o 
 -20  10   6    13330.23    13248.59    519.58 o 
 -19  10   6     5415.05     5601.94    347.97 o 
 -18  10   6      138.41      260.81    119.19 o 
 -17  10   6     3115.58     2943.05    116.72 o 
 -16  10   6    37445.25    36809.24    675.73 o 
 -15  10   6    30338.20    29809.96    520.69 o 
 -14  10   6    19719.46    21459.54    423.66 o 
 -13  10   6    55973.09    54221.58   1044.61 o 
 -12  10   6     1068.25     1018.87     64.55 o 
 -11  10   6      882.96      656.70    101.51 o 
 -10  10   6     1316.02     1125.75     96.90 o 
  -9  10   6    48297.14    48775.78    582.18 o 
  -8  10   6    23742.72    22099.02    419.58 o 
  -7  10   6    52482.66    51143.94    587.70 o 
  -6  10   6    24696.16    23573.87    565.43 o 
  -5  10   6    20613.14    20430.03    237.78 o 
  -4  10   6    13963.45    14192.59    188.69 o 
  -3  10   6    29789.27    31484.06    662.33 o 
  -2  10   6    39308.63    43451.45    958.89 o 
  -1  10   6    88741.70    92328.03   1458.48 o 
   0  10   6    67254.13    73252.74   1646.78 o 
   1  10   6      821.39      965.99     70.28 o 
   2  10   6     6760.48     6752.02    117.61 o 
   3  10   6       39.86        0.00     52.89 o 
   4  10   6    76172.04    79113.53   1327.23 o 
   5  10   6    13553.36    13193.43    194.48 o 
   6  10   6   113699.34   116350.98   1352.20 o 
   7  10   6   101317.15    99056.57   2922.57 o 
   8  10   6    15789.74    14494.78    244.04 o 
   9  10   6    13241.29    12088.61    472.24 o 
  10  10   6      931.76      809.40    104.45 o 
  11  10   6    40636.09    40426.48    561.80 o 
  12  10   6    22565.16    23747.03    328.86 o 
  13  10   6    57825.85    58429.49   1125.72 o 
  14  10   6    50431.74    51466.72    869.09 o 
  15  10   6    39480.77    42761.14    716.86 o 
  16  10   6    19224.53    19958.73    780.00 o 
  17  10   6     1836.28     1775.37    168.99 o 
  18  10   6      324.90      175.86    248.38 o 
  19  10   6     7370.37     7600.75    541.84 o 
  20  10   6    10866.77    10709.74    580.48 o 
  21  10   6    22879.58    21524.63   1005.53 o 
 -22  11   6       33.19        0.00    177.67 o 
 -21  11   6     7778.25     7238.98    476.79 o 
 -20  11   6     1381.68     1641.31    608.02 o 
 -19  11   6    31488.23    35488.68   1030.06 o 
 -18  11   6      407.82      591.00    137.51 o 
 -17  11   6    19094.23    19142.81    606.39 o 
 -16  11   6      555.03      542.76     77.58 o 
 -15  11   6      259.41      187.88     79.38 o 
 -14  11   6       43.05        0.00    167.55 o 
 -13  11   6    61453.33    62460.96   1125.54 o 
 -12  11   6    18834.64    18374.04    303.41 o 
 -11  11   6   125925.04   131066.22   1848.13 o 
 -10  11   6     1292.56     1106.35     93.98 o 
  -9  11   6    18416.70    17519.23    243.63 o 
  -8  11   6    26422.87    27014.93    328.15 o 
  -7  11   6    18045.83    17763.37    287.33 o 
  -6  11   6       87.49       24.50     63.71 o 
  -5  11   6   217246.97   219421.69   2522.48 o 
  -4  11   6   112697.52   119278.50   1354.71 o 
  -3  11   6   220328.09   229759.83   2938.15 o 
  -2  11   6     3932.94     3484.24     86.25 o 
  -1  11   6     2457.16     2327.09    164.52 o 
   0  11   6      508.14      419.15     54.80 o 
   1  11   6    18436.33    19887.49    400.66 o 
   2  11   6     8423.84     8801.30    395.06 o 
   3  11   6    20588.12    19993.48    275.62 o 
   4  11   6     5722.07     4529.08     91.16 o 
   5  11   6   114342.05   115028.70   1537.63 o 
   6  11   6     9175.55     9796.27    145.67 o 
   7  11   6     1850.47     1561.68     58.72 o 
   8  11   6     2453.84     2190.70    155.29 o 
   9  11   6    47257.94    48905.22   1087.88 o 
  10  11   6      262.13      340.00     52.12 o 
  11  11   6    69751.76    72399.27    855.16 o 
  12  11   6      208.98      149.16     58.57 o 
  13  11   6    10962.33    10738.59    171.63 o 
  14  11   6      847.75      525.31     48.49 o 
  15  11   6    38082.23    38949.58    877.15 o 
  16  11   6    12994.24    12516.31    628.26 o 
  17  11   6    38303.07    42002.79    910.37 o 
  18  11   6     2844.57     3246.01    527.48 o 
  19  11   6    21085.67    20827.59    785.15 o 
  20  11   6     3521.93     3716.43    415.15 o 
 -21  12   6     7544.90     7478.24    430.87 o 
 -20  12   6    14999.50    15130.51    593.98 o 
 -19  12   6      198.95        0.00    178.29 o 
 -18  12   6       64.34       71.32    132.99 o 
 -17  12   6     5200.71     4764.96    270.77 o 
 -16  12   6    18942.30    18745.41    448.23 o 
 -15  12   6     1118.38      959.16    155.07 o 
 -14  12   6    43109.19    45679.08    852.43 o 
 -13  12   6     6766.08     5490.82    356.87 o 
 -12  12   6     4860.29     4485.23    131.31 o 
 -11  12   6     1087.89      825.55     64.15 o 
 -10  12   6    40442.11    41986.88    620.62 o 
  -9  12   6      240.36      258.44     54.47 o 
  -8  12   6    73610.55    74855.58    793.93 o 
  -7  12   6    12739.46    12022.65    204.45 o 
  -6  12   6    75800.16    77216.75    826.86 o 
  -5  12   6    10386.23     9856.43    208.89 o 
  -4  12   6     2023.67     2089.26    111.69 o 
  -3  12   6     5289.94     5639.19    107.89 o 
  -2  12   6    60059.18    60195.31    847.26 o 
  -1  12   6    26059.27    27607.98    532.60 o 
   0  12   6    24913.47    26420.97    389.02 o 
   1  12   6    32893.80    36572.89    491.35 o 
   2  12   6    10675.29    10018.98    225.87 o 
   3  12   6    17205.88    19763.89    287.09 o 
   4  12   6    19059.43    18933.38    297.33 o 
   5  12   6      228.84       93.53     87.70 o 
   6  12   6    70006.46    72362.56    923.67 o 
   7  12   6    14696.34    14460.25    262.66 o 
   8  12   6    49187.80    48408.86    912.57 o 
   9  12   6     6778.58     6368.81    175.41 o 
  10  12   6      423.33      380.68     57.02 o 
  11  12   6       47.20       39.31     48.34 o 
  12  12   6    53517.70    56288.96   1067.68 o 
  13  12   6     4225.20     4663.78    123.52 o 
  14  12   6    92840.67    95044.70   1520.09 o 
  15  12   6     9333.49     9405.10    410.85 o 
  16  12   6    21663.52    21521.31    512.63 o 
  17  12   6     4911.30     4948.31    404.41 o 
  18  12   6      237.83        0.00    203.27 o 
  19  12   6     1802.23     2024.32    448.18 o 
  20  12   6    15734.08    13834.82    695.37 o 
 -21  13   6     6462.65     6013.65    444.84 o 
 -20  13   6    12899.77    12881.74    683.03 o 
 -19  13   6    21426.65    22468.32   1115.22 o 
 -18  13   6    13656.38    14246.28    742.60 o 
 -17  13   6    16591.22    16427.67    718.03 o 
 -16  13   6     8964.45     8569.57    411.11 o 
 -15  13   6     3876.19     3471.63    157.24 o 
 -14  13   6     3108.15     3067.24    146.31 o 
 -13  13   6     5969.72     5429.95    205.15 o 
 -12  13   6    66278.31    66195.70   1298.17 o 
 -11  13   6    40558.39    40445.74    682.39 o 
 -10  13   6    53632.15    52228.99    722.36 o 
  -9  13   6    14885.79    14275.45    229.19 o 
  -8  13   6     7945.36     7935.10    151.74 o 
  -7  13   6      276.17      267.78     64.68 o 
  -6  13   6    62719.75    65764.72    828.00 o 
  -5  13   6     3663.37     3449.05     84.15 o 
  -4  13   6    96326.13    99503.24   1191.31 o 
  -3  13   6    21457.79    21890.29    327.08 o 
  -2  13   6    43822.47    44123.28   1040.53 o 
  -1  13   6       97.84        0.00     66.07 o 
   0  13   6     2520.63     2220.45    109.86 o 
   1  13   6    31090.01    30212.38    501.36 o 
   2  13   6    21403.97    22063.27    440.73 o 
   3  13   6    35132.46    34665.57    627.55 o 
   4  13   6    64737.04    64879.41   1136.27 o 
   5  13   6    19981.97    21329.60    535.79 o 
   6  13   6     7626.82     6946.38    154.05 o 
   7  13   6    69247.59    68767.83    963.85 o 
   8  13   6     3561.73     3409.70     96.19 o 
   9  13   6    74787.07    74794.09   1157.13 o 
  10  13   6    36504.00    37736.16    748.23 o 
  11  13   6    15287.67    14247.72    369.32 o 
  12  13   6    17071.46    17387.81    243.84 o 
  13  13   6    22925.34    23320.35    386.54 o 
  14  13   6     7909.90     7807.24    310.76 o 
  15  13   6     3867.91     3496.87    241.02 o 
  16  13   6    37612.09    39677.92    762.59 o 
  17  13   6    26788.42    27005.66   1460.83 o 
  18  13   6    20418.98    21582.64   1026.21 o 
  19  13   6    15761.20    14585.18    834.66 o 
  20  13   6     2593.52     3194.38    323.56 o 
 -21  14   6    24519.78    24264.64   1203.17 o 
 -20  14   6      231.10      202.34    263.19 o 
 -19  14   6      151.56      416.83    280.34 o 
 -18  14   6      136.23      419.57    175.59 o 
 -17  14   6    19858.32    20481.84    575.18 o 
 -16  14   6       27.74        0.00    118.88 o 
 -15  14   6    64836.70    64506.29   1616.72 o 
 -14  14   6     6599.80     6348.26    235.62 o 
 -13  14   6    45183.47    44764.67   1051.45 o 
 -12  14   6    20689.90    19642.55    441.42 o 
 -11  14   6     3072.76     3168.42    110.80 o 
 -10  14   6      261.12        0.00     81.78 o 
  -9  14   6    45266.34    45730.22    614.54 o 
  -8  14   6     8302.63     8279.91    125.61 o 
  -7  14   6    40118.42    41232.74    496.03 o 
  -6  14   6     1115.87     1320.60     85.19 o 
  -5  14   6    34238.96    35004.86    403.25 o 
  -4  14   6     1172.41     1064.11     59.22 o 
  -3  14   6     8391.01     8047.91    308.98 o 
  -2  14   6     9054.76     9353.26    232.88 o 
  -1  14   6   123406.46   129329.02   1836.14 o 
   0  14   6     5332.34     6323.14    186.72 o 
   1  14   6    52966.89    58411.57    742.58 o 
   2  14   6      554.88      941.24    108.08 o 
   3  14   6        5.67       80.08     59.19 o 
   4  14   6     1518.77     1635.74     71.93 o 
   5  14   6   114288.51   120459.84   1663.02 o 
   6  14   6    20305.11    21030.82    293.14 o 
   7  14   6    96419.12    97796.30   2164.65 o 
   8  14   6     9208.34     9273.84    150.42 o 
   9  14   6     8772.47     8946.94    144.02 o 
  10  14   6     2078.07     1668.08     98.98 o 
  11  14   6     6498.31     6905.79    182.83 o 
  12  14   6     6070.18     5517.98    167.26 o 
  13  14   6    55273.61    56062.99    890.70 o 
  14  14   6      204.98      332.77    150.68 o 
  15  14   6    53067.56    56964.77    983.36 o 
  16  14   6      101.40        0.00    216.68 o 
  17  14   6     2193.12     2300.11    258.32 o 
  18  14   6       52.00        0.00    254.35 o 
  19  14   6     4117.69     5634.05    473.15 o 
 -20  15   6    37060.15    36842.96   2043.55 o 
 -19  15   6     5422.55     5306.84    436.50 o 
 -18  15   6    45380.98    43699.48   1812.92 o 
 -17  15   6     3632.84     3446.47    440.51 o 
 -16  15   6    37256.53    40435.48   1007.32 o 
 -15  15   6      895.43      846.17    110.72 o 
 -14  15   6     1927.91     1702.05    130.34 o 
 -13  15   6    25844.31    26547.37    718.31 o 
 -12  15   6    55368.55    55314.16   1710.31 o 
 -11  15   6    15153.85    14945.20    375.81 o 
 -10  15   6    31802.94    31397.11    847.44 o 
  -9  15   6      948.31      736.51    102.40 o 
  -8  15   6    32429.76    31501.22    381.10 o 
  -7  15   6     6515.12     6726.20    113.18 o 
  -6  15   6     1112.30     1051.37    106.48 o 
  -5  15   6     3055.88     3438.54     86.38 o 
  -4  15   6    60304.71    63322.54    761.20 o 
  -3  15   6    12007.22    11367.64    167.64 o 
  -2  15   6     1170.89     1296.83     80.46 o 
  -1  15   6    14700.08    14448.89    245.63 o 
   0  15   6    62681.80    65254.80   1130.33 o 
   1  15   6      195.63      197.54     55.60 o 
   2  15   6    82214.91    85708.26   1106.11 o 
   3  15   6    14460.07    14672.46    387.26 o 
   4  15   6    66423.63    67602.60   1153.76 o 
   5  15   6    28950.45    29526.58    403.20 o 
   6  15   6     1853.84     1606.52    120.68 o 
   7  15   6       23.59        0.00     58.21 o 
   8  15   6    70701.58    69623.88    936.92 o 
   9  15   6      326.26      248.57    125.83 o 
  10  15   6    81053.19    82375.98   1142.22 o 
  11  15   6     7573.66     7433.14    155.52 o 
  12  15   6    53706.98    55865.85    978.24 o 
  13  15   6     1183.55      935.31    113.12 o 
  14  15   6      178.74        0.00     84.30 o 
  15  15   6     4715.12     4299.64    182.35 o 
  16  15   6    20838.84    21250.69    650.04 o 
  17  15   6     6721.35     6632.50    296.87 o 
  18  15   6    26718.00    25970.38   1138.68 o 
  19  15   6     1717.72     1323.70    597.72 o 
 -19  16   6      236.90      590.20    317.23 o 
 -18  16   6    10114.68     9062.35    471.44 o 
 -17  16   6     9569.88     9156.70    421.09 o 
 -16  16   6    32039.48    31680.06   1585.01 o 
 -15  16   6    23191.24    22753.75    683.10 o 
 -14  16   6    48103.79    48618.64   1934.80 o 
 -13  16   6    30474.58    30006.82    724.29 o 
 -12  16   6    12905.11    12597.90    342.61 o 
 -11  16   6     2046.49     2013.68    126.88 o 
 -10  16   6    13600.19    14280.60    871.57 o 
  -9  16   6    35848.68    34468.88    556.21 o 
  -8  16   6    25699.23    26189.68    561.70 o 
  -7  16   6    48800.84    49640.82    586.23 o 
  -6  16   6    79166.47    80390.77   1050.17 o 
  -5  16   6    23252.43    23507.58    330.96 o 
  -4  16   6     2802.46     2853.08     90.74 o 
  -3  16   6    23767.67    24063.14    325.35 o 
  -2  16   6    28592.73    29754.09    534.73 o 
  -1  16   6    36347.58    35515.11    484.52 o 
   0  16   6    35534.71    38856.30    470.87 o 
   1  16   6     4105.53     3958.75    108.83 o 
   2  16   6    23205.36    24210.62    327.49 o 
   3  16   6      548.10      786.01     75.22 o 
   4  16   6    22416.67    22001.93    323.07 o 
   5  16   6      536.05      561.68     94.42 o 
   6  16   6    84908.16    85754.59   1202.71 o 
   7  16   6    21467.94    20481.38    411.92 o 
   8  16   6    30893.20    30457.02    552.30 o 
   9  16   6    15940.29    15286.04    430.73 o 
  10  16   6      899.95      775.58     87.67 o 
  11  16   6     9697.23     9273.98    350.18 o 
  12  16   6    12496.49    11865.43    373.75 o 
  13  16   6    15306.47    16900.52    374.22 o 
  14  16   6    38485.60    41318.29    896.38 o 
  15  16   6     4755.37     4515.48    276.95 o 
  16  16   6     8504.69     8704.75    329.29 o 
  17  16   6       24.55      229.08    176.53 o 
  18  16   6      779.00      892.11    363.30 o 
 -19  17   6    50088.12    49774.39   2424.72 o 
 -18  17   6      147.41        0.00    323.38 o 
 -17  17   6    29526.50    29815.14   1256.82 o 
 -16  17   6       45.65      251.89    160.30 o 
 -15  17   6     4888.74     4924.95    287.09 o 
 -14  17   6       11.99        0.00    418.06 o 
 -13  17   6    19209.38    18699.77    742.90 o 
 -12  17   6     2393.19     2647.32    167.45 o 
 -11  17   6    55549.53    58918.60   1347.98 o 
 -10  17   6     1246.79     1146.53    220.42 o 
  -9  17   6    35467.27    36057.92    668.64 o 
  -8  17   6     4132.63     4044.60    120.48 o 
  -7  17   6      260.30      209.06     72.76 o 
  -6  17   6        7.37        0.00    148.55 o 
  -5  17   6    33239.07    35881.67    510.24 o 
  -4  17   6     6206.82     6028.89    174.99 o 
  -3  17   6    36040.14    37589.62    509.03 o 
  -2  17   6    17746.18    17675.83    293.51 o 
  -1  17   6     8360.93     8272.94    187.49 o 
   0  17   6        3.64        0.00     74.55 o 
   1  17   6    58115.52    58640.14   1227.02 o 
   2  17   6     9007.93     9361.63    279.52 o 
   3  17   6    66230.59    69139.57   1330.70 o 
   4  17   6      875.22      736.55     89.76 o 
   5  17   6    56613.09    58922.65    954.25 o 
   6  17   6     3143.34     3286.78    198.42 o 
   7  17   6     7274.62     7386.73    187.94 o 
   8  17   6     2210.76     2377.65    198.67 o 
   9  17   6    68506.30    71526.22   1269.82 o 
  10  17   6     2048.21     2217.35    181.38 o 
  11  17   6    66404.06    70395.38   1811.47 o 
  12  17   6     2795.90     3089.24    189.03 o 
  13  17   6    23766.74    26329.38    595.04 o 
  14  17   6      244.42       74.69    104.02 o 
  15  17   6     8512.26     8456.28    476.05 o 
  16  17   6       51.16       49.20    237.06 o 
  17  17   6    35579.31    33815.38   1816.66 o 
 -18  18   6      416.70      393.46    445.11 o 
 -17  18   6     6376.74     6159.94    463.05 o 
 -16  18   6    19135.75    19313.61    794.25 o 
 -15  18   6    23784.11    23898.71    830.06 o 
 -14  18   6    55432.95    57452.47   2034.06 o 
 -13  18   6     6412.37     5773.59    302.58 o 
 -12  18   6     6117.28     5888.65    455.16 o 
 -11  18   6    10014.43     9336.81    359.93 o 
 -10  18   6    29525.88    29099.59   1044.43 o 
  -9  18   6    12044.63    12200.61    326.49 o 
  -8  18   6    73333.03    74751.29   1250.87 o 
  -7  18   6    25315.78    25113.17    430.82 o 
  -6  18   6    49146.10    50394.34    994.39 o 
  -5  18   6    21941.72    21795.33    347.03 o 
  -4  18   6      147.40      296.46    182.61 o 
  -3  18   6     2304.91     2465.62    127.43 o 
  -2  18   6    43730.44    43381.14    677.70 o 
  -1  18   6    15104.96    15299.17    460.90 o 
   0  18   6    35865.21    35519.91    540.23 o 
   1  18   6     3213.26     3407.29    170.77 o 
   2  18   6    25602.18    25000.96    452.21 o 
   3  18   6     3951.15     3376.89    278.95 o 
   4  18   6     5628.98     5459.62    277.57 o 
   5  18   6     1771.26     1663.48    212.12 o 
   6  18   6    48508.09    48169.70    775.63 o 
   7  18   6    21620.00    20467.14    468.35 o 
   8  18   6    28224.74    28170.30    667.97 o 
   9  18   6     4682.12     4996.13    207.72 o 
  10  18   6      151.29       71.20    121.43 o 
  11  18   6      113.14       64.24     91.41 o 
  12  18   6    31912.99    31751.50    692.78 o 
  13  18   6     9728.17     9199.04    337.00 o 
  14  18   6    35340.64    33679.56    990.03 o 
  15  18   6     3744.98     3394.92    242.66 o 
  16  18   6     5382.45     4695.07    624.39 o 
  17  18   6      363.47        0.00    903.12 o 
 -17  19   6     5828.20     5203.70    383.98 o 
 -16  19   6    16013.26    15694.15   1073.73 o 
 -15  19   6      174.33      227.45    167.60 o 
 -14  19   6     4651.93     4223.41    269.85 o 
 -13  19   6    12710.36    11187.92    417.47 o 
 -12  19   6    64106.27    64847.86   2115.43 o 
 -11  19   6    14248.60    13730.56    525.77 o 
 -10  19   6    23742.43    23526.53   1033.65 o 
  -9  19   6     6770.41     6529.92    323.89 o 
  -8  19   6       43.10        0.00     99.74 o 
  -7  19   6      467.80      428.35    136.83 o 
  -6  19   6    26460.16    26539.69    458.74 o 
  -5  19   6    16257.87    16382.65    334.54 o 
  -4  19   6    71421.12    73128.43   1121.52 o 
  -3  19   6    38687.30    37624.33    567.79 o 
  -2  19   6    29142.28    30565.58    495.46 o 
  -1  19   6    20627.94    21331.88    335.42 o 
   0  19   6      509.52      537.36    131.86 o 
   1  19   6    12694.74    12515.93    306.67 o 
   2  19   6    31722.78    31111.74    716.11 o 
   3  19   6    27807.71    27934.93    572.82 o 
   4  19   6    80529.86    83269.16   1298.29 o 
   5  19   6     4921.36     4523.82    146.27 o 
   6  19   6     4520.45     4176.10    170.91 o 
   7  19   6     1120.06     1201.09    123.88 o 
   8  19   6    17532.15    17541.44    928.09 o 
   9  19   6     7588.94     7242.89    312.73 o 
  10  19   6    35827.09    37451.26    696.29 o 
  11  19   6      345.65      414.88    191.88 o 
  12  19   6    29270.31    31590.29    798.30 o 
  13  19   6      489.14      230.18    149.86 o 
  14  19   6     2757.10     2517.86    367.99 o 
  15  19   6     2624.66     2343.66    506.61 o 
  16  19   6    25421.24    23710.50    912.09 o 
 -16  20   6        8.84       10.68    108.25 o 
 -15  20   6    28048.46    32154.85   2241.48 o 
 -14  20   6      112.06        0.00    339.40 o 
 -13  20   6    29136.61    28278.10   1069.83 o 
 -12  20   6     3519.11     3713.96    448.20 o 
 -11  20   6      125.49        0.00    191.54 o 
 -10  20   6     4891.60     5226.83    300.51 o 
  -9  20   6    65385.23    68031.75   1696.66 o 
  -8  20   6       25.21       42.44    115.18 o 
  -7  20   6    40299.49    39845.05    771.31 o 
  -6  20   6       65.98      113.74     78.69 o 
  -5  20   6     3411.23     3558.66    198.59 o 
  -4  20   6     1010.58      953.56    152.28 o 
  -3  20   6     7623.10     7246.73    250.66 o 
  -2  20   6      279.48      366.60    131.15 o 
  -1  20   6    53620.70    53203.37    886.91 o 
   0  20   6      359.97      316.25     88.32 o 
   1  20   6    58268.04    59460.66   1061.12 o 
   2  20   6    10291.79    11321.99    644.23 o 
   3  20   6        4.56        0.00     84.24 o 
   4  20   6     7728.33     7668.39    191.35 o 
   5  20   6    34964.82    35835.43    677.09 o 
   6  20   6      237.23      334.44     82.79 o 
   7  20   6    60561.28    61318.39   1109.70 o 
   8  20   6     2243.73     1777.79    118.37 o 
   9  20   6     9794.35     8557.65    386.01 o 
  10  20   6      667.34      477.59    140.99 o 
  11  20   6    13723.39    14083.18    493.47 o 
  12  20   6     7738.64     8002.55    322.50 o 
  13  20   6    36778.41    36382.89   1129.69 o 
  14  20   6      169.54       62.75    260.84 o 
  15  20   6    28412.11    28565.80   1303.26 o 
 -15  21   6       25.60        0.00    173.61 o 
 -14  21   6     5744.77     5235.80    644.03 o 
 -13  21   6     9325.00     7251.51    460.74 o 
 -12  21   6    32043.27    32011.82   1191.52 o 
 -11  21   6    14132.66    14179.49    536.04 o 
 -10  21   6    31775.33    31505.85   1039.74 o 
  -9  21   6      517.07      510.73    195.73 o 
  -8  21   6     4333.82     4080.43    355.66 o 
  -7  21   6     3340.37     3223.16    146.13 o 
  -6  21   6    25237.26    25694.87    585.41 o 
  -5  21   6    24336.50    24847.39    572.03 o 
  -4  21   6    43623.71    42811.73    756.43 o 
  -3  21   6    23705.90    23118.98    421.71 o 
  -2  21   6    11060.31    11355.17    270.54 o 
  -1  21   6     5785.68     5607.67    221.96 o 
   0  21   6     1210.68     1199.50    147.84 o 
   1  21   6      467.02      517.48    115.08 o 
   2  21   6    30260.60    30188.88    542.74 o 
   3  21   6    34437.02    34419.58    637.44 o 
   4  21   6    32413.86    32076.40    601.35 o 
   5  21   6    19798.55    19812.25    508.82 o 
   6  21   6     2685.76     2132.32    210.95 o 
   7  21   6     2201.60     1503.23    268.70 o 
   8  21   6    16537.01    15688.49    702.16 o 
   9  21   6     7168.82     6698.11    742.02 o 
  10  21   6    26610.64    26963.54    839.52 o 
  11  21   6     6203.57     6485.03    286.08 o 
  12  21   6     7845.35     8370.79    341.50 o 
  13  21   6      537.12      120.82    221.78 o 
  14  21   6       47.82       84.66    189.93 o 
 -14  22   6    34187.62    31630.34   1430.46 o 
 -13  22   6    15556.08    14597.85    703.87 o 
 -12  22   6    10938.11    10798.59    810.14 o 
 -11  22   6     8015.00     8835.19    441.26 o 
 -10  22   6     3995.63     3467.49    401.08 o 
  -9  22   6     6935.12     6583.94    321.03 o 
  -8  22   6    30437.25    29771.28    934.23 o 
  -7  22   6     4025.40     4066.62    236.75 o 
  -6  22   6    21092.38    21352.64    521.50 o 
  -5  22   6     1697.20     1686.20    148.50 o 
  -4  22   6     1220.54     1361.99    155.24 o 
  -3  22   6     1107.93     1022.24    143.48 o 
  -2  22   6    59785.98    60384.97   1246.41 o 
  -1  22   6     1671.42     1567.29    142.91 o 
   0  22   6    48503.32    49077.02    894.13 o 
   1  22   6      432.30      357.41    117.15 o 
   2  22   6     3795.82     3515.35    234.80 o 
   3  22   6     3435.15     3481.94    315.90 o 
   4  22   6     9682.04     9888.55    380.15 o 
   5  22   6     6675.61     5980.15    204.49 o 
   6  22   6    53702.00    52865.70   2252.10 o 
   7  22   6    23291.86    22113.04    915.30 o 
   8  22   6    41182.72    40109.19   1091.76 o 
   9  22   6     6177.35     6740.06    535.97 o 
  10  22   6      332.78      114.69    151.07 o 
  11  22   6    10355.79     9909.96    524.74 o 
  12  22   6    21604.80    22376.79    778.37 o 
  13  22   6     8257.60     8658.31    538.68 o 
 -13  23   6    20919.23    19088.89   1580.41 o 
 -12  23   6      366.21      231.24    450.35 o 
 -11  23   6    45196.41    47024.93   2191.54 o 
 -10  23   6      348.64      657.92    212.17 o 
  -9  23   6    25873.52    27141.96    970.88 o 
  -8  23   6      591.78      537.59    210.92 o 
  -7  23   6     2350.88     2228.86    345.25 o 
  -6  23   6     1421.62     1706.24    271.12 o 
  -5  23   6    29377.67    30166.91    709.53 o 
  -4  23   6     5606.79     6146.65    450.43 o 
  -3  23   6    58902.78    57560.17   1459.22 o 
  -2  23   6       35.73        0.00    112.31 o 
  -1  23   6     6721.87     6420.02    224.96 o 
   0  23   6     1274.13      783.44    189.36 o 
   1  23   6    34224.11    34256.39    886.66 o 
   2  23   6      563.94      429.90    123.93 o 
   3  23   6    36002.63    34997.01   1594.78 o 
   4  23   6      563.33      379.61    132.70 o 
   5  23   6    13049.31    12570.33    468.24 o 
   6  23   6     6591.62     5627.30    531.00 o 
   7  23   6     2387.36     2264.09    241.24 o 
   8  23   6     1478.25     2010.27    463.43 o 
   9  23   6    42984.89    44054.18   1650.89 o 
  10  23   6      323.09      137.48    234.65 o 
  11  23   6    33778.66    34993.68   2406.28 o 
  12  23   6      159.47        0.00    265.41 o 
 -12  24   6     9672.05     8130.79    461.18 o 
 -11  24   6     1415.03     1739.41    231.50 o 
 -10  24   6     3053.21     2822.12    516.10 o 
  -9  24   6     1607.77     1644.95    312.66 o 
  -8  24   6    40416.26    39472.95   1399.19 o 
  -7  24   6     5867.20     5282.52    392.92 o 
  -6  24   6    11764.78    12964.89    810.84 o 
  -5  24   6      504.31      688.22    349.43 o 
  -4  24   6      736.83      235.53    170.24 o 
  -3  24   6    10403.02    10936.60    704.26 o 
  -2  24   6     7548.37     7730.01    319.88 o 
  -1  24   6    17822.87    17667.61    894.65 o 
   0  24   6    33392.68    34464.46    790.28 o 
   1  24   6     1543.05     1309.32    236.04 o 
   2  24   6     3273.93     3596.88    272.60 o 
   3  24   6      398.57       82.76    255.38 o 
   4  24   6    12631.91    12498.77    412.24 o 
   5  24   6    19184.92    19416.64    824.01 o 
   6  24   6    15501.51    16629.16    629.57 o 
   7  24   6    30282.46    29735.77   1417.08 o 
   8  24   6    21276.21    21323.50    986.56 o 
   9  24   6     9528.51     9271.83    552.86 o 
  10  24   6      132.59        0.00    206.31 o 
 -10  25   6    29673.07    29702.48   1210.34 o 
  -9  25   6     8624.86     8695.93    488.64 o 
  -8  25   6     2576.25     1728.72    257.96 o 
  -7  25   6       19.56      132.04    363.02 o 
  -6  25   6    17591.90    17182.44    778.56 o 
  -5  25   6     2036.09     1796.33    266.63 o 
  -4  25   6    29876.21    28784.33   1165.56 o 
  -3  25   6     3199.98     2861.62    224.35 o 
  -2  25   6    27312.54    26277.96   1002.21 o 
  -1  25   6     1931.08     1741.17    215.89 o 
   0  25   6       76.99      145.13    178.34 o 
   1  25   6     9447.91    10355.54    595.41 o 
   2  25   6    46449.68    50908.78   1627.31 o 
   3  25   6     1409.18     1206.82    223.70 o 
   4  25   6    35314.42    35789.86   1384.44 o 
   5  25   6     1253.37     1055.08    197.59 o 
   6  25   6      257.01      185.41    207.64 o 
   7  25   6     5657.26     5135.48    673.19 o 
   8  25   6    15030.90    14281.24    725.47 o 
   9  25   6    11131.67    11478.38    600.62 o 
  -8  26   6      207.13      316.92    236.56 o 
  -7  26   6    58003.67    54255.91   2456.34 o 
  -6  26   6      313.88        0.00    565.60 o 
  -5  26   6     8731.14     9693.81    451.48 o 
  -4  26   6      604.01      416.83    316.98 o 
  -3  26   6     1749.88     1755.95    264.63 o 
  -2  26   6     1362.84     1346.09    287.95 o 
  -1  26   6    41723.67    40334.61   1517.38 o 
   0  26   6     2404.58     2295.04    257.87 o 
   1  26   6    36854.75    37798.25   1276.31 o 
   2  26   6       31.37       44.78    187.29 o 
   3  26   6      127.93      266.07    437.11 o 
   4  26   6      485.99      275.13    333.01 o 
   5  26   6     9488.11     9491.50   1381.35 o 
   6  26   6     1916.44     1321.56    277.28 o 
   7  26   6    23705.97    21187.23   1383.70 o 
  -5  27   6    14341.63    12066.20    651.47 o 
  -4  27   6    16080.04    17318.59   1308.27 o 
  -3  27   6    17115.20    16792.64    725.15 o 
  -2  27   6     8214.00     8202.61    991.19 o 
  -1  27   6     3469.93     3511.18    300.69 o 
   0  27   6     4061.31     3829.89    342.61 o 
   1  27   6     7623.10     6493.54    877.88 o 
   2  27   6    15656.40    15590.04   2329.43 o 
   3  27   6    15914.60    15934.78    929.54 o 
 -23   0   7      223.45       97.14    255.75 o 
 -21   0   7      636.75      799.22    194.27 o 
 -19   0   7      272.57      284.03    122.96 o 
 -17   0   7     2148.49     2456.69    175.83 o 
 -15   0   7     1411.38     1363.60    122.96 o 
 -13   0   7      108.94      158.47     49.18 o 
 -11   0   7       65.16        0.00     92.22 o 
  -9   0   7     1959.25     2132.96     79.52 o 
  -7   0   7    18539.61    18294.22    299.40 o 
  -5   0   7    12798.75    12450.27    248.37 o 
  -3   0   7     1885.52     2568.74    301.86 o 
  -1   0   7     2546.07     1661.25     76.91 o 
   1   0   7       84.66      159.84     65.29 o 
   3   0   7      194.84      156.35     56.01 o 
   5   0   7    10555.29    11244.54    258.21 o 
   7   0   7    13697.29    12896.34    247.19 o 
   9   0   7      447.09      411.25     56.55 o 
  11   0   7     4385.29     4158.93    193.04 o 
  13   0   7    10389.95    10223.87    589.58 o 
  15   0   7     6789.10     7008.17    173.68 o 
  17   0   7      574.29      519.94    127.88 o 
  19   0   7     5528.27     6079.36    298.27 o 
  21   0   7     3573.80     3427.59    461.09 o 
 -24   1   7       62.46      341.98    324.62 o 
 -23   1   7       24.95      271.15    399.61 o 
 -22   1   7       30.26       23.03    138.96 o 
 -21   1   7        5.20       31.71    146.53 o 
 -20   1   7       14.65       59.80    171.53 o 
 -19   1   7      628.89      718.20    161.69 o 
 -18   1   7        0.30        0.00    122.96 o 
 -17   1   7       14.65       12.30     79.12 o 
 -16   1   7        7.90        0.00    110.05 o 
 -15   1   7      760.73     1107.08    112.51 o 
 -14   1   7      313.43      350.16     35.85 o 
 -13   1   7       51.49        0.00     54.47 o 
 -12   1   7      783.51      677.50     66.38 o 
 -11   1   7     2920.58     2545.12     80.93 o 
 -10   1   7      407.33      371.94     37.67 o 
  -9   1   7      290.19      262.34     33.04 o 
  -8   1   7        3.94        0.00     33.72 o 
  -7   1   7     7524.54     7437.14    124.94 o 
  -6   1   7     2363.52     2432.08     46.09 o 
  -5   1   7     1892.17     2256.82     57.68 o 
  -4   1   7     3693.56     4299.78     76.61 o 
  -3   1   7     6976.95     7631.35    182.97 o 
  -2   1   7      104.08       32.14     68.86 o 
  -1   1   7      663.81      269.09     37.75 o 
   0   1   7     4403.86     3532.55     81.61 o 
   1   1   7    24138.33    21290.15    306.85 o 
   2   1   7     6180.75     5412.15    131.69 o 
   3   1   7     7382.61     5831.23    118.72 o 
   4   1   7      156.55        0.00     33.11 o 
   5   1   7     1306.12      892.61     44.99 o 
   6   1   7       73.93       72.26     43.75 o 
   7   1   7       82.60        5.73     44.19 o 
   8   1   7     4779.52     4591.28     83.69 o 
   9   1   7     7414.43     7490.05    126.84 o 
  10   1   7     7546.62     7838.80    184.32 o 
  11   1   7     4425.43     4643.80    138.34 o 
  12   1   7     1824.97     2088.24     61.76 o 
  13   1   7        0.66        0.00     48.77 o 
  14   1   7     1997.55     2036.22     67.14 o 
  15   1   7     1188.89     1141.49     72.10 o 
  16   1   7     8146.76     8132.21    140.62 o 
  17   1   7     4275.38     4586.79    132.07 o 
  18   1   7     4281.28     4424.81    213.86 o 
  19   1   7     1011.35     1049.82    182.09 o 
  20   1   7       59.43      112.63    167.86 o 
  21   1   7      502.16      417.61    130.35 o 
  22   1   7     2861.05     2066.38    290.09 o 
 -24   2   7       56.72      108.54    748.81 o 
 -23   2   7        2.39        0.00    216.13 o 
 -22   2   7       25.86        0.00    133.68 o 
 -21   2   7      152.22      347.42    195.50 o 
 -20   2   7       63.58        0.00    116.19 o 
 -19   2   7        3.28        4.98    208.41 o 
 -18   2   7      133.58        0.00    116.81 o 
 -17   2   7     1265.13     1489.61    129.11 o 
 -16   2   7       91.21        0.00     97.14 o 
 -15   2   7      297.26      432.30     73.16 o 
 -14   2   7     1106.50     1180.73     39.98 o 
 -13   2   7      296.54      241.76     37.27 o 
 -12   2   7      153.87      124.43     49.09 o 
 -11   2   7      100.10        0.00     34.22 o 
 -10   2   7      545.23      591.59     69.75 o 
  -9   2   7     1108.91      869.59     69.92 o 
  -8   2   7     4403.05     4984.43    124.23 o 
  -7   2   7     5723.66     5380.28     78.92 o 
  -6   2   7      944.49      887.62     32.58 o 
  -5   2   7     8964.27     8411.94    138.84 o 
  -4   2   7     1949.45     1900.42     73.12 o 
  -3   2   7      395.67      494.81     37.45 o 
  -2   2   7    12027.74    10693.89    240.91 o 
  -1   2   7    12141.16    12405.29    179.04 o 
   0   2   7     8635.46     7039.67    196.64 o 
   1   2   7     1355.01     1258.72     38.32 o 
   2   2   7        1.17        0.00     32.75 o 
   3   2   7    13007.79    13078.26    373.76 o 
   4   2   7     6605.43     7413.53    104.22 o 
   5   2   7      628.43      530.63     35.95 o 
   6   2   7    22215.42    23155.84    378.20 o 
   7   2   7      190.30      139.41     35.23 o 
   8   2   7     5933.88     6470.84    126.01 o 
   9   2   7     3963.31     3775.68     73.05 o 
  10   2   7     1424.31     1299.78     52.60 o 
  11   2   7     2513.01     2650.37     66.79 o 
  12   2   7    10517.41     9650.45    146.62 o 
  13   2   7     1091.15     1054.86     67.83 o 
  14   2   7     7480.72     7495.34    134.15 o 
  15   2   7      280.32      321.23     59.19 o 
  16   2   7     1129.68     1081.76     64.60 o 
  17   2   7       60.95       68.86    128.14 o 
  18   2   7      958.36     1189.40    256.80 o 
  19   2   7      675.58     1000.81    138.79 o 
  20   2   7     6046.33     6112.74    338.26 o 
  21   2   7      821.97      765.73    174.99 o 
  22   2   7     1613.56     1269.85    244.64 o 
 -24   3   7       21.05      367.64    319.69 o 
 -23   3   7       14.44      160.09    240.16 o 
 -22   3   7      197.81      251.10    251.45 o 
 -21   3   7      246.12      416.62    156.93 o 
 -20   3   7        4.08      189.90    250.83 o 
 -19   3   7      586.46      496.44    247.76 o 
 -18   3   7        9.51      273.23     99.81 o 
 -17   3   7       10.94        0.00     88.53 o 
 -16   3   7      400.40      234.49    116.19 o 
 -15   3   7     2282.33     2492.36    250.40 o 
 -14   3   7      638.01      703.92     34.17 o 
 -13   3   7       48.85        0.00     34.78 o 
 -12   3   7      701.95      739.04     48.11 o 
 -11   3   7       50.34        0.00     36.31 o 
 -10   3   7      713.58      682.22     57.15 o 
  -9   3   7        0.33        0.00     49.18 o 
  -8   3   7      108.26      129.93     31.83 o 
  -7   3   7     7514.44     7229.99    102.92 o 
  -6   3   7      381.17      315.89     50.05 o 
  -5   3   7      161.11      186.73     52.13 o 
  -4   3   7      300.61      477.68     24.71 o 
  -3   3   7     2263.87     2015.79    100.27 o 
  -2   3   7     2651.93     2884.16     78.21 o 
  -1   3   7       10.83        0.00     53.06 o 
   0   3   7     1281.75     1691.00     51.74 o 
   1   3   7     5504.23     5128.07     90.73 o 
   2   3   7      234.62      462.34     41.18 o 
   3   3   7      107.27       31.07     55.02 o 
   4   3   7       13.43        0.00     40.64 o 
   5   3   7     1498.20     1268.30     45.19 o 
   6   3   7      381.95      212.70     34.96 o 
   7   3   7     1993.25     1907.64     97.97 o 
   8   3   7      594.08      489.35     43.92 o 
   9   3   7    22382.50    22740.13    289.70 o 
  10   3   7      232.92      296.78     50.63 o 
  11   3   7     1111.12     1007.54     57.73 o 
  12   3   7       32.24        0.00     40.55 o 
  13   3   7      325.28      318.51     47.60 o 
  14   3   7        9.41        0.00     51.67 o 
  15   3   7     8189.84     7944.38    222.58 o 
  16   3   7      327.15      251.32     53.78 o 
  17   3   7     8506.19     8596.92    273.92 o 
  18   3   7       56.98      125.92     75.99 o 
  19   3   7      991.67     1045.21    161.50 o 
  20   3   7        4.76      152.46    147.45 o 
  21   3   7      873.67      856.49    269.40 o 
  22   3   7       15.12        0.00    270.09 o 
 -24   4   7      105.74        0.00    306.16 o 
 -23   4   7       16.71      161.94    349.20 o 
 -22   4   7       13.08        0.00    203.43 o 
 -21   4   7       12.20        0.00    251.45 o 
 -20   4   7        0.05       55.33    113.03 o 
 -19   4   7       78.64        0.00    105.19 o 
 -18   4   7        0.37        0.00     90.99 o 
 -17   4   7      989.89     1137.92    205.34 o 
 -16   4   7      308.71      263.30     45.07 o 
 -15   4   7      329.60      406.24     31.95 o 
 -14   4   7      308.71      284.69     31.13 o 
 -13   4   7      217.15      293.35     38.33 o 
 -12   4   7      166.15      133.06     76.31 o 
 -11   4   7      186.46      213.68     58.13 o 
 -10   4   7      729.61      533.23     34.55 o 
  -9   4   7      222.37      123.51     61.76 o 
  -8   4   7      199.34      164.71     34.29 o 
  -7   4   7      624.91      514.32     35.48 o 
  -6   4   7    10965.33    12146.29    163.17 o 
  -5   4   7     1350.31      965.45     48.21 o 
  -4   4   7      134.77      115.36     61.94 o 
  -3   4   7     3364.21     4237.80     96.57 o 
  -2   4   7      114.22      118.44     20.12 o 
  -1   4   7     3250.80     2836.14     54.57 o 
   0   4   7     1391.55     2073.61     75.25 o 
   1   4   7    27414.09    27302.13    338.57 o 
   2   4   7      308.62      466.77     55.02 o 
   3   4   7      111.12      292.20     49.03 o 
   4   4   7     4435.03     3999.47    109.50 o 
   5   4   7       82.67       38.75     35.36 o 
   6   4   7     6751.88     6332.58    173.39 o 
   7   4   7     2751.94     3315.85     67.91 o 
   8   4   7       62.23        0.00     40.82 o 
   9   4   7      239.31      150.24     41.52 o 
  10   4   7     2548.58     2266.44     85.36 o 
  11   4   7     4568.43     4098.38    135.65 o 
  12   4   7     9793.45    10068.99    188.30 o 
  13   4   7     1175.85     1124.14     84.39 o 
  14   4   7     3730.89     3675.38    149.61 o 
  15   4   7     1380.83     1191.07     61.13 o 
  16   4   7       50.44        4.05     61.16 o 
  17   4   7      130.82      146.20     73.30 o 
  18   4   7     2209.43     2322.66     96.01 o 
  19   4   7     3320.57     4290.59    319.81 o 
  20   4   7     3999.58     4369.75    269.96 o 
  21   4   7     1599.74     1922.97    506.90 o 
  22   4   7      735.02        0.00    580.19 o 
 -23   5   7       18.75        0.00    196.73 o 
 -22   5   7      345.63        0.00    179.79 o 
 -21   5   7      224.43      235.48    238.86 o 
 -20   5   7       38.12        0.00    276.65 o 
 -19   5   7      474.27      528.50    125.45 o 
 -18   5   7       69.99        0.00    172.14 o 
 -17   5   7       35.74        0.00     36.08 o 
 -16   5   7      205.14      211.11     59.32 o 
 -15   5   7     1165.14     1236.99     50.24 o 
 -14   5   7      879.28      767.78     46.32 o 
 -13   5   7       60.78      104.49     86.96 o 
 -12   5   7      873.55      834.44     40.20 o 
 -11   5   7      202.13      235.68     39.93 o 
 -10   5   7       45.02        0.00     37.97 o 
  -9   5   7      227.98      268.19     65.17 o 
  -8   5   7      637.01      513.93     37.79 o 
  -7   5   7     1661.34     1453.37     97.61 o 
  -6   5   7     3912.71     3712.32     82.10 o 
  -5   5   7     1013.27     1049.80     50.40 o 
  -4   5   7       84.63       33.61     36.44 o 
  -3   5   7     1391.03      957.69     48.10 o 
  -2   5   7     5401.52     4557.96    111.08 o 
  -1   5   7     2714.66     3275.08     60.93 o 
   0   5   7    19594.86    20594.73    261.42 o 
   1   5   7     1450.25     1708.61     44.26 o 
   2   5   7     6385.59     6207.32    100.40 o 
   3   5   7       62.28      142.75     44.19 o 
   4   5   7     4608.64     4065.94    131.15 o 
   5   5   7     2940.73     2952.21     66.38 o 
   6   5   7      178.99      105.54     40.84 o 
   7   5   7     5375.19     4657.34    166.74 o 
   8   5   7    13409.29    13268.91    232.49 o 
   9   5   7     1005.86     1457.11    334.72 o 
  10   5   7    12379.71    12185.53    279.92 o 
  11   5   7      899.77      896.11     64.59 o 
  12   5   7     2240.72     1959.46     74.50 o 
  13   5   7      401.93      403.01     50.17 o 
  14   5   7     2089.33     2150.27     67.23 o 
  15   5   7      678.30      645.01     70.48 o 
  16   5   7    10954.79    11497.00    193.70 o 
  17   5   7      420.68      549.51     67.69 o 
  18   5   7     5963.47     6048.64    194.93 o 
  19   5   7      382.63      272.92    138.53 o 
  20   5   7        5.48      115.51    230.58 o 
  21   5   7       54.91      416.88    307.39 o 
  22   5   7     1965.09     1284.81    319.56 o 
 -23   6   7      119.02        0.00    246.80 o 
 -22   6   7        8.11       21.23    287.72 o 
 -21   6   7       11.68        0.00    166.61 o 
 -20   6   7      424.55        0.00    187.86 o 
 -19   6   7       10.04      245.01    128.49 o 
 -18   6   7      346.29      538.79    122.34 o 
 -17   6   7     1227.93     1201.27     77.67 o 
 -16   6   7      377.12      688.13     87.34 o 
 -15   6   7      508.21      456.09     44.19 o 
 -14   6   7      550.74      511.56     54.11 o 
 -13   6   7       29.47        0.00     34.11 o 
 -12   6   7      144.53       69.64     41.00 o 
 -11   6   7      293.13      310.89     34.39 o 
 -10   6   7       53.09       34.78     39.04 o 
  -9   6   7      547.88      464.44     38.26 o 
  -8   6   7      248.71      163.75     47.74 o 
  -7   6   7      161.35        0.00     49.69 o 
  -6   6   7      807.06      888.25     56.12 o 
  -5   6   7      571.32      384.90     59.99 o 
  -4   6   7     2543.77     2823.77     49.46 o 
  -3   6   7     3370.93     3770.03     67.42 o 
  -2   6   7      119.83      119.94     40.70 o 
  -1   6   7      206.89      110.89     44.19 o 
   0   6   7      492.32      373.53     55.62 o 
   1   6   7       13.81        8.71     31.25 o 
   2   6   7     1215.70     1144.57     51.69 o 
   3   6   7     3821.13     3287.16    127.25 o 
   4   6   7      540.85      441.93     44.46 o 
   5   6   7    13512.15    12281.57    375.18 o 
   6   6   7       37.22        0.00     41.00 o 
   7   6   7    14407.00    13535.38    386.01 o 
   8   6   7       29.11        0.00     54.58 o 
   9   6   7      579.92      446.70     48.32 o 
  10   6   7      393.41      238.13     79.69 o 
  11   6   7     7462.50     7460.46    131.99 o 
  12   6   7        4.28      231.46     55.31 o 
  13   6   7     8288.16     8838.94    151.34 o 
  14   6   7       28.15       51.58     71.33 o 
  15   6   7     2615.58     2580.51     83.41 o 
  16   6   7      185.70      167.41     54.93 o 
  17   6   7      123.55      148.03     87.10 o 
  18   6   7      794.69      767.36     79.93 o 
  19   6   7     6034.60     6522.33    523.56 o 
  20   6   7      827.95     1196.54    295.83 o 
  21   6   7     3992.68     4198.12    313.84 o 
  22   6   7      170.60      569.76    435.27 o 
 -23   7   7      107.13       38.42    277.27 o 
 -22   7   7      204.59      110.66    293.87 o 
 -21   7   7        4.73      176.31    558.84 o 
 -20   7   7        0.62        0.00    201.86 o 
 -19   7   7        1.93        0.00    170.59 o 
 -18   7   7       22.48        0.00     80.71 o 
 -17   7   7       11.60       34.07    103.09 o 
 -16   7   7     1920.21     1865.84     55.51 o 
 -15   7   7       29.13        0.00     47.45 o 
 -14   7   7       45.59       49.03    124.05 o 
 -13   7   7      131.73      210.00     47.46 o 
 -12   7   7     7648.08     7927.61    152.98 o 
 -11   7   7      421.11      419.71     89.57 o 
 -10   7   7     1624.18     1678.62     52.28 o 
  -9   7   7     4033.83     3953.75     71.06 o 
  -8   7   7     2516.45     2284.06     83.77 o 
  -7   7   7     1061.65      899.34     55.55 o 
  -6   7   7      735.88      757.24     97.43 o 
  -5   7   7     3432.91     3320.63     93.71 o 
  -4   7   7     6370.17     5574.38    202.85 o 
  -3   7   7     2235.60     2066.21     48.71 o 
  -2   7   7      377.58      217.53     44.17 o 
  -1   7   7       18.57       27.81     43.19 o 
   0   7   7      647.71      824.62     72.05 o 
   1   7   7     1905.77     1860.58     46.03 o 
   2   7   7     2728.74     3101.48     81.99 o 
   3   7   7      104.40      142.16     34.48 o 
   4   7   7     1505.04     1416.44     70.10 o 
   5   7   7      162.51       66.38     39.03 o 
   6   7   7     3286.24     2870.90    156.71 o 
   7   7   7       21.67        0.00     67.44 o 
   8   7   7    11129.96    10812.74    219.32 o 
   9   7   7     2815.10     2985.19    120.98 o 
  10   7   7     7526.25     7348.17    338.09 o 
  11   7   7     9839.54    10003.85    267.28 o 
  12   7   7     3170.12     3084.59     84.40 o 
  13   7   7      794.07      781.30    102.73 o 
  14   7   7     1885.37     1874.51    163.28 o 
  15   7   7     1294.09     1219.07     74.43 o 
  16   7   7     5793.15     5918.35    331.76 o 
  17   7   7     6771.81     6405.51    177.78 o 
  18   7   7     1349.60     1848.15    123.89 o 
  19   7   7     1506.86     1673.14    447.98 o 
  20   7   7       81.51        0.00    238.39 o 
  21   7   7      620.98      490.12    307.89 o 
 -23   8   7        3.80        0.00    333.65 o 
 -22   8   7       21.48        0.00    206.50 o 
 -21   8   7      134.31      149.76    260.31 o 
 -20   8   7       46.87        0.00    264.36 o 
 -19   8   7      341.15       76.16    168.99 o 
 -18   8   7      122.99       85.42     69.40 o 
 -17   8   7       22.11       97.77     57.64 o 
 -16   8   7      815.92      930.59     64.72 o 
 -15   8   7      413.43      602.52     90.71 o 
 -14   8   7     3549.65     3692.88     96.33 o 
 -13   8   7       24.98       60.07    115.18 o 
 -12   8   7     1627.96     1414.33    136.48 o 
 -11   8   7      209.60       99.54     42.42 o 
 -10   8   7      503.24      378.89     54.72 o 
  -9   8   7      222.61      240.23     35.96 o 
  -8   8   7      861.53      674.85     67.44 o 
  -7   8   7       44.67      207.17     79.69 o 
  -6   8   7      108.56      108.99     52.89 o 
  -5   8   7     1775.53     1613.24     97.07 o 
  -4   8   7       45.30       66.79     53.24 o 
  -3   8   7       21.85      127.22     41.49 o 
  -2   8   7     1410.48     1303.89     57.93 o 
  -1   8   7     7063.26     7691.06    137.54 o 
   0   8   7     4676.51     5241.19     92.82 o 
   1   8   7      112.73      104.92     37.61 o 
   2   8   7     3798.01     4008.24    105.42 o 
   3   8   7      929.42      853.16     48.15 o 
   4   8   7     5504.97     5443.55    163.10 o 
   5   8   7     2063.90     2003.27     65.39 o 
   6   8   7    18651.31    18330.47    622.41 o 
   7   8   7       48.66       92.93     78.47 o 
   8   8   7     4404.86     4175.26    110.32 o 
   9   8   7      721.56      740.97     54.37 o 
  10   8   7     1673.43     1576.29    132.75 o 
  11   8   7      349.53      271.39     54.09 o 
  12   8   7     7692.74     7657.80    131.15 o 
  13   8   7     1900.58     2193.56     77.98 o 
  14   8   7    13151.68    12808.51    241.36 o 
  15   8   7      290.85      322.62     58.61 o 
  16   8   7      701.98      624.45     89.54 o 
  17   8   7      183.88      121.55     83.70 o 
  18   8   7     1685.28     1724.55    129.82 o 
  19   8   7      282.50      512.65    478.50 o 
  20   8   7     5289.66     5119.22    378.14 o 
  21   8   7      416.49     1110.70    316.86 o 
 -22   9   7      152.30      470.64    360.88 o 
 -21   9   7        3.55        0.00    213.29 o 
 -20   9   7       12.41        0.00    307.39 o 
 -19   9   7      116.35        0.00    326.45 o 
 -18   9   7      358.85      399.29     80.56 o 
 -17   9   7        7.21       80.03    105.52 o 
 -16   9   7      368.04      255.70    107.82 o 
 -15   9   7       72.54       56.61     61.72 o 
 -14   9   7      149.74      191.88     61.94 o 
 -13   9   7        7.28        0.00     67.09 o 
 -12   9   7     1903.76     1918.78     48.65 o 
 -11   9   7     1015.33     1206.70     46.78 o 
 -10   9   7     4481.15     4376.97     96.72 o 
  -9   9   7      208.51      189.30     44.90 o 
  -8   9   7       87.02       83.74     41.65 o 
  -7   9   7     3130.88     2954.09     64.50 o 
  -6   9   7      401.97      475.28     49.67 o 
  -5   9   7     3178.17     2938.28    131.33 o 
  -4   9   7     1025.95      768.04     63.58 o 
  -3   9   7      227.03      139.32     61.34 o 
  -2   9   7    13288.22    12856.70    329.39 o 
  -1   9   7       50.23        0.51     46.32 o 
   0   9   7      153.37      153.49     69.04 o 
   1   9   7     6041.13     6570.28    132.04 o 
   2   9   7     2490.12     2559.94     63.57 o 
   3   9   7     5648.63     5726.21     95.47 o 
   4   9   7       45.26      285.94    199.50 o 
   5   9   7      679.49      798.01    124.06 o 
   6   9   7      410.21      480.51     91.22 o 
   7   9   7     1888.66     1886.23     64.02 o 
   8   9   7      568.40      707.59    137.36 o 
   9   9   7    13098.96    12617.24    398.07 o 
  10   9   7     5765.82     5559.66    121.75 o 
  11   9   7     3434.91     3260.42     96.60 o 
  12   9   7     1621.87     1636.68     86.25 o 
  13   9   7      135.65        1.04     71.11 o 
  14   9   7      654.66      610.62     62.48 o 
  15   9   7     5968.42     5532.00    192.20 o 
  16   9   7      452.21      600.38    162.67 o 
  17   9   7     7590.46     8331.24    409.61 o 
  18   9   7     1299.40     1784.36    296.90 o 
  19   9   7      954.36     1197.78    215.68 o 
  20   9   7      126.00        0.00    435.54 o 
  21   9   7      479.67      493.71    248.55 o 
 -22  10   7      185.11        0.00   1049.44 o 
 -21  10   7       96.54      388.02    350.43 o 
 -20  10   7      216.75        0.00    245.30 o 
 -19  10   7      112.46        0.00    392.85 o 
 -18  10   7      575.14      667.93    247.27 o 
 -17  10   7      154.70      136.50    121.44 o 
 -16  10   7      398.42      654.53     78.98 o 
 -15  10   7     1239.32     1235.73     83.97 o 
 -14  10   7      567.79      547.39    126.12 o 
 -13  10   7       71.02       70.27     64.08 o 
 -12  10   7     1038.18     1064.59     44.11 o 
 -11  10   7       89.31       93.94     54.84 o 
 -10  10   7     1507.79     1673.29    100.45 o 
  -9  10   7       13.12        0.00     52.43 o 
  -8  10   7     1166.82     1088.55     82.53 o 
  -7  10   7     1383.11     1128.49     53.72 o 
  -6  10   7        0.73        0.00     58.78 o 
  -5  10   7       16.78        0.00     63.14 o 
  -4  10   7     6780.76     6947.62    292.65 o 
  -3  10   7      136.98      172.80     59.18 o 
  -2  10   7     1755.54     1947.59     72.75 o 
  -1  10   7     2200.27     2929.54     89.82 o 
   0  10   7     1026.05     1183.33     65.84 o 
   1  10   7     6140.85     6703.14    108.92 o 
   2  10   7    15912.71    15504.61    238.26 o 
   3  10   7     1446.88     1408.14     62.74 o 
   4  10   7     6843.30     6774.53    210.84 o 
   5  10   7     7150.52     6889.04    231.86 o 
   6  10   7     3566.86     3425.84     98.32 o 
   7  10   7     2252.11     2115.81    180.67 o 
   8  10   7     1304.52     1283.96     56.01 o 
   9  10   7      107.62       91.42     55.39 o 
  10  10   7     1698.02     1743.81     70.10 o 
  11  10   7     7623.44     7468.30    288.57 o 
  12  10   7     4057.50     4214.88    188.12 o 
  13  10   7     4339.81     4755.18    146.12 o 
  14  10   7     2842.95     3170.11    150.32 o 
  15  10   7     3055.06     3239.08    136.30 o 
  16  10   7      179.08      290.06    148.41 o 
  17  10   7       70.58        0.00    106.09 o 
  18  10   7     1949.37     2755.17    323.07 o 
  19  10   7     2460.63     2410.85    317.16 o 
  20  10   7     2882.55     2912.35    800.92 o 
 -22  11   7       86.70        0.00    253.18 o 
 -21  11   7      129.72      320.98    243.70 o 
 -20  11   7      178.49       60.59    185.91 o 
 -19  11   7       52.23       10.11    168.50 o 
 -18  11   7        2.23        0.00    153.06 o 
 -17  11   7      766.63      732.25    115.48 o 
 -16  11   7        1.11       60.51     98.02 o 
 -15  11   7      147.61      205.98     74.92 o 
 -14  11   7      138.30      196.59    112.77 o 
 -13  11   7       29.96      137.35     68.09 o 
 -12  11   7       94.77        0.00     78.09 o 
 -11  11   7       31.38       72.42     49.19 o 
 -10  11   7      273.97      251.68     51.83 o 
  -9  11   7      946.60      897.62     63.70 o 
  -8  11   7      151.49      251.89     58.03 o 
  -7  11   7      136.06      233.71     63.54 o 
  -6  11   7     1714.53     1673.37     95.48 o 
  -5  11   7       19.75      266.25     77.72 o 
  -4  11   7     3756.78     3477.91     78.36 o 
  -3  11   7      382.19      367.89     34.58 o 
  -2  11   7        2.57        0.00     60.78 o 
  -1  11   7     1457.57     1231.67    100.63 o 
   0  11   7       55.06       57.05     48.27 o 
   1  11   7       40.18       94.72     76.14 o 
   2  11   7      261.95      356.69     68.86 o 
   3  11   7       67.54       19.50     44.01 o 
   4  11   7     2160.98     2355.00    144.46 o 
   5  11   7      215.99      261.84    127.78 o 
   6  11   7      431.28      328.83     74.54 o 
   7  11   7     2417.95     2478.45     71.97 o 
   8  11   7     3684.74     3417.02     89.87 o 
   9  11   7      791.62      846.13     79.81 o 
  10  11   7     3546.06     3416.57    144.46 o 
  11  11   7      284.92      169.97     57.80 o 
  12  11   7       82.55        0.00     60.30 o 
  13  11   7       17.36       38.66     93.71 o 
  14  11   7     2263.94     2437.62    100.91 o 
  15  11   7     1288.72     1539.28     85.90 o 
  16  11   7     9622.71     9745.49    247.62 o 
  17  11   7        8.11      120.64    141.70 o 
  18  11   7     2534.91     2310.10    487.24 o 
  19  11   7       29.47        0.00    280.11 o 
  20  11   7        1.07        0.00    661.84 o 
 -21  12   7       90.30      645.71    258.59 o 
 -20  12   7     1424.58     1019.32    304.93 o 
 -19  12   7      179.46      176.26    194.92 o 
 -18  12   7      483.60      602.33    171.53 o 
 -17  12   7       66.76      129.28    100.31 o 
 -16  12   7       49.91      132.94     92.30 o 
 -15  12   7      230.01      257.84    275.99 o 
 -14  12   7      881.14      992.41    221.96 o 
 -13  12   7      182.07       79.56     74.31 o 
 -12  12   7       12.90        0.00     81.52 o 
 -11  12   7       45.76       37.23     50.98 o 
 -10  12   7      430.87      496.63     76.10 o 
  -9  12   7       18.60        0.00     56.61 o 
  -8  12   7      142.29      257.88     37.43 o 
  -7  12   7      140.28      171.15     59.52 o 
  -6  12   7       17.84       26.96     83.24 o 
  -5  12   7       54.78        0.00     44.59 o 
  -4  12   7      700.43      811.63     58.92 o 
  -3  12   7     5431.38     5643.35    164.58 o 
  -2  12   7      790.12      945.28     80.83 o 
  -1  12   7     4334.07     4402.19    227.61 o 
   0  12   7      876.66     1065.53    126.01 o 
   1  12   7      163.11      166.50     65.46 o 
   2  12   7      158.70        0.00     60.16 o 
   3  12   7     3075.57     3017.78    143.58 o 
   4  12   7      744.63      874.94     98.32 o 
   5  12   7    10878.22    10778.00    403.75 o 
   6  12   7     6627.91     6436.99    142.20 o 
   7  12   7     4588.61     4495.47    269.58 o 
   8  12   7     1349.61     1275.74     66.42 o 
   9  12   7      115.24       24.38     57.91 o 
  10  12   7       71.46       76.97     56.06 o 
  11  12   7     4086.06     4267.51    120.86 o 
  12  12   7      107.11       57.26     57.78 o 
  13  12   7     8390.89     8135.94    303.70 o 
  14  12   7      934.85      994.87    157.60 o 
  15  12   7     1897.09     1868.48    342.17 o 
  16  12   7      525.16      165.67    132.84 o 
  17  12   7      580.89      224.16    225.39 o 
  18  12   7      112.38        0.00    218.99 o 
  19  12   7     2735.97     2067.58    378.79 o 
  20  12   7      534.91      644.10    404.05 o 
 -21  13   7      223.91      183.70    281.37 o 
 -20  13   7        0.84       54.99    286.66 o 
 -19  13   7       17.66      801.47    410.68 o 
 -18  13   7       29.84      223.51    138.34 o 
 -17  13   7       57.65        0.00    122.86 o 
 -16  13   7       64.69      168.66    109.74 o 
 -15  13   7      449.64      401.77     99.61 o 
 -14  13   7      235.02        8.35    230.63 o 
 -13  13   7       59.53      186.98    168.07 o 
 -12  13   7      364.68      510.83     82.73 o 
 -11  13   7     1289.25     1317.02    103.96 o 
 -10  13   7        7.74       21.83     80.66 o 
  -9  13   7      571.94      661.96     90.87 o 
  -8  13   7      492.39      487.66     90.69 o 
  -7  13   7       35.83        0.00     47.20 o 
  -6  13   7      362.42      361.09     48.14 o 
  -5  13   7     3971.16     4128.28     86.75 o 
  -4  13   7       57.81      279.66    150.85 o 
  -3  13   7     2091.99     2039.21     69.58 o 
  -2  13   7     1751.81     1959.01    301.35 o 
  -1  13   7       89.40      144.99     57.64 o 
   0  13   7      934.71      830.67     99.21 o 
   1  13   7      505.80      649.39    110.44 o 
   2  13   7     1765.81     1887.86    144.82 o 
   3  13   7     4433.97     4480.19     97.67 o 
   4  13   7     1731.61     1315.41     63.75 o 
   5  13   7      468.83      503.70     99.56 o 
   6  13   7     5167.70     5398.33    210.31 o 
   7  13   7      122.00      298.84     67.44 o 
   8  13   7     6040.75     6672.09    281.77 o 
   9  13   7     5425.94     5040.15    114.60 o 
  10  13   7     2393.95     2268.46    148.16 o 
  11  13   7     3067.73     2822.82    118.37 o 
  12  13   7      485.24      483.56     58.74 o 
  13  13   7        4.53        0.00     73.37 o 
  14  13   7     2057.00     2309.05     95.30 o 
  15  13   7     3477.23     3890.82    365.77 o 
  16  13   7     1358.98     1917.35    197.76 o 
  17  13   7     3091.81     3363.53    260.97 o 
  18  13   7      390.54      807.44    294.65 o 
  19  13   7      430.61      639.99    489.93 o 
 -20  14   7       12.33        0.00    355.96 o 
 -19  14   7      774.08      751.87    510.89 o 
 -18  14   7        0.82       67.80    169.29 o 
 -17  14   7      199.57      257.95    145.26 o 
 -16  14   7      131.37       28.05    133.55 o 
 -15  14   7       56.36      289.16     94.75 o 
 -14  14   7      683.43      858.84    167.07 o 
 -13  14   7      209.15       66.12    132.22 o 
 -12  14   7        2.48        0.00     82.75 o 
 -11  14   7      473.67      393.63     87.57 o 
 -10  14   7     2287.88     2097.72     89.43 o 
  -9  14   7       91.26      245.70     74.89 o 
  -8  14   7      140.52      258.82     44.19 o 
  -7  14   7       26.49       74.23     90.16 o 
  -6  14   7      430.85      469.25     72.18 o 
  -5  14   7       32.62       48.51     45.97 o 
  -4  14   7      400.77      404.19     47.69 o 
  -3  14   7        9.29        0.00     52.89 o 
  -2  14   7     4144.83     4462.40    109.86 o 
  -1  14   7        7.32       62.37    109.68 o 
   0  14   7     1236.41     1255.65     77.74 o 
   1  14   7      670.64      768.20     96.63 o 
   2  14   7     1259.89     1076.33    107.02 o 
   3  14   7     1523.44     1687.85     79.35 o 
   4  14   7     2867.53     2978.10    150.50 o 
   5  14   7      117.24      330.30     85.36 o 
   6  14   7     7195.18     7456.79    178.89 o 
   7  14   7        5.92        0.00    102.93 o 
   8  14   7      329.54      342.05    145.35 o 
   9  14   7     2449.82     2289.98    166.12 o 
  10  14   7      615.55      361.61     66.52 o 
  11  14   7      118.23       98.25    104.50 o 
  12  14   7     4906.38     4910.25    195.95 o 
  13  14   7      277.88      313.33    108.08 o 
  14  14   7     7309.50     7449.97    301.35 o 
  15  14   7       74.50      111.53    105.16 o 
  16  14   7       18.26        0.00     94.96 o 
  17  14   7      210.81      245.47    182.31 o 
  18  14   7     1030.84     1471.77    495.01 o 
  19  14   7        8.83        0.00    350.27 o 
 -20  15   7       90.05      863.16    306.16 o 
 -19  15   7        0.60      355.35    271.74 o 
 -18  15   7       84.21      439.70    386.09 o 
 -17  15   7      186.76        0.00    102.58 o 
 -16  15   7      285.02      171.88    138.17 o 
 -15  15   7      150.00        0.00    110.74 o 
 -14  15   7     1311.16     1425.57    454.54 o 
 -13  15   7     1315.49     1586.56    221.03 o 
 -12  15   7      154.01      420.37    107.14 o 
 -11  15   7      828.24      607.91     93.29 o 
 -10  15   7     2053.67     1993.54     75.52 o 
  -9  15   7      957.50      914.54    174.53 o 
  -8  15   7       29.90       57.90     90.51 o 
  -7  15   7      619.20      595.97     49.45 o 
  -6  15   7      782.07      795.16     48.79 o 
  -5  15   7     2208.72     2431.26     74.35 o 
  -4  15   7     2272.92     2334.77     78.07 o 
  -3  15   7       10.53       55.34     49.13 o 
  -2  15   7     3589.17     3493.38     87.80 o 
  -1  15   7     1662.32     1657.17     84.83 o 
   0  15   7       26.54       64.12     65.67 o 
   1  15   7     8797.55     8836.13    365.77 o 
   2  15   7       38.86       22.45     83.24 o 
   3  15   7     2096.64     2385.82     85.18 o 
   4  15   7     4959.64     5255.89    167.00 o 
   5  15   7      117.30        0.00     66.21 o 
   6  15   7     1014.82      845.64    122.19 o 
   7  15   7     5546.23     5833.99    134.37 o 
   8  15   7      261.16      400.40     66.79 o 
   9  15   7     7948.15     8583.09    320.70 o 
  10  15   7      799.28      870.33    106.60 o 
  11  15   7     1815.44     1786.79    106.84 o 
  12  15   7     1754.08     1669.44     86.25 o 
  13  15   7       19.72        0.00     86.35 o 
  14  15   7      137.61        0.00     97.67 o 
  15  15   7     4678.81     4460.48    243.14 o 
  16  15   7     1247.87     1493.47    337.23 o 
  17  15   7     3796.39     3395.23    601.27 o 
  18  15   7      712.70      338.92    659.14 o 
 -19  16   7       37.04        0.00    394.69 o 
 -18  16   7      230.94      863.16    274.20 o 
 -17  16   7      147.83      137.50    162.58 o 
 -16  16   7        8.47      157.45    171.56 o 
 -15  16   7      996.84     1193.16    156.08 o 
 -14  16   7      108.15      164.57    136.75 o 
 -13  16   7      599.17      719.33    242.87 o 
 -12  16   7      841.99     1381.79    140.26 o 
 -11  16   7        4.71      155.54    107.02 o 
 -10  16   7       58.38      185.87     79.33 o 
  -9  16   7      514.34      677.60    103.47 o 
  -8  16   7      135.77      243.89    126.41 o 
  -7  16   7     4506.00     4357.63    124.41 o 
  -6  16   7     1210.00     1434.84     65.41 o 
  -5  16   7     3134.81     3378.46     81.52 o 
  -4  16   7     4819.77     4986.59    253.24 o 
  -3  16   7      845.13      800.44     62.66 o 
  -2  16   7     1720.79     1695.79     93.00 o 
  -1  16   7      665.48      663.78     68.37 o 
   0  16   7        1.13        0.00     65.31 o 
   1  16   7     6338.52     6531.64    196.11 o 
   2  16   7     1184.22     1320.02     85.36 o 
   3  16   7      534.02      520.05     97.42 o 
   4  16   7     5664.58     6062.15    282.44 o 
   5  16   7     6431.30     6725.42    232.21 o 
   6  16   7      141.05      412.88     90.33 o 
   7  16   7     4694.41     4343.06    115.61 o 
   8  16   7        8.18        0.00     72.76 o 
   9  16   7      784.08      819.27     91.86 o 
  10  16   7      852.70      548.58     87.10 o 
  11  16   7     2048.10     1708.18    221.93 o 
  12  16   7     2109.21     2192.19    148.72 o 
  13  16   7     5265.42     6103.53    315.02 o 
  14  16   7      719.97      937.51    136.12 o 
  15  16   7     3351.24     3660.58    180.89 o 
  16  16   7       12.39       75.23    130.76 o 
  17  16   7       77.33      405.71    412.68 o 
  18  16   7      786.49      183.05    793.18 o 
 -19  17   7       56.97        0.00    356.58 o 
 -18  17   7      117.59      737.74    343.05 o 
 -17  17   7       83.33       97.50    220.09 o 
 -16  17   7       50.80        0.00    188.58 o 
 -15  17   7      393.82      394.82    304.62 o 
 -14  17   7        3.03        0.00    423.02 o 
 -13  17   7      308.88      489.93    177.60 o 
 -12  17   7      215.33      247.66    187.39 o 
 -11  17   7      818.80      789.70    106.15 o 
 -10  17   7      154.90      142.48    144.86 o 
  -9  17   7      636.51      695.35     77.38 o 
  -8  17   7       10.91        0.00     44.55 o 
  -7  17   7      191.44       99.80     54.88 o 
  -6  17   7      256.87      253.09    117.13 o 
  -5  17   7     1927.95     2032.50    118.90 o 
  -4  17   7      947.79     1094.20     83.24 o 
  -3  17   7      780.39      699.84    125.54 o 
  -2  17   7     1293.50     1124.46    144.11 o 
  -1  17   7     1499.57     1478.66    107.02 o 
   0  17   7     2819.82     2548.86     96.74 o 
   1  17   7      261.78      401.30     77.39 o 
   2  17   7     1591.64     1617.94     89.78 o 
   3  17   7     1143.77     1488.03    108.25 o 
   4  17   7     2797.71     2792.56    115.73 o 
   5  17   7     2368.64     2637.39    142.16 o 
   6  17   7      259.52      244.44    111.81 o 
   7  17   7     2338.49     2800.20    134.96 o 
   8  17   7     8012.51     8293.21    308.80 o 
   9  17   7       82.51      332.69    249.36 o 
  10  17   7     5608.52     5265.68    400.08 o 
  11  17   7      937.02     1024.69    141.80 o 
  12  17   7     1817.32     1486.56    130.62 o 
  13  17   7      394.14      343.92    212.51 o 
  14  17   7     2130.16     2090.77    172.26 o 
  15  17   7       38.83        0.00    179.86 o 
  16  17   7     6479.46     5792.82    842.85 o 
  17  17   7       57.37      267.78    243.99 o 
 -18  18   7       15.01      269.28    319.69 o 
 -17  18   7        9.90        0.00    153.06 o 
 -16  18   7      334.72      307.89    220.21 o 
 -15  18   7       30.64        0.00    284.56 o 
 -14  18   7      479.87      501.89    197.42 o 
 -13  18   7      103.33        0.00    145.50 o 
 -12  18   7      576.60      862.30    175.41 o 
 -11  18   7      212.77      326.14    180.85 o 
 -10  18   7        0.02      171.11    172.33 o 
  -9  18   7      361.55      412.41    202.68 o 
  -8  18   7      476.07      708.99    128.09 o 
  -7  18   7        1.42        0.00    126.01 o 
  -6  18   7     2560.22     2909.97    137.36 o 
  -5  18   7       37.05        0.00     55.50 o 
  -4  18   7     2797.65     2805.44    103.92 o 
  -3  18   7     3225.56     3261.50    254.85 o 
  -2  18   7     1269.53     1388.09     85.06 o 
  -1  18   7     1693.01     1533.73    168.96 o 
   0  18   7      506.26      521.88     72.51 o 
   1  18   7       15.81       35.46     77.75 o 
   2  18   7     1278.19     1264.82    132.81 o 
   3  18   7     2665.75     2536.71    194.01 o 
   4  18   7      393.07      541.16    115.75 o 
   5  18   7     3415.18     3336.03    248.88 o 
   6  18   7     3120.70     3435.27    205.03 o 
   7  18   7       51.50       90.38     84.02 o 
   8  18   7      795.97      664.83    112.36 o 
   9  18   7      282.26      119.81     81.31 o 
  10  18   7       88.33        0.00    141.62 o 
  11  18   7     3074.11     2710.77    189.19 o 
  12  18   7      210.26      338.76    138.91 o 
  13  18   7     3522.92     3092.32    188.60 o 
  14  18   7     1708.01     1699.13    247.47 o 
  15  18   7      331.80      311.21    423.45 o 
  16  18   7       39.74        0.00    293.67 o 
 -17  19   7      262.24      708.38    430.97 o 
 -16  19   7       50.11        0.00    184.35 o 
 -15  19   7     1099.43      318.64    391.00 o 
 -14  19   7      214.56      192.83    256.14 o 
 -13  19   7      141.15        0.00    181.00 o 
 -12  19   7       56.42       82.40    182.54 o 
 -11  19   7      323.76      324.68    167.15 o 
 -10  19   7      796.69      984.02    250.95 o 
  -9  19   7       24.74        0.00    121.35 o 
  -8  19   7      749.38      660.91    214.92 o 
  -7  19   7      160.54        0.00     64.02 o 
  -6  19   7      320.92      395.16     87.63 o 
  -5  19   7     1773.46     1828.17     92.04 o 
  -4  19   7      135.95      170.79     87.00 o 
  -3  19   7       56.86       61.21     97.18 o 
  -2  19   7      614.27      598.59    103.76 o 
  -1  19   7      120.80        0.00    102.22 o 
   0  19   7      660.86      493.29     83.86 o 
   1  19   7      224.35      121.46     96.19 o 
   2  19   7     2573.09     2633.99    282.54 o 
   3  19   7     4778.08     5060.23    168.70 o 
   4  19   7      135.01       69.06     82.97 o 
   5  19   7      328.16      143.48    223.79 o 
   6  19   7     2892.27     2933.70    110.53 o 
   7  19   7     1002.95      697.37     95.05 o 
   8  19   7     1330.61     1418.30    209.60 o 
   9  19   7     4550.62     4542.56    200.22 o 
  10  19   7      536.31      547.65    240.26 o 
  11  19   7     4726.66     4834.83    317.50 o 
  12  19   7      389.46      430.83    154.37 o 
  13  19   7      162.11        0.00    203.09 o 
  14  19   7     1354.36     1421.22    193.43 o 
  15  19   7     2820.89     2867.29    237.15 o 
  16  19   7      623.92      568.21    220.56 o 
 -16  20   7       42.94        0.00    186.31 o 
 -15  20   7      476.44      573.87    299.59 o 
 -14  20   7       90.51       60.12    221.97 o 
 -13  20   7      220.04      689.09    312.14 o 
 -12  20   7       21.74       80.41    183.09 o 
 -11  20   7       40.80      149.33    184.82 o 
 -10  20   7       67.52        0.00    228.43 o 
  -9  20   7       33.32      416.62    168.60 o 
  -8  20   7      263.06      138.27    131.15 o 
  -7  20   7      471.27      412.88    204.27 o 
  -6  20   7      268.98      139.31    181.13 o 
  -5  20   7     2306.10     2150.94    103.87 o 
  -4  20   7      525.83      284.52     95.66 o 
  -3  20   7       60.18       53.22    132.14 o 
  -2  20   7     1826.13     1867.26    174.99 o 
  -1  20   7        6.53       79.37     92.11 o 
   0  20   7     1811.26     1472.59    128.67 o 
   1  20   7     4786.80     4833.75    369.59 o 
   2  20   7       14.39       67.20    105.73 o 
   3  20   7     3415.28     3796.01    313.06 o 
   4  20   7     3208.36     3126.54    133.14 o 
   5  20   7      110.33       77.04    141.80 o 
   6  20   7     5209.63     5080.70    180.28 o 
   7  20   7       18.58      200.63    102.93 o 
   8  20   7      382.62      332.12    100.98 o 
   9  20   7      793.11      680.64    205.69 o 
  10  20   7      452.06      480.79    182.97 o 
  11  20   7      521.82      838.09    252.58 o 
  12  20   7     4362.39     4473.64    456.93 o 
  13  20   7      125.19      105.40    164.59 o 
  14  20   7     4032.36     3812.70    275.85 o 
  15  20   7        9.74        0.00    383.36 o 
 -15  21   7      254.75      648.54    238.61 o 
 -14  21   7      799.97      742.89    393.33 o 
 -13  21   7      109.36       18.07    289.05 o 
 -12  21   7      430.02     1018.99    243.23 o 
 -11  21   7       47.85        0.00    275.46 o 
 -10  21   7     1654.99     1832.15    255.62 o 
  -9  21   7       19.40        0.00    211.39 o 
  -8  21   7       10.98      165.38    173.57 o 
  -7  21   7     1086.88     1095.23    214.83 o 
  -6  21   7       75.84      297.70     85.22 o 
  -5  21   7     1346.24     1381.57    115.32 o 
  -4  21   7     1939.68     2082.93    157.60 o 
  -3  21   7      421.15      146.18    124.59 o 
  -2  21   7     1135.85      938.27    159.22 o 
  -1  21   7      392.93      339.55    104.53 o 
   0  21   7       26.15        0.00    110.10 o 
   1  21   7     2030.05     2036.45    177.65 o 
   2  21   7      433.62      652.27    315.90 o 
   3  21   7     1226.19     1178.66    224.29 o 
   4  21   7     2201.50     2117.94    239.41 o 
   5  21   7       83.90        0.00     81.27 o 
   6  21   7      484.15      437.45     94.40 o 
   7  21   7      934.34      655.84    159.55 o 
   8  21   7      536.39      413.13    158.84 o 
   9  21   7     3389.19     4125.51    275.17 o 
  10  21   7      911.05     1082.53    156.01 o 
  11  21   7      326.04      267.04    249.77 o 
  12  21   7      879.84      999.33    296.70 o 
  13  21   7      909.99      653.71    187.80 o 
  14  21   7      126.10      365.19    209.12 o 
 -14  22   7       19.32      646.83    292.22 o 
 -13  22   7      263.04      177.88    227.35 o 
 -12  22   7      134.10        0.00    188.49 o 
 -11  22   7       27.47        0.00    312.86 o 
 -10  22   7        8.25       42.22    249.16 o 
  -9  22   7       13.05      336.60    252.19 o 
  -8  22   7        5.01      719.50    282.80 o 
  -7  22   7     2140.21     1747.78    190.30 o 
  -6  22   7      116.66        0.00    111.90 o 
  -5  22   7      123.02      175.98    117.68 o 
  -4  22   7     2775.92     2802.46    156.71 o 
  -3  22   7     1903.42     1692.36    207.47 o 
  -2  22   7      126.51      347.64    122.81 o 
  -1  22   7     1370.87     1559.94    265.15 o 
   0  22   7      617.91      490.03    119.62 o 
   1  22   7     1008.72     1165.44    134.35 o 
   2  22   7     1696.75     1708.49    231.60 o 
   3  22   7      349.86      170.35    167.00 o 
   4  22   7     2308.12     2557.32    248.64 o 
   5  22   7     3660.46     3624.46    242.43 o 
   6  22   7       65.57      530.35    389.73 o 
   7  22   7     1212.56     1536.36    177.08 o 
   8  22   7        7.97        0.00    109.79 o 
   9  22   7      912.34      683.96    282.93 o 
  10  22   7     1448.95     1314.48    223.33 o 
  11  22   7     1043.68     1057.71    422.97 o 
  12  22   7     1976.03     2304.41    821.96 o 
  13  22   7     2538.11     2470.83    316.15 o 
 -13  23   7      156.41      981.42    453.80 o 
 -12  23   7      563.10      215.34    348.10 o 
 -11  23   7      369.31      665.94    326.74 o 
 -10  23   7      353.46       50.21    285.04 o 
  -9  23   7     1689.05     2071.39    265.48 o 
  -8  23   7      169.36        0.00    284.37 o 
  -7  23   7      680.45      800.93    334.62 o 
  -6  23   7     1096.89      730.87    159.73 o 
  -5  23   7     1352.21     1610.98    177.76 o 
  -4  23   7      617.69      688.42    237.46 o 
  -3  23   7      400.98      405.87    164.54 o 
  -2  23   7        2.72      132.23    196.12 o 
  -1  23   7     1478.55     1447.85    129.29 o 
   0  23   7      704.16      699.18    200.72 o 
   1  23   7      839.55      729.86    122.86 o 
   2  23   7     1115.87     1086.16    223.26 o 
   3  23   7      858.43     1506.26    266.74 o 
   4  23   7      381.15      393.16    140.73 o 
   5  23   7     1128.44      985.31    222.55 o 
   6  23   7      264.19       91.66    156.70 o 
   7  23   7      638.52     1320.14    246.24 o 
   8  23   7     2996.96     2795.58    372.52 o 
   9  23   7       14.52     1042.04    247.34 o 
  10  23   7     3690.21     3824.57    289.98 o 
  11  23   7      658.52     1189.00    344.28 o 
 -12  24   7      573.42      803.00    493.82 o 
 -11  24   7      108.40        0.00    522.55 o 
 -10  24   7      351.57      326.14    330.75 o 
  -9  24   7      757.61      628.81    295.17 o 
  -8  24   7      506.05      742.85    332.08 o 
  -7  24   7       17.78        0.00    236.73 o 
  -6  24   7     1379.68     1206.98    303.83 o 
  -5  24   7      571.82      271.17    246.72 o 
  -4  24   7      593.04      467.88    179.31 o 
  -3  24   7     1365.67     1357.38    192.10 o 
  -2  24   7     1521.57     1590.75    169.59 o 
  -1  24   7       97.70        0.00    145.18 o 
   0  24   7     2949.44     3330.03    220.12 o 
   1  24   7      247.12       23.24    175.48 o 
   2  24   7      181.37        0.00    153.61 o 
   3  24   7     3444.12     3381.31    234.95 o 
   4  24   7      313.14        1.25    165.94 o 
   5  24   7     1467.97     1659.86    345.17 o 
   6  24   7     2403.06     2653.39    250.10 o 
   7  24   7       12.70      251.11    267.72 o 
   8  24   7     1092.01      896.36    245.53 o 
   9  24   7      213.77      160.72    232.22 o 
  10  24   7       83.93      249.04    208.73 o 
 -10  25   7     1088.84     1853.43    531.63 o 
  -9  25   7      255.32        0.00    266.63 o 
  -8  25   7      901.01     1278.75    256.77 o 
  -7  25   7       62.14      695.64    257.16 o 
  -6  25   7      187.37      676.18    319.21 o 
  -5  25   7     1286.43     1245.95    273.62 o 
  -4  25   7      132.36      607.57    294.33 o 
  -3  25   7      830.92      819.67    249.35 o 
  -2  25   7     1251.11      926.78    249.11 o 
  -1  25   7     1060.99      928.23    238.41 o 
   0  25   7     1057.31     1096.22    185.58 o 
   1  25   7     1077.77     2052.62    225.09 o 
   2  25   7      451.00      382.32    175.39 o 
   3  25   7     3021.44     2904.63    308.45 o 
   4  25   7     1015.16      945.47    210.12 o 
   5  25   7       65.81        0.00    301.86 o 
   6  25   7     2166.94     2073.26    314.78 o 
   7  25   7      357.25      417.44    207.65 o 
   8  25   7      552.63      636.03    603.72 o 
  -8  26   7      454.35      210.69    591.41 o 
  -7  26   7      880.26     1309.09    417.24 o 
  -6  26   7       39.98        0.00    290.78 o 
  -5  26   7      877.26      893.98    492.66 o 
  -4  26   7      270.90        0.00    281.67 o 
  -3  26   7      497.74      204.70    624.70 o 
  -2  26   7     1497.47     1151.27    320.76 o 
  -1  26   7      238.36        0.00    248.82 o 
   0  26   7      296.84        7.48    195.40 o 
   1  26   7     1436.43      937.51    203.71 o 
   2  26   7      191.73        0.00    206.86 o 
   3  26   7      221.00      604.51    425.63 o 
   4  26   7     1441.80      966.40    306.07 o 
   5  26   7      206.66      520.82    289.56 o 
   6  26   7     1065.48     1430.58    299.90 o 
  -4  27   7     1120.64      748.43    294.20 o 
  -3  27   7       40.90        0.00    462.10 o 
  -2  27   7     1183.69      733.40    263.94 o 
  -1  27   7     1021.95     1239.67    294.97 o 
   0  27   7       28.89       54.08    297.06 o 
   1  27   7     1720.93     1804.23    878.27 o 
   2  27   7      818.30      768.44    295.31 o 
 -24   0   8    31096.30    31555.79   3033.36 o 
 -22   0   8      515.08      617.25    308.62 o 
 -20   0   8      240.25      148.78    184.44 o 
 -18   0   8    44540.32    43597.02   1203.75 o 
 -16   0   8    35694.98    38260.66    823.81 o 
 -14   0   8     1452.89     1599.03     93.45 o 
 -12   0   8    19413.42    20643.72    403.52 o 
 -10   0   8   107568.43   100196.63   1563.04 o 
  -8   0   8     9836.42     8957.53    178.23 o 
  -6   0   8     1304.53     2046.89    149.39 o 
  -4   0   8   117550.51   117672.16   2754.25 o 
  -2   0   8   580209.13   532563.81  10108.12 o 
   0   0   8    68535.94    68551.37   3126.19 o 
   2   0   8   153893.69   129990.88   5353.56 o 
   4   0   8    86707.09    88087.66   1937.19 o 
   6   0   8   137736.55   130104.48   5149.46 o 
   8   0   8     1595.54     1191.37     72.78 o 
  10   0   8   157281.81   162023.88   4470.74 o 
  12   0   8   204142.31   210132.58   3804.86 o 
  14   0   8    52059.88    52710.90    953.25 o 
  16   0   8     1680.18     1562.76     98.45 o 
  18   0   8    19463.98    22969.07    857.01 o 
  20   0   8    12801.25    12501.18    551.92 o 
  22   0   8      370.29      799.22    445.11 o 
 -24   1   8     2992.58     3469.89    389.73 o 
 -23   1   8    20571.37    20981.18    860.83 o 
 -22   1   8     5646.36     5574.21    258.48 o 
 -21   1   8    37667.03    38470.59    948.39 o 
 -20   1   8    25796.90    26826.25    641.98 o 
 -19   1   8    26846.05    27248.63    787.54 o 
 -18   1   8      821.55      830.00     99.21 o 
 -17   1   8      877.24      670.26     94.78 o 
 -16   1   8    46347.72    47506.04    638.34 o 
 -15   1   8    49827.49    50530.38    593.66 o 
 -14   1   8    38915.10    40126.41    488.80 o 
 -13   1   8    36576.64    37079.17    417.44 o 
 -12   1   8    27204.20    28855.46    359.06 o 
 -11   1   8    18277.76    19675.63    291.23 o 
 -10   1   8     4732.38     4212.32     69.98 o 
  -9   1   8     1035.04     1215.20     44.12 o 
  -8   1   8     4582.98     3742.33    107.51 o 
  -7   1   8    85080.16    81807.88    939.52 o 
  -6   1   8    13648.81    10355.73    138.42 o 
  -5   1   8    70373.01    62615.15    768.45 o 
  -4   1   8   105064.40    96567.82   1524.01 o 
  -3   1   8    17057.48    17590.56    229.43 o 
  -2   1   8     9930.06     8756.45    167.34 o 
  -1   1   8    60464.19    62313.74    892.91 o 
   0   1   8   110840.23   111473.73   1686.18 o 
   1   1   8   444323.03   436782.41   7843.45 o 
   2   1   8   127946.48   129260.09   3530.84 o 
   3   1   8    39665.90    39280.94    768.28 o 
   4   1   8        3.19      215.75     51.29 o 
   5   1   8    52476.66    47778.52   1374.89 o 
   6   1   8     1098.11      619.98     40.50 o 
   7   1   8    55367.05    49807.64    858.26 o 
   8   1   8    70101.05    67365.00    922.69 o 
   9   1   8   101578.85    97961.34   2457.66 o 
  10   1   8    11152.23    11350.90    167.39 o 
  11   1   8      728.85      590.16     64.06 o 
  12   1   8     6960.45     7303.61    127.68 o 
  13   1   8    33696.46    34072.76    466.93 o 
  14   1   8    29670.58    29088.23    358.39 o 
  15   1   8    52826.44    53359.49    721.36 o 
  16   1   8    29138.31    30565.58    516.27 o 
  17   1   8    44115.84    46624.52   1346.76 o 
  18   1   8     2998.14     3339.82    116.72 o 
  19   1   8      383.36      248.43    144.91 o 
  20   1   8    11141.86    11670.16    439.02 o 
  21   1   8    20519.69    21592.03    866.96 o 
  22   1   8     6253.25     6658.72    450.67 o 
 -24   2   8     6210.56     4563.42    535.61 o 
 -23   2   8     5170.96     5135.15    354.73 o 
 -22   2   8      384.97      232.98    178.90 o 
 -21   2   8        8.26       20.54    288.34 o 
 -20   2   8     2620.16     2395.45    172.76 o 
 -19   2   8     4323.13     4054.80    172.46 o 
 -18   2   8     3976.43     3668.08    160.71 o 
 -17   2   8    25366.40    26722.84    473.63 o 
 -16   2   8     2876.27     2885.70    184.35 o 
 -15   2   8    30971.85    31558.60    377.20 o 
 -14   2   8      879.43      780.39     44.37 o 
 -13   2   8     4283.34     4450.05    108.61 o 
 -12   2   8     3705.62     4089.16     76.83 o 
 -11   2   8    58309.75    60382.82    696.31 o 
 -10   2   8    49591.78    51221.69    623.52 o 
  -9   2   8   145374.27   149310.06   1825.24 o 
  -8   2   8    22487.65    27756.06    334.37 o 
  -7   2   8      169.94      272.84     37.94 o 
  -6   2   8    14978.43    14890.98    181.73 o 
  -5   2   8   246003.20   241675.39   3015.99 o 
  -4   2   8    50352.80    53326.91   1002.55 o 
  -3   2   8   145143.61   152013.58   2392.52 o 
  -2   2   8     7925.38     7401.21    173.04 o 
  -1   2   8   108003.63   102903.21   1265.78 o 
   0   2   8    30239.50    31274.83    390.42 o 
   1   2   8    16760.78    18146.11    356.74 o 
   2   2   8    11362.45    12581.33    302.93 o 
   3   2   8   295219.09   285683.38   6065.70 o 
   4   2   8    71603.14    71916.80   1632.94 o 
   5   2   8   322658.50   322880.75   5394.49 o 
   6   2   8    15436.63    14511.31    232.14 o 
   7   2   8    92534.58    92114.60   1283.49 o 
   8   2   8    15060.28    14019.78    204.98 o 
   9   2   8    18556.62    20949.44    305.61 o 
  10   2   8     5689.76     5033.81    124.76 o 
  11   2   8   178133.78   178227.50   3812.31 o 
  12   2   8     7852.31     7117.97    116.02 o 
  13   2   8    66725.77    68235.59   1863.30 o 
  14   2   8     4184.83     4843.83     95.49 o 
  15   2   8     1299.42     1531.09     89.72 o 
  16   2   8     1472.50     1352.71     63.92 o 
  17   2   8    15402.99    15732.32    321.14 o 
  18   2   8    16243.23    17079.57    330.81 o 
  19   2   8    49332.30    51114.32   1394.14 o 
  20   2   8     5374.18     5498.79    250.43 o 
  21   2   8      258.46      237.38    171.41 o 
  22   2   8       98.41        0.00    307.55 o 
 -24   3   8     3047.23     2647.27    410.68 o 
 -23   3   8      100.90        0.00    189.17 o 
 -22   3   8    28597.73    29202.70   2132.70 o 
 -21   3   8      328.45      205.94    172.36 o 
 -20   3   8    53352.77    54307.35   1177.17 o 
 -19   3   8     2591.44     3068.52    147.04 o 
 -18   3   8     5359.02     4447.53    617.86 o 
 -17   3   8     1292.37     1228.25     84.23 o 
 -16   3   8     6289.96     6596.35    105.17 o 
 -15   3   8     4688.85     4866.66     85.33 o 
 -14   3   8    21606.50    21835.97    262.99 o 
 -13   3   8     9316.65     9257.38    295.32 o 
 -12   3   8    45083.64    46392.68    530.67 o 
 -11   3   8    18222.55    19308.66    400.38 o 
 -10   3   8      225.22      409.68     63.82 o 
  -9   3   8      260.51      281.78    120.74 o 
  -8   3   8    79472.59    79580.55    916.41 o 
  -7   3   8       79.15       82.54     32.08 o 
  -6   3   8    16056.52    14814.73    184.64 o 
  -5   3   8     9369.28    11087.39    230.45 o 
  -4   3   8     2142.16     1411.18     44.02 o 
  -3   3   8     5367.02     4426.17    159.64 o 
  -2   3   8     1171.34     1150.61     45.97 o 
  -1   3   8      932.10      500.57     46.05 o 
   0   3   8   636152.56   616842.88  12500.90 o 
   1   3   8     8674.75     6903.29    292.30 o 
   2   3   8   254310.11   254009.27   4055.63 o 
   3   3   8        4.57        2.87     48.33 o 
   4   3   8     8087.43     8741.08    195.03 o 
   5   3   8     4202.00     5312.96     94.51 o 
   6   3   8   147043.63   137320.98   2696.45 o 
   7   3   8    33996.93    32132.79    489.47 o 
   8   3   8   279301.94   274939.50   5605.15 o 
   9   3   8       47.57       56.45     51.44 o 
  10   3   8    13847.96    14299.64    329.39 o 
  11   3   8      811.68      838.18     52.60 o 
  12   3   8    14226.57    14434.98    201.67 o 
  13   3   8     5125.87     4715.87    133.46 o 
  14   3   8    34482.02    35213.54    578.21 o 
  15   3   8     6476.16     6562.36    203.06 o 
  16   3   8    56324.88    59989.24    965.64 o 
  17   3   8     2268.32     2217.95    218.47 o 
  18   3   8     6902.35     6753.06    274.37 o 
  19   3   8       71.94        0.00    176.71 o 
  20   3   8     9516.16     9911.73    350.15 o 
  21   3   8     1663.48     1561.39    217.03 o 
  22   3   8    27751.40    27971.66   2826.18 o 
 -23   4   8     8001.86     7641.54    442.22 o 
 -22   4   8      532.14      549.14    203.77 o 
 -21   4   8      761.59     1228.51    223.78 o 
 -20   4   8      230.56      483.88    228.70 o 
 -19   4   8    20141.56    20406.80    436.35 o 
 -18   4   8     5865.76     5951.79    192.22 o 
 -17   4   8    43872.27    44037.70    704.96 o 
 -16   4   8     7698.38     7808.29    161.89 o 
 -15   4   8    51888.43    51131.00    617.00 o 
 -14   4   8      264.69      342.40     44.72 o 
 -13   4   8      566.24      670.02     42.87 o 
 -12   4   8      698.29      816.12     66.29 o 
 -11   4   8    43107.45    43988.13    499.16 o 
 -10   4   8    78690.77    85086.91    920.69 o 
  -9   4   8     8254.51     7596.31    107.41 o 
  -8   4   8    13145.79    14413.59    176.74 o 
  -7   4   8    35786.07    36828.80    440.03 o 
  -6   4   8   110917.08   113030.02   1828.16 o 
  -5   4   8    51206.10    48319.89   1185.88 o 
  -4   4   8     2304.75     2620.47     57.58 o 
  -3   4   8    39350.04    37789.63    572.89 o 
  -2   4   8      966.79     1001.60     41.92 o 
  -1   4   8    10760.25    11905.70    172.33 o 
   0   4   8    19119.54    20826.68    382.46 o 
   1   4   8    12163.55    13964.16    286.98 o 
   2   4   8      484.71      585.58     51.56 o 
   3   4   8    97216.35    95455.73   1887.79 o 
   4   4   8    25739.68    25028.43    613.22 o 
   5   4   8    70271.42    71854.38   1783.26 o 
   6   4   8   185869.63   182760.64   3716.65 o 
   7   4   8     7093.35     7249.27    123.25 o 
   8   4   8      593.16      510.89     67.44 o 
   9   4   8    25757.42    25839.95    376.78 o 
  10   4   8    44548.64    43419.74    499.27 o 
  11   4   8   137725.33   136831.41   1577.92 o 
  12   4   8    10296.24    10262.71    161.01 o 
  13   4   8    42675.92    42893.69   1122.17 o
[truncated: 704,703 more chars]
